# Supplementary material for: Integrated Analysis of Microarray Data of Atherosclerotic Plaques: Modulation of the Ubiquitin-Proteasome System
Source: PLoS One. 2014 Oct 15;9(10):e110288. doi: 10.1371/journal.pone.0110288 (PMC4201353; doi:10.1371/journal.pone.0110288)
Supplement: Network S1 — The xml file of the network presented in figure 3A . (XML) [file pone.0110288.s001.xml]

<?xml version="1.0" encoding="UTF-8" standalone="yes"?>
<graph id="78" label="BisoGenet_Network_000" directed="1" cy:documentVersion="3.0" xmlns:dc="http://purl.org/dc/elements/1.1/" xmlns:xlink="http://www.w3.org/1999/xlink" xmlns:rdf="http://www.w3.org/1999/02/22-rdf-syntax-ns#" xmlns:cy="http://www.cytoscape.org" xmlns="http://www.cs.rpi.edu/XGMML">
  <att name="networkMetadata">
    <rdf:RDF>
      <rdf:Description rdf:about="http://www.cytoscape.org/">
        <dc:type>Protein-Protein Interaction</dc:type>
        <dc:description>N/A</dc:description>
        <dc:identifier>N/A</dc:identifier>
        <dc:date>2014-07-23 20:58:52</dc:date>
        <dc:title>BisoGenet_Network_000</dc:title>
        <dc:source>http://www.cytoscape.org/</dc:source>
        <dc:format>Cytoscape-XGMML</dc:format>
      </rdf:Description>
    </rdf:RDF>
  </att>
  <att name="shared name" value="Figure-3A.gml" type="string"/>
  <att name="name" value="BisoGenet_Network_000" type="string"/>
  <att name="selected" value="1" type="boolean"/>
  <att name="__Annotations" type="list">
    <att name="__Annotations" value="" type="string"/>
  </att>
  <graphics>
    <att name="NETWORK_BACKGROUND_PAINT" value="#ffffff" type="string"/>
    <att name="NETWORK_TITLE" value="BisoGenet_Network_000" type="string"/>
    <att name="NETWORK_DEPTH" value="0.0" type="string"/>
    <att name="NETWORK_HEIGHT" value="577.0" type="string"/>
    <att name="NETWORK_CENTER_Y_LOCATION" value="3629.0338256691543" type="string"/>
    <att name="NETWORK_CENTER_Z_LOCATION" value="0.0" type="string"/>
    <att name="NETWORK_WIDTH" value="1174.0" type="string"/>
    <att name="NETWORK_NODE_SELECTION" value="true" type="string"/>
    <att name="NETWORK_SCALE_FACTOR" value="0.17121572322388598" type="string"/>
    <att name="NETWORK_CENTER_X_LOCATION" value="1709.885980314352" type="string"/>
    <att name="NETWORK_EDGE_SELECTION" value="true" type="string"/>
  </graphics>
  <node id="550" label="FOSL2">
    <att name="shared name" value="FOSL2" type="string"/>
    <att name="name" value="FOSL2" type="string"/>
    <att name="selected" value="0" type="boolean"/>
    <graphics w="35.0" width="0.0" x="1460.0" fill="#00a45b" type="ELLIPSE" outline="#000000" z="0.0" y="4687.0" h="35.0">
      <att name="NODE_CUSTOMGRAPHICS_7" value="org.cytoscape.ding.customgraphics.NullCustomGraphics,0,[ Remove Graphics ]," type="string"/>
      <att name="NODE_LABEL_FONT_SIZE" value="20" type="string"/>
      <att name="NODE_CUSTOMGRAPHICS_POSITION_5" value="C,C,c,0.00,0.00" type="string"/>
      <att name="NODE_CUSTOMGRAPHICS_2" value="org.cytoscape.ding.customgraphics.NullCustomGraphics,0,[ Remove Graphics ]," type="string"/>
      <att name="NODE_CUSTOMGRAPHICS_POSITION_6" value="C,C,c,0.00,0.00" type="string"/>
      <att name="NODE_CUSTOMGRAPHICS_3" value="org.cytoscape.ding.customgraphics.NullCustomGraphics,0,[ Remove Graphics ]," type="string"/>
      <att name="NODE_CUSTOMGRAPHICS_SIZE_5" value="0.0" type="string"/>
      <att name="NODE_LABEL" value="FOSL2" type="string"/>
      <att name="NODE_LABEL_FONT_FACE" value="Dialog.plain,plain,30" type="string"/>
      <att name="NODE_VISIBLE" value="true" type="string"/>
      <att name="NODE_NESTED_NETWORK_IMAGE_VISIBLE" value="true" type="string"/>
      <att name="NODE_CUSTOMGRAPHICS_9" value="org.cytoscape.ding.customgraphics.NullCustomGraphics,0,[ Remove Graphics ]," type="string"/>
      <att name="NODE_SELECTED" value="false" type="string"/>
      <att name="NODE_LABEL_TRANSPARENCY" value="255" type="string"/>
      <att name="NODE_CUSTOMGRAPHICS_SIZE_9" value="0.0" type="string"/>
      <att name="NODE_CUSTOMGRAPHICS_POSITION_7" value="C,C,c,0.00,0.00" type="string"/>
      <att name="NODE_BORDER_TRANSPARENCY" value="255" type="string"/>
      <att name="NODE_TOOLTIP" value="" type="string"/>
      <att name="NODE_DEPTH" value="0.0" type="string"/>
      <att name="NODE_CUSTOMGRAPHICS_POSITION_8" value="C,C,c,0.00,0.00" type="string"/>
      <att name="NODE_CUSTOMGRAPHICS_POSITION_4" value="C,C,c,0.00,0.00" type="string"/>
      <att name="NODE_CUSTOMGRAPHICS_4" value="org.cytoscape.ding.customgraphics.NullCustomGraphics,0,[ Remove Graphics ]," type="string"/>
      <att name="NODE_LABEL_COLOR" value="#000000" type="string"/>
      <att name="NODE_CUSTOMGRAPHICS_SIZE_1" value="0.0" type="string"/>
      <att name="NODE_CUSTOMGRAPHICS_POSITION_3" value="C,C,c,0.00,0.00" type="string"/>
      <att name="NODE_CUSTOMGRAPHICS_1" value="org.cytoscape.ding.customgraphics.NullCustomGraphics,0,[ Remove Graphics ]," type="string"/>
      <att name="NODE_CUSTOMGRAPHICS_5" value="org.cytoscape.ding.customgraphics.NullCustomGraphics,0,[ Remove Graphics ]," type="string"/>
      <att name="NODE_CUSTOMGRAPHICS_6" value="org.cytoscape.ding.customgraphics.NullCustomGraphics,0,[ Remove Graphics ]," type="string"/>
      <att name="NODE_CUSTOMGRAPHICS_SIZE_2" value="0.0" type="string"/>
      <att name="NODE_LABEL_POSITION" value="C,C,c,0.00,0.00" type="string"/>
      <att name="NODE_CUSTOMGRAPHICS_POSITION_1" value="C,C,c,0.00,0.00" type="string"/>
      <att name="NODE_CUSTOMGRAPHICS_8" value="org.cytoscape.ding.customgraphics.NullCustomGraphics,0,[ Remove Graphics ]," type="string"/>
      <att name="NODE_CUSTOMGRAPHICS_SIZE_8" value="0.0" type="string"/>
      <att name="NODE_CUSTOMGRAPHICS_SIZE_4" value="0.0" type="string"/>
      <att name="NODE_BORDER_STROKE" value="SOLID" type="string"/>
      <att name="NODE_SELECTED_PAINT" value="#ffff00" type="string"/>
      <att name="NODE_CUSTOMGRAPHICS_SIZE_6" value="0.0" type="string"/>
      <att name="NODE_TRANSPARENCY" value="255" type="string"/>
      <att name="NODE_CUSTOMGRAPHICS_SIZE_7" value="0.0" type="string"/>
      <att name="NODE_LABEL_WIDTH" value="200.0" type="string"/>
      <att name="NODE_CUSTOMGRAPHICS_POSITION_2" value="C,C,c,0.00,0.00" type="string"/>
      <att name="NODE_CUSTOMGRAPHICS_POSITION_9" value="C,C,c,0.00,0.00" type="string"/>
      <att name="NODE_CUSTOMGRAPHICS_SIZE_3" value="0.0" type="string"/>
      <att name="z" value="0.0" type="string"/>
    </graphics>
  </node>
  <node id="549" label="SCYB13">
    <att name="shared name" value="SCYB13" type="string"/>
    <att name="name" value="SCYB13" type="string"/>
    <att name="selected" value="0" type="boolean"/>
    <graphics w="35.0" width="0.0" x="1593.0" fill="#0032cd" type="ELLIPSE" outline="#000000" z="0.0" y="2536.0" h="35.0">
      <att name="NODE_CUSTOMGRAPHICS_7" value="org.cytoscape.ding.customgraphics.NullCustomGraphics,0,[ Remove Graphics ]," type="string"/>
      <att name="NODE_LABEL_FONT_SIZE" value="20" type="string"/>
      <att name="NODE_CUSTOMGRAPHICS_POSITION_5" value="C,C,c,0.00,0.00" type="string"/>
      <att name="NODE_CUSTOMGRAPHICS_2" value="org.cytoscape.ding.customgraphics.NullCustomGraphics,0,[ Remove Graphics ]," type="string"/>
      <att name="NODE_CUSTOMGRAPHICS_POSITION_6" value="C,C,c,0.00,0.00" type="string"/>
      <att name="NODE_CUSTOMGRAPHICS_3" value="org.cytoscape.ding.customgraphics.NullCustomGraphics,0,[ Remove Graphics ]," type="string"/>
      <att name="NODE_CUSTOMGRAPHICS_SIZE_5" value="0.0" type="string"/>
      <att name="NODE_LABEL" value="SCYB13" type="string"/>
      <att name="NODE_LABEL_FONT_FACE" value="Dialog.plain,plain,30" type="string"/>
      <att name="NODE_VISIBLE" value="true" type="string"/>
      <att name="NODE_NESTED_NETWORK_IMAGE_VISIBLE" value="true" type="string"/>
      <att name="NODE_CUSTOMGRAPHICS_9" value="org.cytoscape.ding.customgraphics.NullCustomGraphics,0,[ Remove Graphics ]," type="string"/>
      <att name="NODE_SELECTED" value="false" type="string"/>
      <att name="NODE_LABEL_TRANSPARENCY" value="255" type="string"/>
      <att name="NODE_CUSTOMGRAPHICS_SIZE_9" value="0.0" type="string"/>
      <att name="NODE_CUSTOMGRAPHICS_POSITION_7" value="C,C,c,0.00,0.00" type="string"/>
      <att name="NODE_BORDER_TRANSPARENCY" value="255" type="string"/>
      <att name="NODE_TOOLTIP" value="" type="string"/>
      <att name="NODE_DEPTH" value="0.0" type="string"/>
      <att name="NODE_CUSTOMGRAPHICS_POSITION_8" value="C,C,c,0.00,0.00" type="string"/>
      <att name="NODE_CUSTOMGRAPHICS_POSITION_4" value="C,C,c,0.00,0.00" type="string"/>
      <att name="NODE_CUSTOMGRAPHICS_4" value="org.cytoscape.ding.customgraphics.NullCustomGraphics,0,[ Remove Graphics ]," type="string"/>
      <att name="NODE_LABEL_COLOR" value="#000000" type="string"/>
      <att name="NODE_CUSTOMGRAPHICS_SIZE_1" value="0.0" type="string"/>
      <att name="NODE_CUSTOMGRAPHICS_POSITION_3" value="C,C,c,0.00,0.00" type="string"/>
      <att name="NODE_CUSTOMGRAPHICS_1" value="org.cytoscape.ding.customgraphics.NullCustomGraphics,0,[ Remove Graphics ]," type="string"/>
      <att name="NODE_CUSTOMGRAPHICS_5" value="org.cytoscape.ding.customgraphics.NullCustomGraphics,0,[ Remove Graphics ]," type="string"/>
      <att name="NODE_CUSTOMGRAPHICS_6" value="org.cytoscape.ding.customgraphics.NullCustomGraphics,0,[ Remove Graphics ]," type="string"/>
      <att name="NODE_CUSTOMGRAPHICS_SIZE_2" value="0.0" type="string"/>
      <att name="NODE_LABEL_POSITION" value="C,C,c,0.00,0.00" type="string"/>
      <att name="NODE_CUSTOMGRAPHICS_POSITION_1" value="C,C,c,0.00,0.00" type="string"/>
      <att name="NODE_CUSTOMGRAPHICS_8" value="org.cytoscape.ding.customgraphics.NullCustomGraphics,0,[ Remove Graphics ]," type="string"/>
      <att name="NODE_CUSTOMGRAPHICS_SIZE_8" value="0.0" type="string"/>
      <att name="NODE_CUSTOMGRAPHICS_SIZE_4" value="0.0" type="string"/>
      <att name="NODE_BORDER_STROKE" value="SOLID" type="string"/>
      <att name="NODE_SELECTED_PAINT" value="#ffff00" type="string"/>
      <att name="NODE_CUSTOMGRAPHICS_SIZE_6" value="0.0" type="string"/>
      <att name="NODE_TRANSPARENCY" value="255" type="string"/>
      <att name="NODE_CUSTOMGRAPHICS_SIZE_7" value="0.0" type="string"/>
      <att name="NODE_LABEL_WIDTH" value="200.0" type="string"/>
      <att name="NODE_CUSTOMGRAPHICS_POSITION_2" value="C,C,c,0.00,0.00" type="string"/>
      <att name="NODE_CUSTOMGRAPHICS_POSITION_9" value="C,C,c,0.00,0.00" type="string"/>
      <att name="NODE_CUSTOMGRAPHICS_SIZE_3" value="0.0" type="string"/>
      <att name="z" value="0.0" type="string"/>
    </graphics>
  </node>
  <node id="548" label="ROCK1">
    <att name="shared name" value="ROCK1" type="string"/>
    <att name="name" value="ROCK1" type="string"/>
    <att name="selected" value="0" type="boolean"/>
    <graphics w="35.0" width="0.0" x="1581.0" fill="#009d62" type="ELLIPSE" outline="#000000" z="0.0" y="4182.0" h="35.0">
      <att name="NODE_CUSTOMGRAPHICS_7" value="org.cytoscape.ding.customgraphics.NullCustomGraphics,0,[ Remove Graphics ]," type="string"/>
      <att name="NODE_LABEL_FONT_SIZE" value="20" type="string"/>
      <att name="NODE_CUSTOMGRAPHICS_POSITION_5" value="C,C,c,0.00,0.00" type="string"/>
      <att name="NODE_CUSTOMGRAPHICS_2" value="org.cytoscape.ding.customgraphics.NullCustomGraphics,0,[ Remove Graphics ]," type="string"/>
      <att name="NODE_CUSTOMGRAPHICS_POSITION_6" value="C,C,c,0.00,0.00" type="string"/>
      <att name="NODE_CUSTOMGRAPHICS_3" value="org.cytoscape.ding.customgraphics.NullCustomGraphics,0,[ Remove Graphics ]," type="string"/>
      <att name="NODE_CUSTOMGRAPHICS_SIZE_5" value="0.0" type="string"/>
      <att name="NODE_LABEL" value="ROCK1" type="string"/>
      <att name="NODE_LABEL_FONT_FACE" value="Dialog.plain,plain,30" type="string"/>
      <att name="NODE_VISIBLE" value="true" type="string"/>
      <att name="NODE_NESTED_NETWORK_IMAGE_VISIBLE" value="true" type="string"/>
      <att name="NODE_CUSTOMGRAPHICS_9" value="org.cytoscape.ding.customgraphics.NullCustomGraphics,0,[ Remove Graphics ]," type="string"/>
      <att name="NODE_SELECTED" value="false" type="string"/>
      <att name="NODE_LABEL_TRANSPARENCY" value="255" type="string"/>
      <att name="NODE_CUSTOMGRAPHICS_SIZE_9" value="0.0" type="string"/>
      <att name="NODE_CUSTOMGRAPHICS_POSITION_7" value="C,C,c,0.00,0.00" type="string"/>
      <att name="NODE_BORDER_TRANSPARENCY" value="255" type="string"/>
      <att name="NODE_TOOLTIP" value="" type="string"/>
      <att name="NODE_DEPTH" value="0.0" type="string"/>
      <att name="NODE_CUSTOMGRAPHICS_POSITION_8" value="C,C,c,0.00,0.00" type="string"/>
      <att name="NODE_CUSTOMGRAPHICS_POSITION_4" value="C,C,c,0.00,0.00" type="string"/>
      <att name="NODE_CUSTOMGRAPHICS_4" value="org.cytoscape.ding.customgraphics.NullCustomGraphics,0,[ Remove Graphics ]," type="string"/>
      <att name="NODE_LABEL_COLOR" value="#000000" type="string"/>
      <att name="NODE_CUSTOMGRAPHICS_SIZE_1" value="0.0" type="string"/>
      <att name="NODE_CUSTOMGRAPHICS_POSITION_3" value="C,C,c,0.00,0.00" type="string"/>
      <att name="NODE_CUSTOMGRAPHICS_1" value="org.cytoscape.ding.customgraphics.NullCustomGraphics,0,[ Remove Graphics ]," type="string"/>
      <att name="NODE_CUSTOMGRAPHICS_5" value="org.cytoscape.ding.customgraphics.NullCustomGraphics,0,[ Remove Graphics ]," type="string"/>
      <att name="NODE_CUSTOMGRAPHICS_6" value="org.cytoscape.ding.customgraphics.NullCustomGraphics,0,[ Remove Graphics ]," type="string"/>
      <att name="NODE_CUSTOMGRAPHICS_SIZE_2" value="0.0" type="string"/>
      <att name="NODE_LABEL_POSITION" value="C,C,c,0.00,0.00" type="string"/>
      <att name="NODE_CUSTOMGRAPHICS_POSITION_1" value="C,C,c,0.00,0.00" type="string"/>
      <att name="NODE_CUSTOMGRAPHICS_8" value="org.cytoscape.ding.customgraphics.NullCustomGraphics,0,[ Remove Graphics ]," type="string"/>
      <att name="NODE_CUSTOMGRAPHICS_SIZE_8" value="0.0" type="string"/>
      <att name="NODE_CUSTOMGRAPHICS_SIZE_4" value="0.0" type="string"/>
      <att name="NODE_BORDER_STROKE" value="SOLID" type="string"/>
      <att name="NODE_SELECTED_PAINT" value="#ffff00" type="string"/>
      <att name="NODE_CUSTOMGRAPHICS_SIZE_6" value="0.0" type="string"/>
      <att name="NODE_TRANSPARENCY" value="255" type="string"/>
      <att name="NODE_CUSTOMGRAPHICS_SIZE_7" value="0.0" type="string"/>
      <att name="NODE_LABEL_WIDTH" value="200.0" type="string"/>
      <att name="NODE_CUSTOMGRAPHICS_POSITION_2" value="C,C,c,0.00,0.00" type="string"/>
      <att name="NODE_CUSTOMGRAPHICS_POSITION_9" value="C,C,c,0.00,0.00" type="string"/>
      <att name="NODE_CUSTOMGRAPHICS_SIZE_3" value="0.0" type="string"/>
      <att name="z" value="0.0" type="string"/>
    </graphics>
  </node>
  <node id="547" label="INPP4B">
    <att name="shared name" value="INPP4B" type="string"/>
    <att name="name" value="INPP4B" type="string"/>
    <att name="selected" value="0" type="boolean"/>
    <graphics w="35.0" width="0.0" x="622.9051438104673" fill="#006699" type="ELLIPSE" outline="#000000" z="0.0" y="4315.535602924765" h="35.0">
      <att name="NODE_CUSTOMGRAPHICS_7" value="org.cytoscape.ding.customgraphics.NullCustomGraphics,0,[ Remove Graphics ]," type="string"/>
      <att name="NODE_LABEL_FONT_SIZE" value="20" type="string"/>
      <att name="NODE_CUSTOMGRAPHICS_POSITION_5" value="C,C,c,0.00,0.00" type="string"/>
      <att name="NODE_CUSTOMGRAPHICS_2" value="org.cytoscape.ding.customgraphics.NullCustomGraphics,0,[ Remove Graphics ]," type="string"/>
      <att name="NODE_CUSTOMGRAPHICS_POSITION_6" value="C,C,c,0.00,0.00" type="string"/>
      <att name="NODE_CUSTOMGRAPHICS_3" value="org.cytoscape.ding.customgraphics.NullCustomGraphics,0,[ Remove Graphics ]," type="string"/>
      <att name="NODE_CUSTOMGRAPHICS_SIZE_5" value="0.0" type="string"/>
      <att name="NODE_LABEL" value="INPP4B" type="string"/>
      <att name="NODE_LABEL_FONT_FACE" value="Dialog.plain,plain,30" type="string"/>
      <att name="NODE_VISIBLE" value="true" type="string"/>
      <att name="NODE_NESTED_NETWORK_IMAGE_VISIBLE" value="true" type="string"/>
      <att name="NODE_CUSTOMGRAPHICS_9" value="org.cytoscape.ding.customgraphics.NullCustomGraphics,0,[ Remove Graphics ]," type="string"/>
      <att name="NODE_SELECTED" value="false" type="string"/>
      <att name="NODE_LABEL_TRANSPARENCY" value="255" type="string"/>
      <att name="NODE_CUSTOMGRAPHICS_SIZE_9" value="0.0" type="string"/>
      <att name="NODE_CUSTOMGRAPHICS_POSITION_7" value="C,C,c,0.00,0.00" type="string"/>
      <att name="NODE_BORDER_TRANSPARENCY" value="255" type="string"/>
      <att name="NODE_TOOLTIP" value="" type="string"/>
      <att name="NODE_DEPTH" value="0.0" type="string"/>
      <att name="NODE_CUSTOMGRAPHICS_POSITION_8" value="C,C,c,0.00,0.00" type="string"/>
      <att name="NODE_CUSTOMGRAPHICS_POSITION_4" value="C,C,c,0.00,0.00" type="string"/>
      <att name="NODE_CUSTOMGRAPHICS_4" value="org.cytoscape.ding.customgraphics.NullCustomGraphics,0,[ Remove Graphics ]," type="string"/>
      <att name="NODE_LABEL_COLOR" value="#000000" type="string"/>
      <att name="NODE_CUSTOMGRAPHICS_SIZE_1" value="0.0" type="string"/>
      <att name="NODE_CUSTOMGRAPHICS_POSITION_3" value="C,C,c,0.00,0.00" type="string"/>
      <att name="NODE_CUSTOMGRAPHICS_1" value="org.cytoscape.ding.customgraphics.NullCustomGraphics,0,[ Remove Graphics ]," type="string"/>
      <att name="NODE_CUSTOMGRAPHICS_5" value="org.cytoscape.ding.customgraphics.NullCustomGraphics,0,[ Remove Graphics ]," type="string"/>
      <att name="NODE_CUSTOMGRAPHICS_6" value="org.cytoscape.ding.customgraphics.NullCustomGraphics,0,[ Remove Graphics ]," type="string"/>
      <att name="NODE_CUSTOMGRAPHICS_SIZE_2" value="0.0" type="string"/>
      <att name="NODE_LABEL_POSITION" value="C,C,c,0.00,0.00" type="string"/>
      <att name="NODE_CUSTOMGRAPHICS_POSITION_1" value="C,C,c,0.00,0.00" type="string"/>
      <att name="NODE_CUSTOMGRAPHICS_8" value="org.cytoscape.ding.customgraphics.NullCustomGraphics,0,[ Remove Graphics ]," type="string"/>
      <att name="NODE_CUSTOMGRAPHICS_SIZE_8" value="0.0" type="string"/>
      <att name="NODE_CUSTOMGRAPHICS_SIZE_4" value="0.0" type="string"/>
      <att name="NODE_BORDER_STROKE" value="SOLID" type="string"/>
      <att name="NODE_SELECTED_PAINT" value="#ffff00" type="string"/>
      <att name="NODE_CUSTOMGRAPHICS_SIZE_6" value="0.0" type="string"/>
      <att name="NODE_TRANSPARENCY" value="255" type="string"/>
      <att name="NODE_CUSTOMGRAPHICS_SIZE_7" value="0.0" type="string"/>
      <att name="NODE_LABEL_WIDTH" value="200.0" type="string"/>
      <att name="NODE_CUSTOMGRAPHICS_POSITION_2" value="C,C,c,0.00,0.00" type="string"/>
      <att name="NODE_CUSTOMGRAPHICS_POSITION_9" value="C,C,c,0.00,0.00" type="string"/>
      <att name="NODE_CUSTOMGRAPHICS_SIZE_3" value="0.0" type="string"/>
      <att name="z" value="0.0" type="string"/>
    </graphics>
  </node>
  <node id="546" label="PFDN4">
    <att name="shared name" value="PFDN4" type="string"/>
    <att name="name" value="PFDN4" type="string"/>
    <att name="selected" value="0" type="boolean"/>
    <graphics w="35.0" width="0.0" x="1296.2934354054232" fill="#006699" type="ELLIPSE" outline="#000000" z="0.0" y="4173.079446779128" h="35.0">
      <att name="NODE_CUSTOMGRAPHICS_7" value="org.cytoscape.ding.customgraphics.NullCustomGraphics,0,[ Remove Graphics ]," type="string"/>
      <att name="NODE_LABEL_FONT_SIZE" value="20" type="string"/>
      <att name="NODE_CUSTOMGRAPHICS_POSITION_5" value="C,C,c,0.00,0.00" type="string"/>
      <att name="NODE_CUSTOMGRAPHICS_2" value="org.cytoscape.ding.customgraphics.NullCustomGraphics,0,[ Remove Graphics ]," type="string"/>
      <att name="NODE_CUSTOMGRAPHICS_POSITION_6" value="C,C,c,0.00,0.00" type="string"/>
      <att name="NODE_CUSTOMGRAPHICS_3" value="org.cytoscape.ding.customgraphics.NullCustomGraphics,0,[ Remove Graphics ]," type="string"/>
      <att name="NODE_CUSTOMGRAPHICS_SIZE_5" value="0.0" type="string"/>
      <att name="NODE_LABEL" value="PFDN4" type="string"/>
      <att name="NODE_LABEL_FONT_FACE" value="Dialog.plain,plain,30" type="string"/>
      <att name="NODE_VISIBLE" value="true" type="string"/>
      <att name="NODE_NESTED_NETWORK_IMAGE_VISIBLE" value="true" type="string"/>
      <att name="NODE_CUSTOMGRAPHICS_9" value="org.cytoscape.ding.customgraphics.NullCustomGraphics,0,[ Remove Graphics ]," type="string"/>
      <att name="NODE_SELECTED" value="false" type="string"/>
      <att name="NODE_LABEL_TRANSPARENCY" value="255" type="string"/>
      <att name="NODE_CUSTOMGRAPHICS_SIZE_9" value="0.0" type="string"/>
      <att name="NODE_CUSTOMGRAPHICS_POSITION_7" value="C,C,c,0.00,0.00" type="string"/>
      <att name="NODE_BORDER_TRANSPARENCY" value="255" type="string"/>
      <att name="NODE_TOOLTIP" value="" type="string"/>
      <att name="NODE_DEPTH" value="0.0" type="string"/>
      <att name="NODE_CUSTOMGRAPHICS_POSITION_8" value="C,C,c,0.00,0.00" type="string"/>
      <att name="NODE_CUSTOMGRAPHICS_POSITION_4" value="C,C,c,0.00,0.00" type="string"/>
      <att name="NODE_CUSTOMGRAPHICS_4" value="org.cytoscape.ding.customgraphics.NullCustomGraphics,0,[ Remove Graphics ]," type="string"/>
      <att name="NODE_LABEL_COLOR" value="#000000" type="string"/>
      <att name="NODE_CUSTOMGRAPHICS_SIZE_1" value="0.0" type="string"/>
      <att name="NODE_CUSTOMGRAPHICS_POSITION_3" value="C,C,c,0.00,0.00" type="string"/>
      <att name="NODE_CUSTOMGRAPHICS_1" value="org.cytoscape.ding.customgraphics.NullCustomGraphics,0,[ Remove Graphics ]," type="string"/>
      <att name="NODE_CUSTOMGRAPHICS_5" value="org.cytoscape.ding.customgraphics.NullCustomGraphics,0,[ Remove Graphics ]," type="string"/>
      <att name="NODE_CUSTOMGRAPHICS_6" value="org.cytoscape.ding.customgraphics.NullCustomGraphics,0,[ Remove Graphics ]," type="string"/>
      <att name="NODE_CUSTOMGRAPHICS_SIZE_2" value="0.0" type="string"/>
      <att name="NODE_LABEL_POSITION" value="C,C,c,0.00,0.00" type="string"/>
      <att name="NODE_CUSTOMGRAPHICS_POSITION_1" value="C,C,c,0.00,0.00" type="string"/>
      <att name="NODE_CUSTOMGRAPHICS_8" value="org.cytoscape.ding.customgraphics.NullCustomGraphics,0,[ Remove Graphics ]," type="string"/>
      <att name="NODE_CUSTOMGRAPHICS_SIZE_8" value="0.0" type="string"/>
      <att name="NODE_CUSTOMGRAPHICS_SIZE_4" value="0.0" type="string"/>
      <att name="NODE_BORDER_STROKE" value="SOLID" type="string"/>
      <att name="NODE_SELECTED_PAINT" value="#ffff00" type="string"/>
      <att name="NODE_CUSTOMGRAPHICS_SIZE_6" value="0.0" type="string"/>
      <att name="NODE_TRANSPARENCY" value="255" type="string"/>
      <att name="NODE_CUSTOMGRAPHICS_SIZE_7" value="0.0" type="string"/>
      <att name="NODE_LABEL_WIDTH" value="200.0" type="string"/>
      <att name="NODE_CUSTOMGRAPHICS_POSITION_2" value="C,C,c,0.00,0.00" type="string"/>
      <att name="NODE_CUSTOMGRAPHICS_POSITION_9" value="C,C,c,0.00,0.00" type="string"/>
      <att name="NODE_CUSTOMGRAPHICS_SIZE_3" value="0.0" type="string"/>
      <att name="z" value="0.0" type="string"/>
    </graphics>
  </node>
  <node id="545" label="PIST">
    <att name="shared name" value="PIST" type="string"/>
    <att name="name" value="PIST" type="string"/>
    <att name="selected" value="0" type="boolean"/>
    <graphics w="35.0" width="0.0" x="1429.0" fill="#0040bf" type="ELLIPSE" outline="#000000" z="0.0" y="4382.0" h="35.0">
      <att name="NODE_CUSTOMGRAPHICS_7" value="org.cytoscape.ding.customgraphics.NullCustomGraphics,0,[ Remove Graphics ]," type="string"/>
      <att name="NODE_LABEL_FONT_SIZE" value="20" type="string"/>
      <att name="NODE_CUSTOMGRAPHICS_POSITION_5" value="C,C,c,0.00,0.00" type="string"/>
      <att name="NODE_CUSTOMGRAPHICS_2" value="org.cytoscape.ding.customgraphics.NullCustomGraphics,0,[ Remove Graphics ]," type="string"/>
      <att name="NODE_CUSTOMGRAPHICS_POSITION_6" value="C,C,c,0.00,0.00" type="string"/>
      <att name="NODE_CUSTOMGRAPHICS_3" value="org.cytoscape.ding.customgraphics.NullCustomGraphics,0,[ Remove Graphics ]," type="string"/>
      <att name="NODE_CUSTOMGRAPHICS_SIZE_5" value="0.0" type="string"/>
      <att name="NODE_LABEL" value="PIST" type="string"/>
      <att name="NODE_LABEL_FONT_FACE" value="Dialog.plain,plain,30" type="string"/>
      <att name="NODE_VISIBLE" value="true" type="string"/>
      <att name="NODE_NESTED_NETWORK_IMAGE_VISIBLE" value="true" type="string"/>
      <att name="NODE_CUSTOMGRAPHICS_9" value="org.cytoscape.ding.customgraphics.NullCustomGraphics,0,[ Remove Graphics ]," type="string"/>
      <att name="NODE_SELECTED" value="false" type="string"/>
      <att name="NODE_LABEL_TRANSPARENCY" value="255" type="string"/>
      <att name="NODE_CUSTOMGRAPHICS_SIZE_9" value="0.0" type="string"/>
      <att name="NODE_CUSTOMGRAPHICS_POSITION_7" value="C,C,c,0.00,0.00" type="string"/>
      <att name="NODE_BORDER_TRANSPARENCY" value="255" type="string"/>
      <att name="NODE_TOOLTIP" value="" type="string"/>
      <att name="NODE_DEPTH" value="0.0" type="string"/>
      <att name="NODE_CUSTOMGRAPHICS_POSITION_8" value="C,C,c,0.00,0.00" type="string"/>
      <att name="NODE_CUSTOMGRAPHICS_POSITION_4" value="C,C,c,0.00,0.00" type="string"/>
      <att name="NODE_CUSTOMGRAPHICS_4" value="org.cytoscape.ding.customgraphics.NullCustomGraphics,0,[ Remove Graphics ]," type="string"/>
      <att name="NODE_LABEL_COLOR" value="#000000" type="string"/>
      <att name="NODE_CUSTOMGRAPHICS_SIZE_1" value="0.0" type="string"/>
      <att name="NODE_CUSTOMGRAPHICS_POSITION_3" value="C,C,c,0.00,0.00" type="string"/>
      <att name="NODE_CUSTOMGRAPHICS_1" value="org.cytoscape.ding.customgraphics.NullCustomGraphics,0,[ Remove Graphics ]," type="string"/>
      <att name="NODE_CUSTOMGRAPHICS_5" value="org.cytoscape.ding.customgraphics.NullCustomGraphics,0,[ Remove Graphics ]," type="string"/>
      <att name="NODE_CUSTOMGRAPHICS_6" value="org.cytoscape.ding.customgraphics.NullCustomGraphics,0,[ Remove Graphics ]," type="string"/>
      <att name="NODE_CUSTOMGRAPHICS_SIZE_2" value="0.0" type="string"/>
      <att name="NODE_LABEL_POSITION" value="C,C,c,0.00,0.00" type="string"/>
      <att name="NODE_CUSTOMGRAPHICS_POSITION_1" value="C,C,c,0.00,0.00" type="string"/>
      <att name="NODE_CUSTOMGRAPHICS_8" value="org.cytoscape.ding.customgraphics.NullCustomGraphics,0,[ Remove Graphics ]," type="string"/>
      <att name="NODE_CUSTOMGRAPHICS_SIZE_8" value="0.0" type="string"/>
      <att name="NODE_CUSTOMGRAPHICS_SIZE_4" value="0.0" type="string"/>
      <att name="NODE_BORDER_STROKE" value="SOLID" type="string"/>
      <att name="NODE_SELECTED_PAINT" value="#ffff00" type="string"/>
      <att name="NODE_CUSTOMGRAPHICS_SIZE_6" value="0.0" type="string"/>
      <att name="NODE_TRANSPARENCY" value="255" type="string"/>
      <att name="NODE_CUSTOMGRAPHICS_SIZE_7" value="0.0" type="string"/>
      <att name="NODE_LABEL_WIDTH" value="200.0" type="string"/>
      <att name="NODE_CUSTOMGRAPHICS_POSITION_2" value="C,C,c,0.00,0.00" type="string"/>
      <att name="NODE_CUSTOMGRAPHICS_POSITION_9" value="C,C,c,0.00,0.00" type="string"/>
      <att name="NODE_CUSTOMGRAPHICS_SIZE_3" value="0.0" type="string"/>
      <att name="z" value="0.0" type="string"/>
    </graphics>
  </node>
  <node id="544" label="SF1">
    <att name="shared name" value="SF1" type="string"/>
    <att name="name" value="SF1" type="string"/>
    <att name="selected" value="0" type="boolean"/>
    <graphics w="35.0" width="0.0" x="1814.0" fill="#0052ad" type="ELLIPSE" outline="#000000" z="0.0" y="4122.0" h="35.0">
      <att name="NODE_CUSTOMGRAPHICS_7" value="org.cytoscape.ding.customgraphics.NullCustomGraphics,0,[ Remove Graphics ]," type="string"/>
      <att name="NODE_LABEL_FONT_SIZE" value="20" type="string"/>
      <att name="NODE_CUSTOMGRAPHICS_POSITION_5" value="C,C,c,0.00,0.00" type="string"/>
      <att name="NODE_CUSTOMGRAPHICS_2" value="org.cytoscape.ding.customgraphics.NullCustomGraphics,0,[ Remove Graphics ]," type="string"/>
      <att name="NODE_CUSTOMGRAPHICS_POSITION_6" value="C,C,c,0.00,0.00" type="string"/>
      <att name="NODE_CUSTOMGRAPHICS_3" value="org.cytoscape.ding.customgraphics.NullCustomGraphics,0,[ Remove Graphics ]," type="string"/>
      <att name="NODE_CUSTOMGRAPHICS_SIZE_5" value="0.0" type="string"/>
      <att name="NODE_LABEL" value="SF1" type="string"/>
      <att name="NODE_LABEL_FONT_FACE" value="Dialog.plain,plain,30" type="string"/>
      <att name="NODE_VISIBLE" value="true" type="string"/>
      <att name="NODE_NESTED_NETWORK_IMAGE_VISIBLE" value="true" type="string"/>
      <att name="NODE_CUSTOMGRAPHICS_9" value="org.cytoscape.ding.customgraphics.NullCustomGraphics,0,[ Remove Graphics ]," type="string"/>
      <att name="NODE_SELECTED" value="false" type="string"/>
      <att name="NODE_LABEL_TRANSPARENCY" value="255" type="string"/>
      <att name="NODE_CUSTOMGRAPHICS_SIZE_9" value="0.0" type="string"/>
      <att name="NODE_CUSTOMGRAPHICS_POSITION_7" value="C,C,c,0.00,0.00" type="string"/>
      <att name="NODE_BORDER_TRANSPARENCY" value="255" type="string"/>
      <att name="NODE_TOOLTIP" value="" type="string"/>
      <att name="NODE_DEPTH" value="0.0" type="string"/>
      <att name="NODE_CUSTOMGRAPHICS_POSITION_8" value="C,C,c,0.00,0.00" type="string"/>
      <att name="NODE_CUSTOMGRAPHICS_POSITION_4" value="C,C,c,0.00,0.00" type="string"/>
      <att name="NODE_CUSTOMGRAPHICS_4" value="org.cytoscape.ding.customgraphics.NullCustomGraphics,0,[ Remove Graphics ]," type="string"/>
      <att name="NODE_LABEL_COLOR" value="#000000" type="string"/>
      <att name="NODE_CUSTOMGRAPHICS_SIZE_1" value="0.0" type="string"/>
      <att name="NODE_CUSTOMGRAPHICS_POSITION_3" value="C,C,c,0.00,0.00" type="string"/>
      <att name="NODE_CUSTOMGRAPHICS_1" value="org.cytoscape.ding.customgraphics.NullCustomGraphics,0,[ Remove Graphics ]," type="string"/>
      <att name="NODE_CUSTOMGRAPHICS_5" value="org.cytoscape.ding.customgraphics.NullCustomGraphics,0,[ Remove Graphics ]," type="string"/>
      <att name="NODE_CUSTOMGRAPHICS_6" value="org.cytoscape.ding.customgraphics.NullCustomGraphics,0,[ Remove Graphics ]," type="string"/>
      <att name="NODE_CUSTOMGRAPHICS_SIZE_2" value="0.0" type="string"/>
      <att name="NODE_LABEL_POSITION" value="C,C,c,0.00,0.00" type="string"/>
      <att name="NODE_CUSTOMGRAPHICS_POSITION_1" value="C,C,c,0.00,0.00" type="string"/>
      <att name="NODE_CUSTOMGRAPHICS_8" value="org.cytoscape.ding.customgraphics.NullCustomGraphics,0,[ Remove Graphics ]," type="string"/>
      <att name="NODE_CUSTOMGRAPHICS_SIZE_8" value="0.0" type="string"/>
      <att name="NODE_CUSTOMGRAPHICS_SIZE_4" value="0.0" type="string"/>
      <att name="NODE_BORDER_STROKE" value="SOLID" type="string"/>
      <att name="NODE_SELECTED_PAINT" value="#ffff00" type="string"/>
      <att name="NODE_CUSTOMGRAPHICS_SIZE_6" value="0.0" type="string"/>
      <att name="NODE_TRANSPARENCY" value="255" type="string"/>
      <att name="NODE_CUSTOMGRAPHICS_SIZE_7" value="0.0" type="string"/>
      <att name="NODE_LABEL_WIDTH" value="200.0" type="string"/>
      <att name="NODE_CUSTOMGRAPHICS_POSITION_2" value="C,C,c,0.00,0.00" type="string"/>
      <att name="NODE_CUSTOMGRAPHICS_POSITION_9" value="C,C,c,0.00,0.00" type="string"/>
      <att name="NODE_CUSTOMGRAPHICS_SIZE_3" value="0.0" type="string"/>
      <att name="z" value="0.0" type="string"/>
    </graphics>
  </node>
  <node id="543" label="ESR1">
    <att name="shared name" value="ESR1" type="string"/>
    <att name="name" value="ESR1" type="string"/>
    <att name="selected" value="0" type="boolean"/>
    <graphics w="35.0" width="0.0" x="1686.0" fill="#005ca3" type="ELLIPSE" outline="#000000" z="0.0" y="4237.5" h="35.0">
      <att name="NODE_CUSTOMGRAPHICS_7" value="org.cytoscape.ding.customgraphics.NullCustomGraphics,0,[ Remove Graphics ]," type="string"/>
      <att name="NODE_LABEL_FONT_SIZE" value="20" type="string"/>
      <att name="NODE_CUSTOMGRAPHICS_POSITION_5" value="C,C,c,0.00,0.00" type="string"/>
      <att name="NODE_CUSTOMGRAPHICS_2" value="org.cytoscape.ding.customgraphics.NullCustomGraphics,0,[ Remove Graphics ]," type="string"/>
      <att name="NODE_CUSTOMGRAPHICS_POSITION_6" value="C,C,c,0.00,0.00" type="string"/>
      <att name="NODE_CUSTOMGRAPHICS_3" value="org.cytoscape.ding.customgraphics.NullCustomGraphics,0,[ Remove Graphics ]," type="string"/>
      <att name="NODE_CUSTOMGRAPHICS_SIZE_5" value="0.0" type="string"/>
      <att name="NODE_LABEL" value="ESR1" type="string"/>
      <att name="NODE_LABEL_FONT_FACE" value="Dialog.plain,plain,30" type="string"/>
      <att name="NODE_VISIBLE" value="true" type="string"/>
      <att name="NODE_NESTED_NETWORK_IMAGE_VISIBLE" value="true" type="string"/>
      <att name="NODE_CUSTOMGRAPHICS_9" value="org.cytoscape.ding.customgraphics.NullCustomGraphics,0,[ Remove Graphics ]," type="string"/>
      <att name="NODE_SELECTED" value="false" type="string"/>
      <att name="NODE_LABEL_TRANSPARENCY" value="255" type="string"/>
      <att name="NODE_CUSTOMGRAPHICS_SIZE_9" value="0.0" type="string"/>
      <att name="NODE_CUSTOMGRAPHICS_POSITION_7" value="C,C,c,0.00,0.00" type="string"/>
      <att name="NODE_BORDER_TRANSPARENCY" value="255" type="string"/>
      <att name="NODE_TOOLTIP" value="" type="string"/>
      <att name="NODE_DEPTH" value="0.0" type="string"/>
      <att name="NODE_CUSTOMGRAPHICS_POSITION_8" value="C,C,c,0.00,0.00" type="string"/>
      <att name="NODE_CUSTOMGRAPHICS_POSITION_4" value="C,C,c,0.00,0.00" type="string"/>
      <att name="NODE_CUSTOMGRAPHICS_4" value="org.cytoscape.ding.customgraphics.NullCustomGraphics,0,[ Remove Graphics ]," type="string"/>
      <att name="NODE_LABEL_COLOR" value="#000000" type="string"/>
      <att name="NODE_CUSTOMGRAPHICS_SIZE_1" value="0.0" type="string"/>
      <att name="NODE_CUSTOMGRAPHICS_POSITION_3" value="C,C,c,0.00,0.00" type="string"/>
      <att name="NODE_CUSTOMGRAPHICS_1" value="org.cytoscape.ding.customgraphics.NullCustomGraphics,0,[ Remove Graphics ]," type="string"/>
      <att name="NODE_CUSTOMGRAPHICS_5" value="org.cytoscape.ding.customgraphics.NullCustomGraphics,0,[ Remove Graphics ]," type="string"/>
      <att name="NODE_CUSTOMGRAPHICS_6" value="org.cytoscape.ding.customgraphics.NullCustomGraphics,0,[ Remove Graphics ]," type="string"/>
      <att name="NODE_CUSTOMGRAPHICS_SIZE_2" value="0.0" type="string"/>
      <att name="NODE_LABEL_POSITION" value="C,C,c,0.00,0.00" type="string"/>
      <att name="NODE_CUSTOMGRAPHICS_POSITION_1" value="C,C,c,0.00,0.00" type="string"/>
      <att name="NODE_CUSTOMGRAPHICS_8" value="org.cytoscape.ding.customgraphics.NullCustomGraphics,0,[ Remove Graphics ]," type="string"/>
      <att name="NODE_CUSTOMGRAPHICS_SIZE_8" value="0.0" type="string"/>
      <att name="NODE_CUSTOMGRAPHICS_SIZE_4" value="0.0" type="string"/>
      <att name="NODE_BORDER_STROKE" value="SOLID" type="string"/>
      <att name="NODE_SELECTED_PAINT" value="#ffff00" type="string"/>
      <att name="NODE_CUSTOMGRAPHICS_SIZE_6" value="0.0" type="string"/>
      <att name="NODE_TRANSPARENCY" value="255" type="string"/>
      <att name="NODE_CUSTOMGRAPHICS_SIZE_7" value="0.0" type="string"/>
      <att name="NODE_LABEL_WIDTH" value="200.0" type="string"/>
      <att name="NODE_CUSTOMGRAPHICS_POSITION_2" value="C,C,c,0.00,0.00" type="string"/>
      <att name="NODE_CUSTOMGRAPHICS_POSITION_9" value="C,C,c,0.00,0.00" type="string"/>
      <att name="NODE_CUSTOMGRAPHICS_SIZE_3" value="0.0" type="string"/>
      <att name="z" value="0.0" type="string"/>
    </graphics>
  </node>
  <node id="542" label="ACTA2">
    <att name="shared name" value="ACTA2" type="string"/>
    <att name="name" value="ACTA2" type="string"/>
    <att name="selected" value="0" type="boolean"/>
    <graphics w="35.0" width="0.0" x="968.5" fill="#0059a6" type="ELLIPSE" outline="#000000" z="0.0" y="4627.5" h="34.9998779296875">
      <att name="NODE_CUSTOMGRAPHICS_7" value="org.cytoscape.ding.customgraphics.NullCustomGraphics,0,[ Remove Graphics ]," type="string"/>
      <att name="NODE_LABEL_FONT_SIZE" value="20" type="string"/>
      <att name="NODE_CUSTOMGRAPHICS_POSITION_5" value="C,C,c,0.00,0.00" type="string"/>
      <att name="NODE_CUSTOMGRAPHICS_2" value="org.cytoscape.ding.customgraphics.NullCustomGraphics,0,[ Remove Graphics ]," type="string"/>
      <att name="NODE_CUSTOMGRAPHICS_POSITION_6" value="C,C,c,0.00,0.00" type="string"/>
      <att name="NODE_CUSTOMGRAPHICS_3" value="org.cytoscape.ding.customgraphics.NullCustomGraphics,0,[ Remove Graphics ]," type="string"/>
      <att name="NODE_CUSTOMGRAPHICS_SIZE_5" value="0.0" type="string"/>
      <att name="NODE_LABEL" value="ACTA2" type="string"/>
      <att name="NODE_LABEL_FONT_FACE" value="Dialog.plain,plain,30" type="string"/>
      <att name="NODE_VISIBLE" value="true" type="string"/>
      <att name="NODE_NESTED_NETWORK_IMAGE_VISIBLE" value="true" type="string"/>
      <att name="NODE_CUSTOMGRAPHICS_9" value="org.cytoscape.ding.customgraphics.NullCustomGraphics,0,[ Remove Graphics ]," type="string"/>
      <att name="NODE_SELECTED" value="false" type="string"/>
      <att name="NODE_LABEL_TRANSPARENCY" value="255" type="string"/>
      <att name="NODE_CUSTOMGRAPHICS_SIZE_9" value="0.0" type="string"/>
      <att name="NODE_CUSTOMGRAPHICS_POSITION_7" value="C,C,c,0.00,0.00" type="string"/>
      <att name="NODE_BORDER_TRANSPARENCY" value="255" type="string"/>
      <att name="NODE_TOOLTIP" value="" type="string"/>
      <att name="NODE_DEPTH" value="0.0" type="string"/>
      <att name="NODE_CUSTOMGRAPHICS_POSITION_8" value="C,C,c,0.00,0.00" type="string"/>
      <att name="NODE_CUSTOMGRAPHICS_POSITION_4" value="C,C,c,0.00,0.00" type="string"/>
      <att name="NODE_CUSTOMGRAPHICS_4" value="org.cytoscape.ding.customgraphics.NullCustomGraphics,0,[ Remove Graphics ]," type="string"/>
      <att name="NODE_LABEL_COLOR" value="#000000" type="string"/>
      <att name="NODE_CUSTOMGRAPHICS_SIZE_1" value="0.0" type="string"/>
      <att name="NODE_CUSTOMGRAPHICS_POSITION_3" value="C,C,c,0.00,0.00" type="string"/>
      <att name="NODE_CUSTOMGRAPHICS_1" value="org.cytoscape.ding.customgraphics.NullCustomGraphics,0,[ Remove Graphics ]," type="string"/>
      <att name="NODE_CUSTOMGRAPHICS_5" value="org.cytoscape.ding.customgraphics.NullCustomGraphics,0,[ Remove Graphics ]," type="string"/>
      <att name="NODE_CUSTOMGRAPHICS_6" value="org.cytoscape.ding.customgraphics.NullCustomGraphics,0,[ Remove Graphics ]," type="string"/>
      <att name="NODE_CUSTOMGRAPHICS_SIZE_2" value="0.0" type="string"/>
      <att name="NODE_LABEL_POSITION" value="C,C,c,0.00,0.00" type="string"/>
      <att name="NODE_CUSTOMGRAPHICS_POSITION_1" value="C,C,c,0.00,0.00" type="string"/>
      <att name="NODE_CUSTOMGRAPHICS_8" value="org.cytoscape.ding.customgraphics.NullCustomGraphics,0,[ Remove Graphics ]," type="string"/>
      <att name="NODE_CUSTOMGRAPHICS_SIZE_8" value="0.0" type="string"/>
      <att name="NODE_CUSTOMGRAPHICS_SIZE_4" value="0.0" type="string"/>
      <att name="NODE_BORDER_STROKE" value="SOLID" type="string"/>
      <att name="NODE_SELECTED_PAINT" value="#ffff00" type="string"/>
      <att name="NODE_CUSTOMGRAPHICS_SIZE_6" value="0.0" type="string"/>
      <att name="NODE_TRANSPARENCY" value="255" type="string"/>
      <att name="NODE_CUSTOMGRAPHICS_SIZE_7" value="0.0" type="string"/>
      <att name="NODE_LABEL_WIDTH" value="200.0" type="string"/>
      <att name="NODE_CUSTOMGRAPHICS_POSITION_2" value="C,C,c,0.00,0.00" type="string"/>
      <att name="NODE_CUSTOMGRAPHICS_POSITION_9" value="C,C,c,0.00,0.00" type="string"/>
      <att name="NODE_CUSTOMGRAPHICS_SIZE_3" value="0.0" type="string"/>
      <att name="z" value="0.0" type="string"/>
    </graphics>
  </node>
  <node id="541" label="PAPPA">
    <att name="shared name" value="PAPPA" type="string"/>
    <att name="name" value="PAPPA" type="string"/>
    <att name="selected" value="0" type="boolean"/>
    <graphics w="35.0" width="0.0" x="1180.0" fill="#00ae51" type="ELLIPSE" outline="#000000" z="0.0" y="3378.0" h="35.0">
      <att name="NODE_CUSTOMGRAPHICS_7" value="org.cytoscape.ding.customgraphics.NullCustomGraphics,0,[ Remove Graphics ]," type="string"/>
      <att name="NODE_LABEL_FONT_SIZE" value="20" type="string"/>
      <att name="NODE_CUSTOMGRAPHICS_POSITION_5" value="C,C,c,0.00,0.00" type="string"/>
      <att name="NODE_CUSTOMGRAPHICS_2" value="org.cytoscape.ding.customgraphics.NullCustomGraphics,0,[ Remove Graphics ]," type="string"/>
      <att name="NODE_CUSTOMGRAPHICS_POSITION_6" value="C,C,c,0.00,0.00" type="string"/>
      <att name="NODE_CUSTOMGRAPHICS_3" value="org.cytoscape.ding.customgraphics.NullCustomGraphics,0,[ Remove Graphics ]," type="string"/>
      <att name="NODE_CUSTOMGRAPHICS_SIZE_5" value="0.0" type="string"/>
      <att name="NODE_LABEL" value="PAPPA" type="string"/>
      <att name="NODE_LABEL_FONT_FACE" value="Dialog.plain,plain,30" type="string"/>
      <att name="NODE_VISIBLE" value="true" type="string"/>
      <att name="NODE_NESTED_NETWORK_IMAGE_VISIBLE" value="true" type="string"/>
      <att name="NODE_CUSTOMGRAPHICS_9" value="org.cytoscape.ding.customgraphics.NullCustomGraphics,0,[ Remove Graphics ]," type="string"/>
      <att name="NODE_SELECTED" value="false" type="string"/>
      <att name="NODE_LABEL_TRANSPARENCY" value="255" type="string"/>
      <att name="NODE_CUSTOMGRAPHICS_SIZE_9" value="0.0" type="string"/>
      <att name="NODE_CUSTOMGRAPHICS_POSITION_7" value="C,C,c,0.00,0.00" type="string"/>
      <att name="NODE_BORDER_TRANSPARENCY" value="255" type="string"/>
      <att name="NODE_TOOLTIP" value="" type="string"/>
      <att name="NODE_DEPTH" value="0.0" type="string"/>
      <att name="NODE_CUSTOMGRAPHICS_POSITION_8" value="C,C,c,0.00,0.00" type="string"/>
      <att name="NODE_CUSTOMGRAPHICS_POSITION_4" value="C,C,c,0.00,0.00" type="string"/>
      <att name="NODE_CUSTOMGRAPHICS_4" value="org.cytoscape.ding.customgraphics.NullCustomGraphics,0,[ Remove Graphics ]," type="string"/>
      <att name="NODE_LABEL_COLOR" value="#000000" type="string"/>
      <att name="NODE_CUSTOMGRAPHICS_SIZE_1" value="0.0" type="string"/>
      <att name="NODE_CUSTOMGRAPHICS_POSITION_3" value="C,C,c,0.00,0.00" type="string"/>
      <att name="NODE_CUSTOMGRAPHICS_1" value="org.cytoscape.ding.customgraphics.NullCustomGraphics,0,[ Remove Graphics ]," type="string"/>
      <att name="NODE_CUSTOMGRAPHICS_5" value="org.cytoscape.ding.customgraphics.NullCustomGraphics,0,[ Remove Graphics ]," type="string"/>
      <att name="NODE_CUSTOMGRAPHICS_6" value="org.cytoscape.ding.customgraphics.NullCustomGraphics,0,[ Remove Graphics ]," type="string"/>
      <att name="NODE_CUSTOMGRAPHICS_SIZE_2" value="0.0" type="string"/>
      <att name="NODE_LABEL_POSITION" value="C,C,c,0.00,0.00" type="string"/>
      <att name="NODE_CUSTOMGRAPHICS_POSITION_1" value="C,C,c,0.00,0.00" type="string"/>
      <att name="NODE_CUSTOMGRAPHICS_8" value="org.cytoscape.ding.customgraphics.NullCustomGraphics,0,[ Remove Graphics ]," type="string"/>
      <att name="NODE_CUSTOMGRAPHICS_SIZE_8" value="0.0" type="string"/>
      <att name="NODE_CUSTOMGRAPHICS_SIZE_4" value="0.0" type="string"/>
      <att name="NODE_BORDER_STROKE" value="SOLID" type="string"/>
      <att name="NODE_SELECTED_PAINT" value="#ffff00" type="string"/>
      <att name="NODE_CUSTOMGRAPHICS_SIZE_6" value="0.0" type="string"/>
      <att name="NODE_TRANSPARENCY" value="255" type="string"/>
      <att name="NODE_CUSTOMGRAPHICS_SIZE_7" value="0.0" type="string"/>
      <att name="NODE_LABEL_WIDTH" value="200.0" type="string"/>
      <att name="NODE_CUSTOMGRAPHICS_POSITION_2" value="C,C,c,0.00,0.00" type="string"/>
      <att name="NODE_CUSTOMGRAPHICS_POSITION_9" value="C,C,c,0.00,0.00" type="string"/>
      <att name="NODE_CUSTOMGRAPHICS_SIZE_3" value="0.0" type="string"/>
      <att name="z" value="0.0" type="string"/>
    </graphics>
  </node>
  <node id="540" label="PAK3">
    <att name="shared name" value="PAK3" type="string"/>
    <att name="name" value="PAK3" type="string"/>
    <att name="selected" value="0" type="boolean"/>
    <graphics w="35.0" width="0.0" x="1565.5169369875555" fill="#005ea1" type="ELLIPSE" outline="#000000" z="0.0" y="3705.920243243003" h="34.9998779296875">
      <att name="NODE_CUSTOMGRAPHICS_7" value="org.cytoscape.ding.customgraphics.NullCustomGraphics,0,[ Remove Graphics ]," type="string"/>
      <att name="NODE_LABEL_FONT_SIZE" value="20" type="string"/>
      <att name="NODE_CUSTOMGRAPHICS_POSITION_5" value="C,C,c,0.00,0.00" type="string"/>
      <att name="NODE_CUSTOMGRAPHICS_2" value="org.cytoscape.ding.customgraphics.NullCustomGraphics,0,[ Remove Graphics ]," type="string"/>
      <att name="NODE_CUSTOMGRAPHICS_POSITION_6" value="C,C,c,0.00,0.00" type="string"/>
      <att name="NODE_CUSTOMGRAPHICS_3" value="org.cytoscape.ding.customgraphics.NullCustomGraphics,0,[ Remove Graphics ]," type="string"/>
      <att name="NODE_CUSTOMGRAPHICS_SIZE_5" value="0.0" type="string"/>
      <att name="NODE_LABEL" value="PAK3" type="string"/>
      <att name="NODE_LABEL_FONT_FACE" value="Dialog.plain,plain,30" type="string"/>
      <att name="NODE_VISIBLE" value="true" type="string"/>
      <att name="NODE_NESTED_NETWORK_IMAGE_VISIBLE" value="true" type="string"/>
      <att name="NODE_CUSTOMGRAPHICS_9" value="org.cytoscape.ding.customgraphics.NullCustomGraphics,0,[ Remove Graphics ]," type="string"/>
      <att name="NODE_SELECTED" value="false" type="string"/>
      <att name="NODE_LABEL_TRANSPARENCY" value="255" type="string"/>
      <att name="NODE_CUSTOMGRAPHICS_SIZE_9" value="0.0" type="string"/>
      <att name="NODE_CUSTOMGRAPHICS_POSITION_7" value="C,C,c,0.00,0.00" type="string"/>
      <att name="NODE_BORDER_TRANSPARENCY" value="255" type="string"/>
      <att name="NODE_TOOLTIP" value="" type="string"/>
      <att name="NODE_DEPTH" value="0.0" type="string"/>
      <att name="NODE_CUSTOMGRAPHICS_POSITION_8" value="C,C,c,0.00,0.00" type="string"/>
      <att name="NODE_CUSTOMGRAPHICS_POSITION_4" value="C,C,c,0.00,0.00" type="string"/>
      <att name="NODE_CUSTOMGRAPHICS_4" value="org.cytoscape.ding.customgraphics.NullCustomGraphics,0,[ Remove Graphics ]," type="string"/>
      <att name="NODE_LABEL_COLOR" value="#000000" type="string"/>
      <att name="NODE_CUSTOMGRAPHICS_SIZE_1" value="0.0" type="string"/>
      <att name="NODE_CUSTOMGRAPHICS_POSITION_3" value="C,C,c,0.00,0.00" type="string"/>
      <att name="NODE_CUSTOMGRAPHICS_1" value="org.cytoscape.ding.customgraphics.NullCustomGraphics,0,[ Remove Graphics ]," type="string"/>
      <att name="NODE_CUSTOMGRAPHICS_5" value="org.cytoscape.ding.customgraphics.NullCustomGraphics,0,[ Remove Graphics ]," type="string"/>
      <att name="NODE_CUSTOMGRAPHICS_6" value="org.cytoscape.ding.customgraphics.NullCustomGraphics,0,[ Remove Graphics ]," type="string"/>
      <att name="NODE_CUSTOMGRAPHICS_SIZE_2" value="0.0" type="string"/>
      <att name="NODE_LABEL_POSITION" value="C,C,c,0.00,0.00" type="string"/>
      <att name="NODE_CUSTOMGRAPHICS_POSITION_1" value="C,C,c,0.00,0.00" type="string"/>
      <att name="NODE_CUSTOMGRAPHICS_8" value="org.cytoscape.ding.customgraphics.NullCustomGraphics,0,[ Remove Graphics ]," type="string"/>
      <att name="NODE_CUSTOMGRAPHICS_SIZE_8" value="0.0" type="string"/>
      <att name="NODE_CUSTOMGRAPHICS_SIZE_4" value="0.0" type="string"/>
      <att name="NODE_BORDER_STROKE" value="SOLID" type="string"/>
      <att name="NODE_SELECTED_PAINT" value="#ffff00" type="string"/>
      <att name="NODE_CUSTOMGRAPHICS_SIZE_6" value="0.0" type="string"/>
      <att name="NODE_TRANSPARENCY" value="255" type="string"/>
      <att name="NODE_CUSTOMGRAPHICS_SIZE_7" value="0.0" type="string"/>
      <att name="NODE_LABEL_WIDTH" value="200.0" type="string"/>
      <att name="NODE_CUSTOMGRAPHICS_POSITION_2" value="C,C,c,0.00,0.00" type="string"/>
      <att name="NODE_CUSTOMGRAPHICS_POSITION_9" value="C,C,c,0.00,0.00" type="string"/>
      <att name="NODE_CUSTOMGRAPHICS_SIZE_3" value="0.0" type="string"/>
      <att name="z" value="0.0" type="string"/>
    </graphics>
  </node>
  <node id="539" label="SH3D5">
    <att name="shared name" value="SH3D5" type="string"/>
    <att name="name" value="SH3D5" type="string"/>
    <att name="selected" value="0" type="boolean"/>
    <graphics w="35.0" width="0.0" x="1102.0" fill="#006699" type="ELLIPSE" outline="#000000" z="0.0" y="3824.0" h="34.9998779296875">
      <att name="NODE_CUSTOMGRAPHICS_7" value="org.cytoscape.ding.customgraphics.NullCustomGraphics,0,[ Remove Graphics ]," type="string"/>
      <att name="NODE_LABEL_FONT_SIZE" value="20" type="string"/>
      <att name="NODE_CUSTOMGRAPHICS_POSITION_5" value="C,C,c,0.00,0.00" type="string"/>
      <att name="NODE_CUSTOMGRAPHICS_2" value="org.cytoscape.ding.customgraphics.NullCustomGraphics,0,[ Remove Graphics ]," type="string"/>
      <att name="NODE_CUSTOMGRAPHICS_POSITION_6" value="C,C,c,0.00,0.00" type="string"/>
      <att name="NODE_CUSTOMGRAPHICS_3" value="org.cytoscape.ding.customgraphics.NullCustomGraphics,0,[ Remove Graphics ]," type="string"/>
      <att name="NODE_CUSTOMGRAPHICS_SIZE_5" value="0.0" type="string"/>
      <att name="NODE_LABEL" value="SH3D5" type="string"/>
      <att name="NODE_LABEL_FONT_FACE" value="Dialog.plain,plain,30" type="string"/>
      <att name="NODE_VISIBLE" value="true" type="string"/>
      <att name="NODE_NESTED_NETWORK_IMAGE_VISIBLE" value="true" type="string"/>
      <att name="NODE_CUSTOMGRAPHICS_9" value="org.cytoscape.ding.customgraphics.NullCustomGraphics,0,[ Remove Graphics ]," type="string"/>
      <att name="NODE_SELECTED" value="false" type="string"/>
      <att name="NODE_LABEL_TRANSPARENCY" value="255" type="string"/>
      <att name="NODE_CUSTOMGRAPHICS_SIZE_9" value="0.0" type="string"/>
      <att name="NODE_CUSTOMGRAPHICS_POSITION_7" value="C,C,c,0.00,0.00" type="string"/>
      <att name="NODE_BORDER_TRANSPARENCY" value="255" type="string"/>
      <att name="NODE_TOOLTIP" value="" type="string"/>
      <att name="NODE_DEPTH" value="0.0" type="string"/>
      <att name="NODE_CUSTOMGRAPHICS_POSITION_8" value="C,C,c,0.00,0.00" type="string"/>
      <att name="NODE_CUSTOMGRAPHICS_POSITION_4" value="C,C,c,0.00,0.00" type="string"/>
      <att name="NODE_CUSTOMGRAPHICS_4" value="org.cytoscape.ding.customgraphics.NullCustomGraphics,0,[ Remove Graphics ]," type="string"/>
      <att name="NODE_LABEL_COLOR" value="#000000" type="string"/>
      <att name="NODE_CUSTOMGRAPHICS_SIZE_1" value="0.0" type="string"/>
      <att name="NODE_CUSTOMGRAPHICS_POSITION_3" value="C,C,c,0.00,0.00" type="string"/>
      <att name="NODE_CUSTOMGRAPHICS_1" value="org.cytoscape.ding.customgraphics.NullCustomGraphics,0,[ Remove Graphics ]," type="string"/>
      <att name="NODE_CUSTOMGRAPHICS_5" value="org.cytoscape.ding.customgraphics.NullCustomGraphics,0,[ Remove Graphics ]," type="string"/>
      <att name="NODE_CUSTOMGRAPHICS_6" value="org.cytoscape.ding.customgraphics.NullCustomGraphics,0,[ Remove Graphics ]," type="string"/>
      <att name="NODE_CUSTOMGRAPHICS_SIZE_2" value="0.0" type="string"/>
      <att name="NODE_LABEL_POSITION" value="C,C,c,0.00,0.00" type="string"/>
      <att name="NODE_CUSTOMGRAPHICS_POSITION_1" value="C,C,c,0.00,0.00" type="string"/>
      <att name="NODE_CUSTOMGRAPHICS_8" value="org.cytoscape.ding.customgraphics.NullCustomGraphics,0,[ Remove Graphics ]," type="string"/>
      <att name="NODE_CUSTOMGRAPHICS_SIZE_8" value="0.0" type="string"/>
      <att name="NODE_CUSTOMGRAPHICS_SIZE_4" value="0.0" type="string"/>
      <att name="NODE_BORDER_STROKE" value="SOLID" type="string"/>
      <att name="NODE_SELECTED_PAINT" value="#ffff00" type="string"/>
      <att name="NODE_CUSTOMGRAPHICS_SIZE_6" value="0.0" type="string"/>
      <att name="NODE_TRANSPARENCY" value="255" type="string"/>
      <att name="NODE_CUSTOMGRAPHICS_SIZE_7" value="0.0" type="string"/>
      <att name="NODE_LABEL_WIDTH" value="200.0" type="string"/>
      <att name="NODE_CUSTOMGRAPHICS_POSITION_2" value="C,C,c,0.00,0.00" type="string"/>
      <att name="NODE_CUSTOMGRAPHICS_POSITION_9" value="C,C,c,0.00,0.00" type="string"/>
      <att name="NODE_CUSTOMGRAPHICS_SIZE_3" value="0.0" type="string"/>
      <att name="z" value="0.0" type="string"/>
    </graphics>
  </node>
  <node id="538" label="NET1">
    <att name="shared name" value="NET1" type="string"/>
    <att name="name" value="NET1" type="string"/>
    <att name="selected" value="0" type="boolean"/>
    <graphics w="35.0" width="0.0" x="2381.0100891110455" fill="#006a95" type="ELLIPSE" outline="#000000" z="0.0" y="3973.977079789678" h="35.0">
      <att name="NODE_CUSTOMGRAPHICS_7" value="org.cytoscape.ding.customgraphics.NullCustomGraphics,0,[ Remove Graphics ]," type="string"/>
      <att name="NODE_LABEL_FONT_SIZE" value="20" type="string"/>
      <att name="NODE_CUSTOMGRAPHICS_POSITION_5" value="C,C,c,0.00,0.00" type="string"/>
      <att name="NODE_CUSTOMGRAPHICS_2" value="org.cytoscape.ding.customgraphics.NullCustomGraphics,0,[ Remove Graphics ]," type="string"/>
      <att name="NODE_CUSTOMGRAPHICS_POSITION_6" value="C,C,c,0.00,0.00" type="string"/>
      <att name="NODE_CUSTOMGRAPHICS_3" value="org.cytoscape.ding.customgraphics.NullCustomGraphics,0,[ Remove Graphics ]," type="string"/>
      <att name="NODE_CUSTOMGRAPHICS_SIZE_5" value="0.0" type="string"/>
      <att name="NODE_LABEL" value="NET1" type="string"/>
      <att name="NODE_LABEL_FONT_FACE" value="Dialog.plain,plain,30" type="string"/>
      <att name="NODE_VISIBLE" value="true" type="string"/>
      <att name="NODE_NESTED_NETWORK_IMAGE_VISIBLE" value="true" type="string"/>
      <att name="NODE_CUSTOMGRAPHICS_9" value="org.cytoscape.ding.customgraphics.NullCustomGraphics,0,[ Remove Graphics ]," type="string"/>
      <att name="NODE_SELECTED" value="false" type="string"/>
      <att name="NODE_LABEL_TRANSPARENCY" value="255" type="string"/>
      <att name="NODE_CUSTOMGRAPHICS_SIZE_9" value="0.0" type="string"/>
      <att name="NODE_CUSTOMGRAPHICS_POSITION_7" value="C,C,c,0.00,0.00" type="string"/>
      <att name="NODE_BORDER_TRANSPARENCY" value="255" type="string"/>
      <att name="NODE_TOOLTIP" value="" type="string"/>
      <att name="NODE_DEPTH" value="0.0" type="string"/>
      <att name="NODE_CUSTOMGRAPHICS_POSITION_8" value="C,C,c,0.00,0.00" type="string"/>
      <att name="NODE_CUSTOMGRAPHICS_POSITION_4" value="C,C,c,0.00,0.00" type="string"/>
      <att name="NODE_CUSTOMGRAPHICS_4" value="org.cytoscape.ding.customgraphics.NullCustomGraphics,0,[ Remove Graphics ]," type="string"/>
      <att name="NODE_LABEL_COLOR" value="#000000" type="string"/>
      <att name="NODE_CUSTOMGRAPHICS_SIZE_1" value="0.0" type="string"/>
      <att name="NODE_CUSTOMGRAPHICS_POSITION_3" value="C,C,c,0.00,0.00" type="string"/>
      <att name="NODE_CUSTOMGRAPHICS_1" value="org.cytoscape.ding.customgraphics.NullCustomGraphics,0,[ Remove Graphics ]," type="string"/>
      <att name="NODE_CUSTOMGRAPHICS_5" value="org.cytoscape.ding.customgraphics.NullCustomGraphics,0,[ Remove Graphics ]," type="string"/>
      <att name="NODE_CUSTOMGRAPHICS_6" value="org.cytoscape.ding.customgraphics.NullCustomGraphics,0,[ Remove Graphics ]," type="string"/>
      <att name="NODE_CUSTOMGRAPHICS_SIZE_2" value="0.0" type="string"/>
      <att name="NODE_LABEL_POSITION" value="C,C,c,0.00,0.00" type="string"/>
      <att name="NODE_CUSTOMGRAPHICS_POSITION_1" value="C,C,c,0.00,0.00" type="string"/>
      <att name="NODE_CUSTOMGRAPHICS_8" value="org.cytoscape.ding.customgraphics.NullCustomGraphics,0,[ Remove Graphics ]," type="string"/>
      <att name="NODE_CUSTOMGRAPHICS_SIZE_8" value="0.0" type="string"/>
      <att name="NODE_CUSTOMGRAPHICS_SIZE_4" value="0.0" type="string"/>
      <att name="NODE_BORDER_STROKE" value="SOLID" type="string"/>
      <att name="NODE_SELECTED_PAINT" value="#ffff00" type="string"/>
      <att name="NODE_CUSTOMGRAPHICS_SIZE_6" value="0.0" type="string"/>
      <att name="NODE_TRANSPARENCY" value="255" type="string"/>
      <att name="NODE_CUSTOMGRAPHICS_SIZE_7" value="0.0" type="string"/>
      <att name="NODE_LABEL_WIDTH" value="200.0" type="string"/>
      <att name="NODE_CUSTOMGRAPHICS_POSITION_2" value="C,C,c,0.00,0.00" type="string"/>
      <att name="NODE_CUSTOMGRAPHICS_POSITION_9" value="C,C,c,0.00,0.00" type="string"/>
      <att name="NODE_CUSTOMGRAPHICS_SIZE_3" value="0.0" type="string"/>
      <att name="z" value="0.0" type="string"/>
    </graphics>
  </node>
  <node id="537" label="RASL11B">
    <att name="shared name" value="RASL11B" type="string"/>
    <att name="name" value="RASL11B" type="string"/>
    <att name="selected" value="0" type="boolean"/>
    <graphics w="35.0" width="0.0" x="2167.507978460762" fill="#005fa0" type="ELLIPSE" outline="#000000" z="0.0" y="3712.107834183282" h="35.0">
      <att name="NODE_CUSTOMGRAPHICS_7" value="org.cytoscape.ding.customgraphics.NullCustomGraphics,0,[ Remove Graphics ]," type="string"/>
      <att name="NODE_LABEL_FONT_SIZE" value="20" type="string"/>
      <att name="NODE_CUSTOMGRAPHICS_POSITION_5" value="C,C,c,0.00,0.00" type="string"/>
      <att name="NODE_CUSTOMGRAPHICS_2" value="org.cytoscape.ding.customgraphics.NullCustomGraphics,0,[ Remove Graphics ]," type="string"/>
      <att name="NODE_CUSTOMGRAPHICS_POSITION_6" value="C,C,c,0.00,0.00" type="string"/>
      <att name="NODE_CUSTOMGRAPHICS_3" value="org.cytoscape.ding.customgraphics.NullCustomGraphics,0,[ Remove Graphics ]," type="string"/>
      <att name="NODE_CUSTOMGRAPHICS_SIZE_5" value="0.0" type="string"/>
      <att name="NODE_LABEL" value="RASL11B" type="string"/>
      <att name="NODE_LABEL_FONT_FACE" value="Dialog.plain,plain,30" type="string"/>
      <att name="NODE_VISIBLE" value="true" type="string"/>
      <att name="NODE_NESTED_NETWORK_IMAGE_VISIBLE" value="true" type="string"/>
      <att name="NODE_CUSTOMGRAPHICS_9" value="org.cytoscape.ding.customgraphics.NullCustomGraphics,0,[ Remove Graphics ]," type="string"/>
      <att name="NODE_SELECTED" value="false" type="string"/>
      <att name="NODE_LABEL_TRANSPARENCY" value="255" type="string"/>
      <att name="NODE_CUSTOMGRAPHICS_SIZE_9" value="0.0" type="string"/>
      <att name="NODE_CUSTOMGRAPHICS_POSITION_7" value="C,C,c,0.00,0.00" type="string"/>
      <att name="NODE_BORDER_TRANSPARENCY" value="255" type="string"/>
      <att name="NODE_TOOLTIP" value="" type="string"/>
      <att name="NODE_DEPTH" value="0.0" type="string"/>
      <att name="NODE_CUSTOMGRAPHICS_POSITION_8" value="C,C,c,0.00,0.00" type="string"/>
      <att name="NODE_CUSTOMGRAPHICS_POSITION_4" value="C,C,c,0.00,0.00" type="string"/>
      <att name="NODE_CUSTOMGRAPHICS_4" value="org.cytoscape.ding.customgraphics.NullCustomGraphics,0,[ Remove Graphics ]," type="string"/>
      <att name="NODE_LABEL_COLOR" value="#000000" type="string"/>
      <att name="NODE_CUSTOMGRAPHICS_SIZE_1" value="0.0" type="string"/>
      <att name="NODE_CUSTOMGRAPHICS_POSITION_3" value="C,C,c,0.00,0.00" type="string"/>
      <att name="NODE_CUSTOMGRAPHICS_1" value="org.cytoscape.ding.customgraphics.NullCustomGraphics,0,[ Remove Graphics ]," type="string"/>
      <att name="NODE_CUSTOMGRAPHICS_5" value="org.cytoscape.ding.customgraphics.NullCustomGraphics,0,[ Remove Graphics ]," type="string"/>
      <att name="NODE_CUSTOMGRAPHICS_6" value="org.cytoscape.ding.customgraphics.NullCustomGraphics,0,[ Remove Graphics ]," type="string"/>
      <att name="NODE_CUSTOMGRAPHICS_SIZE_2" value="0.0" type="string"/>
      <att name="NODE_LABEL_POSITION" value="C,C,c,0.00,0.00" type="string"/>
      <att name="NODE_CUSTOMGRAPHICS_POSITION_1" value="C,C,c,0.00,0.00" type="string"/>
      <att name="NODE_CUSTOMGRAPHICS_8" value="org.cytoscape.ding.customgraphics.NullCustomGraphics,0,[ Remove Graphics ]," type="string"/>
      <att name="NODE_CUSTOMGRAPHICS_SIZE_8" value="0.0" type="string"/>
      <att name="NODE_CUSTOMGRAPHICS_SIZE_4" value="0.0" type="string"/>
      <att name="NODE_BORDER_STROKE" value="SOLID" type="string"/>
      <att name="NODE_SELECTED_PAINT" value="#ffff00" type="string"/>
      <att name="NODE_CUSTOMGRAPHICS_SIZE_6" value="0.0" type="string"/>
      <att name="NODE_TRANSPARENCY" value="255" type="string"/>
      <att name="NODE_CUSTOMGRAPHICS_SIZE_7" value="0.0" type="string"/>
      <att name="NODE_LABEL_WIDTH" value="200.0" type="string"/>
      <att name="NODE_CUSTOMGRAPHICS_POSITION_2" value="C,C,c,0.00,0.00" type="string"/>
      <att name="NODE_CUSTOMGRAPHICS_POSITION_9" value="C,C,c,0.00,0.00" type="string"/>
      <att name="NODE_CUSTOMGRAPHICS_SIZE_3" value="0.0" type="string"/>
      <att name="z" value="0.0" type="string"/>
    </graphics>
  </node>
  <node id="536" label="CD9">
    <att name="shared name" value="CD9" type="string"/>
    <att name="name" value="CD9" type="string"/>
    <att name="selected" value="0" type="boolean"/>
    <graphics w="35.0" width="0.0" x="2026.0" fill="#00d32c" type="ELLIPSE" outline="#000000" z="0.0" y="2945.0" h="35.0">
      <att name="NODE_CUSTOMGRAPHICS_7" value="org.cytoscape.ding.customgraphics.NullCustomGraphics,0,[ Remove Graphics ]," type="string"/>
      <att name="NODE_LABEL_FONT_SIZE" value="20" type="string"/>
      <att name="NODE_CUSTOMGRAPHICS_POSITION_5" value="C,C,c,0.00,0.00" type="string"/>
      <att name="NODE_CUSTOMGRAPHICS_2" value="org.cytoscape.ding.customgraphics.NullCustomGraphics,0,[ Remove Graphics ]," type="string"/>
      <att name="NODE_CUSTOMGRAPHICS_POSITION_6" value="C,C,c,0.00,0.00" type="string"/>
      <att name="NODE_CUSTOMGRAPHICS_3" value="org.cytoscape.ding.customgraphics.NullCustomGraphics,0,[ Remove Graphics ]," type="string"/>
      <att name="NODE_CUSTOMGRAPHICS_SIZE_5" value="0.0" type="string"/>
      <att name="NODE_LABEL" value="CD9" type="string"/>
      <att name="NODE_LABEL_FONT_FACE" value="Dialog.plain,plain,30" type="string"/>
      <att name="NODE_VISIBLE" value="true" type="string"/>
      <att name="NODE_NESTED_NETWORK_IMAGE_VISIBLE" value="true" type="string"/>
      <att name="NODE_CUSTOMGRAPHICS_9" value="org.cytoscape.ding.customgraphics.NullCustomGraphics,0,[ Remove Graphics ]," type="string"/>
      <att name="NODE_SELECTED" value="false" type="string"/>
      <att name="NODE_LABEL_TRANSPARENCY" value="255" type="string"/>
      <att name="NODE_CUSTOMGRAPHICS_SIZE_9" value="0.0" type="string"/>
      <att name="NODE_CUSTOMGRAPHICS_POSITION_7" value="C,C,c,0.00,0.00" type="string"/>
      <att name="NODE_BORDER_TRANSPARENCY" value="255" type="string"/>
      <att name="NODE_TOOLTIP" value="" type="string"/>
      <att name="NODE_DEPTH" value="0.0" type="string"/>
      <att name="NODE_CUSTOMGRAPHICS_POSITION_8" value="C,C,c,0.00,0.00" type="string"/>
      <att name="NODE_CUSTOMGRAPHICS_POSITION_4" value="C,C,c,0.00,0.00" type="string"/>
      <att name="NODE_CUSTOMGRAPHICS_4" value="org.cytoscape.ding.customgraphics.NullCustomGraphics,0,[ Remove Graphics ]," type="string"/>
      <att name="NODE_LABEL_COLOR" value="#000000" type="string"/>
      <att name="NODE_CUSTOMGRAPHICS_SIZE_1" value="0.0" type="string"/>
      <att name="NODE_CUSTOMGRAPHICS_POSITION_3" value="C,C,c,0.00,0.00" type="string"/>
      <att name="NODE_CUSTOMGRAPHICS_1" value="org.cytoscape.ding.customgraphics.NullCustomGraphics,0,[ Remove Graphics ]," type="string"/>
      <att name="NODE_CUSTOMGRAPHICS_5" value="org.cytoscape.ding.customgraphics.NullCustomGraphics,0,[ Remove Graphics ]," type="string"/>
      <att name="NODE_CUSTOMGRAPHICS_6" value="org.cytoscape.ding.customgraphics.NullCustomGraphics,0,[ Remove Graphics ]," type="string"/>
      <att name="NODE_CUSTOMGRAPHICS_SIZE_2" value="0.0" type="string"/>
      <att name="NODE_LABEL_POSITION" value="C,C,c,0.00,0.00" type="string"/>
      <att name="NODE_CUSTOMGRAPHICS_POSITION_1" value="C,C,c,0.00,0.00" type="string"/>
      <att name="NODE_CUSTOMGRAPHICS_8" value="org.cytoscape.ding.customgraphics.NullCustomGraphics,0,[ Remove Graphics ]," type="string"/>
      <att name="NODE_CUSTOMGRAPHICS_SIZE_8" value="0.0" type="string"/>
      <att name="NODE_CUSTOMGRAPHICS_SIZE_4" value="0.0" type="string"/>
      <att name="NODE_BORDER_STROKE" value="SOLID" type="string"/>
      <att name="NODE_SELECTED_PAINT" value="#ffff00" type="string"/>
      <att name="NODE_CUSTOMGRAPHICS_SIZE_6" value="0.0" type="string"/>
      <att name="NODE_TRANSPARENCY" value="255" type="string"/>
      <att name="NODE_CUSTOMGRAPHICS_SIZE_7" value="0.0" type="string"/>
      <att name="NODE_LABEL_WIDTH" value="200.0" type="string"/>
      <att name="NODE_CUSTOMGRAPHICS_POSITION_2" value="C,C,c,0.00,0.00" type="string"/>
      <att name="NODE_CUSTOMGRAPHICS_POSITION_9" value="C,C,c,0.00,0.00" type="string"/>
      <att name="NODE_CUSTOMGRAPHICS_SIZE_3" value="0.0" type="string"/>
      <att name="z" value="0.0" type="string"/>
    </graphics>
  </node>
  <node id="535" label="COL1A2">
    <att name="shared name" value="COL1A2" type="string"/>
    <att name="name" value="COL1A2" type="string"/>
    <att name="selected" value="0" type="boolean"/>
    <graphics w="35.0" width="0.0" x="1337.5" fill="#00b14e" type="ELLIPSE" outline="#000000" z="0.0" y="2435.0" h="35.0">
      <att name="NODE_CUSTOMGRAPHICS_7" value="org.cytoscape.ding.customgraphics.NullCustomGraphics,0,[ Remove Graphics ]," type="string"/>
      <att name="NODE_LABEL_FONT_SIZE" value="20" type="string"/>
      <att name="NODE_CUSTOMGRAPHICS_POSITION_5" value="C,C,c,0.00,0.00" type="string"/>
      <att name="NODE_CUSTOMGRAPHICS_2" value="org.cytoscape.ding.customgraphics.NullCustomGraphics,0,[ Remove Graphics ]," type="string"/>
      <att name="NODE_CUSTOMGRAPHICS_POSITION_6" value="C,C,c,0.00,0.00" type="string"/>
      <att name="NODE_CUSTOMGRAPHICS_3" value="org.cytoscape.ding.customgraphics.NullCustomGraphics,0,[ Remove Graphics ]," type="string"/>
      <att name="NODE_CUSTOMGRAPHICS_SIZE_5" value="0.0" type="string"/>
      <att name="NODE_LABEL" value="COL1A2" type="string"/>
      <att name="NODE_LABEL_FONT_FACE" value="Dialog.plain,plain,30" type="string"/>
      <att name="NODE_VISIBLE" value="true" type="string"/>
      <att name="NODE_NESTED_NETWORK_IMAGE_VISIBLE" value="true" type="string"/>
      <att name="NODE_CUSTOMGRAPHICS_9" value="org.cytoscape.ding.customgraphics.NullCustomGraphics,0,[ Remove Graphics ]," type="string"/>
      <att name="NODE_SELECTED" value="false" type="string"/>
      <att name="NODE_LABEL_TRANSPARENCY" value="255" type="string"/>
      <att name="NODE_CUSTOMGRAPHICS_SIZE_9" value="0.0" type="string"/>
      <att name="NODE_CUSTOMGRAPHICS_POSITION_7" value="C,C,c,0.00,0.00" type="string"/>
      <att name="NODE_BORDER_TRANSPARENCY" value="255" type="string"/>
      <att name="NODE_TOOLTIP" value="" type="string"/>
      <att name="NODE_DEPTH" value="0.0" type="string"/>
      <att name="NODE_CUSTOMGRAPHICS_POSITION_8" value="C,C,c,0.00,0.00" type="string"/>
      <att name="NODE_CUSTOMGRAPHICS_POSITION_4" value="C,C,c,0.00,0.00" type="string"/>
      <att name="NODE_CUSTOMGRAPHICS_4" value="org.cytoscape.ding.customgraphics.NullCustomGraphics,0,[ Remove Graphics ]," type="string"/>
      <att name="NODE_LABEL_COLOR" value="#000000" type="string"/>
      <att name="NODE_CUSTOMGRAPHICS_SIZE_1" value="0.0" type="string"/>
      <att name="NODE_CUSTOMGRAPHICS_POSITION_3" value="C,C,c,0.00,0.00" type="string"/>
      <att name="NODE_CUSTOMGRAPHICS_1" value="org.cytoscape.ding.customgraphics.NullCustomGraphics,0,[ Remove Graphics ]," type="string"/>
      <att name="NODE_CUSTOMGRAPHICS_5" value="org.cytoscape.ding.customgraphics.NullCustomGraphics,0,[ Remove Graphics ]," type="string"/>
      <att name="NODE_CUSTOMGRAPHICS_6" value="org.cytoscape.ding.customgraphics.NullCustomGraphics,0,[ Remove Graphics ]," type="string"/>
      <att name="NODE_CUSTOMGRAPHICS_SIZE_2" value="0.0" type="string"/>
      <att name="NODE_LABEL_POSITION" value="C,C,c,0.00,0.00" type="string"/>
      <att name="NODE_CUSTOMGRAPHICS_POSITION_1" value="C,C,c,0.00,0.00" type="string"/>
      <att name="NODE_CUSTOMGRAPHICS_8" value="org.cytoscape.ding.customgraphics.NullCustomGraphics,0,[ Remove Graphics ]," type="string"/>
      <att name="NODE_CUSTOMGRAPHICS_SIZE_8" value="0.0" type="string"/>
      <att name="NODE_CUSTOMGRAPHICS_SIZE_4" value="0.0" type="string"/>
      <att name="NODE_BORDER_STROKE" value="SOLID" type="string"/>
      <att name="NODE_SELECTED_PAINT" value="#ffff00" type="string"/>
      <att name="NODE_CUSTOMGRAPHICS_SIZE_6" value="0.0" type="string"/>
      <att name="NODE_TRANSPARENCY" value="255" type="string"/>
      <att name="NODE_CUSTOMGRAPHICS_SIZE_7" value="0.0" type="string"/>
      <att name="NODE_LABEL_WIDTH" value="200.0" type="string"/>
      <att name="NODE_CUSTOMGRAPHICS_POSITION_2" value="C,C,c,0.00,0.00" type="string"/>
      <att name="NODE_CUSTOMGRAPHICS_POSITION_9" value="C,C,c,0.00,0.00" type="string"/>
      <att name="NODE_CUSTOMGRAPHICS_SIZE_3" value="0.0" type="string"/>
      <att name="z" value="0.0" type="string"/>
    </graphics>
  </node>
  <node id="534" label="PRKACB">
    <att name="shared name" value="PRKACB" type="string"/>
    <att name="name" value="PRKACB" type="string"/>
    <att name="selected" value="0" type="boolean"/>
    <graphics w="35.0" width="0.0" x="1426.0" fill="#006798" type="ELLIPSE" outline="#000000" z="0.0" y="4094.0" h="35.0">
      <att name="NODE_CUSTOMGRAPHICS_7" value="org.cytoscape.ding.customgraphics.NullCustomGraphics,0,[ Remove Graphics ]," type="string"/>
      <att name="NODE_LABEL_FONT_SIZE" value="20" type="string"/>
      <att name="NODE_CUSTOMGRAPHICS_POSITION_5" value="C,C,c,0.00,0.00" type="string"/>
      <att name="NODE_CUSTOMGRAPHICS_2" value="org.cytoscape.ding.customgraphics.NullCustomGraphics,0,[ Remove Graphics ]," type="string"/>
      <att name="NODE_CUSTOMGRAPHICS_POSITION_6" value="C,C,c,0.00,0.00" type="string"/>
      <att name="NODE_CUSTOMGRAPHICS_3" value="org.cytoscape.ding.customgraphics.NullCustomGraphics,0,[ Remove Graphics ]," type="string"/>
      <att name="NODE_CUSTOMGRAPHICS_SIZE_5" value="0.0" type="string"/>
      <att name="NODE_LABEL" value="PRKACB" type="string"/>
      <att name="NODE_LABEL_FONT_FACE" value="Dialog.plain,plain,30" type="string"/>
      <att name="NODE_VISIBLE" value="true" type="string"/>
      <att name="NODE_NESTED_NETWORK_IMAGE_VISIBLE" value="true" type="string"/>
      <att name="NODE_CUSTOMGRAPHICS_9" value="org.cytoscape.ding.customgraphics.NullCustomGraphics,0,[ Remove Graphics ]," type="string"/>
      <att name="NODE_SELECTED" value="false" type="string"/>
      <att name="NODE_LABEL_TRANSPARENCY" value="255" type="string"/>
      <att name="NODE_CUSTOMGRAPHICS_SIZE_9" value="0.0" type="string"/>
      <att name="NODE_CUSTOMGRAPHICS_POSITION_7" value="C,C,c,0.00,0.00" type="string"/>
      <att name="NODE_BORDER_TRANSPARENCY" value="255" type="string"/>
      <att name="NODE_TOOLTIP" value="" type="string"/>
      <att name="NODE_DEPTH" value="0.0" type="string"/>
      <att name="NODE_CUSTOMGRAPHICS_POSITION_8" value="C,C,c,0.00,0.00" type="string"/>
      <att name="NODE_CUSTOMGRAPHICS_POSITION_4" value="C,C,c,0.00,0.00" type="string"/>
      <att name="NODE_CUSTOMGRAPHICS_4" value="org.cytoscape.ding.customgraphics.NullCustomGraphics,0,[ Remove Graphics ]," type="string"/>
      <att name="NODE_LABEL_COLOR" value="#000000" type="string"/>
      <att name="NODE_CUSTOMGRAPHICS_SIZE_1" value="0.0" type="string"/>
      <att name="NODE_CUSTOMGRAPHICS_POSITION_3" value="C,C,c,0.00,0.00" type="string"/>
      <att name="NODE_CUSTOMGRAPHICS_1" value="org.cytoscape.ding.customgraphics.NullCustomGraphics,0,[ Remove Graphics ]," type="string"/>
      <att name="NODE_CUSTOMGRAPHICS_5" value="org.cytoscape.ding.customgraphics.NullCustomGraphics,0,[ Remove Graphics ]," type="string"/>
      <att name="NODE_CUSTOMGRAPHICS_6" value="org.cytoscape.ding.customgraphics.NullCustomGraphics,0,[ Remove Graphics ]," type="string"/>
      <att name="NODE_CUSTOMGRAPHICS_SIZE_2" value="0.0" type="string"/>
      <att name="NODE_LABEL_POSITION" value="C,C,c,0.00,0.00" type="string"/>
      <att name="NODE_CUSTOMGRAPHICS_POSITION_1" value="C,C,c,0.00,0.00" type="string"/>
      <att name="NODE_CUSTOMGRAPHICS_8" value="org.cytoscape.ding.customgraphics.NullCustomGraphics,0,[ Remove Graphics ]," type="string"/>
      <att name="NODE_CUSTOMGRAPHICS_SIZE_8" value="0.0" type="string"/>
      <att name="NODE_CUSTOMGRAPHICS_SIZE_4" value="0.0" type="string"/>
      <att name="NODE_BORDER_STROKE" value="SOLID" type="string"/>
      <att name="NODE_SELECTED_PAINT" value="#ffff00" type="string"/>
      <att name="NODE_CUSTOMGRAPHICS_SIZE_6" value="0.0" type="string"/>
      <att name="NODE_TRANSPARENCY" value="255" type="string"/>
      <att name="NODE_CUSTOMGRAPHICS_SIZE_7" value="0.0" type="string"/>
      <att name="NODE_LABEL_WIDTH" value="200.0" type="string"/>
      <att name="NODE_CUSTOMGRAPHICS_POSITION_2" value="C,C,c,0.00,0.00" type="string"/>
      <att name="NODE_CUSTOMGRAPHICS_POSITION_9" value="C,C,c,0.00,0.00" type="string"/>
      <att name="NODE_CUSTOMGRAPHICS_SIZE_3" value="0.0" type="string"/>
      <att name="z" value="0.0" type="string"/>
    </graphics>
  </node>
  <node id="533" label="SSFA2">
    <att name="shared name" value="SSFA2" type="string"/>
    <att name="name" value="SSFA2" type="string"/>
    <att name="selected" value="0" type="boolean"/>
    <graphics w="35.0" width="0.0" x="1202.5597958498452" fill="#006798" type="ELLIPSE" outline="#000000" z="0.0" y="4431.14353112302" h="35.0">
      <att name="NODE_CUSTOMGRAPHICS_7" value="org.cytoscape.ding.customgraphics.NullCustomGraphics,0,[ Remove Graphics ]," type="string"/>
      <att name="NODE_LABEL_FONT_SIZE" value="20" type="string"/>
      <att name="NODE_CUSTOMGRAPHICS_POSITION_5" value="C,C,c,0.00,0.00" type="string"/>
      <att name="NODE_CUSTOMGRAPHICS_2" value="org.cytoscape.ding.customgraphics.NullCustomGraphics,0,[ Remove Graphics ]," type="string"/>
      <att name="NODE_CUSTOMGRAPHICS_POSITION_6" value="C,C,c,0.00,0.00" type="string"/>
      <att name="NODE_CUSTOMGRAPHICS_3" value="org.cytoscape.ding.customgraphics.NullCustomGraphics,0,[ Remove Graphics ]," type="string"/>
      <att name="NODE_CUSTOMGRAPHICS_SIZE_5" value="0.0" type="string"/>
      <att name="NODE_LABEL" value="SSFA2" type="string"/>
      <att name="NODE_LABEL_FONT_FACE" value="Dialog.plain,plain,30" type="string"/>
      <att name="NODE_VISIBLE" value="true" type="string"/>
      <att name="NODE_NESTED_NETWORK_IMAGE_VISIBLE" value="true" type="string"/>
      <att name="NODE_CUSTOMGRAPHICS_9" value="org.cytoscape.ding.customgraphics.NullCustomGraphics,0,[ Remove Graphics ]," type="string"/>
      <att name="NODE_SELECTED" value="false" type="string"/>
      <att name="NODE_LABEL_TRANSPARENCY" value="255" type="string"/>
      <att name="NODE_CUSTOMGRAPHICS_SIZE_9" value="0.0" type="string"/>
      <att name="NODE_CUSTOMGRAPHICS_POSITION_7" value="C,C,c,0.00,0.00" type="string"/>
      <att name="NODE_BORDER_TRANSPARENCY" value="255" type="string"/>
      <att name="NODE_TOOLTIP" value="" type="string"/>
      <att name="NODE_DEPTH" value="0.0" type="string"/>
      <att name="NODE_CUSTOMGRAPHICS_POSITION_8" value="C,C,c,0.00,0.00" type="string"/>
      <att name="NODE_CUSTOMGRAPHICS_POSITION_4" value="C,C,c,0.00,0.00" type="string"/>
      <att name="NODE_CUSTOMGRAPHICS_4" value="org.cytoscape.ding.customgraphics.NullCustomGraphics,0,[ Remove Graphics ]," type="string"/>
      <att name="NODE_LABEL_COLOR" value="#000000" type="string"/>
      <att name="NODE_CUSTOMGRAPHICS_SIZE_1" value="0.0" type="string"/>
      <att name="NODE_CUSTOMGRAPHICS_POSITION_3" value="C,C,c,0.00,0.00" type="string"/>
      <att name="NODE_CUSTOMGRAPHICS_1" value="org.cytoscape.ding.customgraphics.NullCustomGraphics,0,[ Remove Graphics ]," type="string"/>
      <att name="NODE_CUSTOMGRAPHICS_5" value="org.cytoscape.ding.customgraphics.NullCustomGraphics,0,[ Remove Graphics ]," type="string"/>
      <att name="NODE_CUSTOMGRAPHICS_6" value="org.cytoscape.ding.customgraphics.NullCustomGraphics,0,[ Remove Graphics ]," type="string"/>
      <att name="NODE_CUSTOMGRAPHICS_SIZE_2" value="0.0" type="string"/>
      <att name="NODE_LABEL_POSITION" value="C,C,c,0.00,0.00" type="string"/>
      <att name="NODE_CUSTOMGRAPHICS_POSITION_1" value="C,C,c,0.00,0.00" type="string"/>
      <att name="NODE_CUSTOMGRAPHICS_8" value="org.cytoscape.ding.customgraphics.NullCustomGraphics,0,[ Remove Graphics ]," type="string"/>
      <att name="NODE_CUSTOMGRAPHICS_SIZE_8" value="0.0" type="string"/>
      <att name="NODE_CUSTOMGRAPHICS_SIZE_4" value="0.0" type="string"/>
      <att name="NODE_BORDER_STROKE" value="SOLID" type="string"/>
      <att name="NODE_SELECTED_PAINT" value="#ffff00" type="string"/>
      <att name="NODE_CUSTOMGRAPHICS_SIZE_6" value="0.0" type="string"/>
      <att name="NODE_TRANSPARENCY" value="255" type="string"/>
      <att name="NODE_CUSTOMGRAPHICS_SIZE_7" value="0.0" type="string"/>
      <att name="NODE_LABEL_WIDTH" value="200.0" type="string"/>
      <att name="NODE_CUSTOMGRAPHICS_POSITION_2" value="C,C,c,0.00,0.00" type="string"/>
      <att name="NODE_CUSTOMGRAPHICS_POSITION_9" value="C,C,c,0.00,0.00" type="string"/>
      <att name="NODE_CUSTOMGRAPHICS_SIZE_3" value="0.0" type="string"/>
      <att name="z" value="0.0" type="string"/>
    </graphics>
  </node>
  <node id="532" label="OAT">
    <att name="shared name" value="OAT" type="string"/>
    <att name="name" value="OAT" type="string"/>
    <att name="selected" value="0" type="boolean"/>
    <graphics w="34.99981689453125" width="0.0" x="1194.0" fill="#006897" type="ELLIPSE" outline="#000000" z="0.0" y="4922.0" h="35.0">
      <att name="NODE_CUSTOMGRAPHICS_7" value="org.cytoscape.ding.customgraphics.NullCustomGraphics,0,[ Remove Graphics ]," type="string"/>
      <att name="NODE_LABEL_FONT_SIZE" value="20" type="string"/>
      <att name="NODE_CUSTOMGRAPHICS_POSITION_5" value="C,C,c,0.00,0.00" type="string"/>
      <att name="NODE_CUSTOMGRAPHICS_2" value="org.cytoscape.ding.customgraphics.NullCustomGraphics,0,[ Remove Graphics ]," type="string"/>
      <att name="NODE_CUSTOMGRAPHICS_POSITION_6" value="C,C,c,0.00,0.00" type="string"/>
      <att name="NODE_CUSTOMGRAPHICS_3" value="org.cytoscape.ding.customgraphics.NullCustomGraphics,0,[ Remove Graphics ]," type="string"/>
      <att name="NODE_CUSTOMGRAPHICS_SIZE_5" value="0.0" type="string"/>
      <att name="NODE_LABEL" value="OAT" type="string"/>
      <att name="NODE_LABEL_FONT_FACE" value="Dialog.plain,plain,30" type="string"/>
      <att name="NODE_VISIBLE" value="true" type="string"/>
      <att name="NODE_NESTED_NETWORK_IMAGE_VISIBLE" value="true" type="string"/>
      <att name="NODE_CUSTOMGRAPHICS_9" value="org.cytoscape.ding.customgraphics.NullCustomGraphics,0,[ Remove Graphics ]," type="string"/>
      <att name="NODE_SELECTED" value="false" type="string"/>
      <att name="NODE_LABEL_TRANSPARENCY" value="255" type="string"/>
      <att name="NODE_CUSTOMGRAPHICS_SIZE_9" value="0.0" type="string"/>
      <att name="NODE_CUSTOMGRAPHICS_POSITION_7" value="C,C,c,0.00,0.00" type="string"/>
      <att name="NODE_BORDER_TRANSPARENCY" value="255" type="string"/>
      <att name="NODE_TOOLTIP" value="" type="string"/>
      <att name="NODE_DEPTH" value="0.0" type="string"/>
      <att name="NODE_CUSTOMGRAPHICS_POSITION_8" value="C,C,c,0.00,0.00" type="string"/>
      <att name="NODE_CUSTOMGRAPHICS_POSITION_4" value="C,C,c,0.00,0.00" type="string"/>
      <att name="NODE_CUSTOMGRAPHICS_4" value="org.cytoscape.ding.customgraphics.NullCustomGraphics,0,[ Remove Graphics ]," type="string"/>
      <att name="NODE_LABEL_COLOR" value="#000000" type="string"/>
      <att name="NODE_CUSTOMGRAPHICS_SIZE_1" value="0.0" type="string"/>
      <att name="NODE_CUSTOMGRAPHICS_POSITION_3" value="C,C,c,0.00,0.00" type="string"/>
      <att name="NODE_CUSTOMGRAPHICS_1" value="org.cytoscape.ding.customgraphics.NullCustomGraphics,0,[ Remove Graphics ]," type="string"/>
      <att name="NODE_CUSTOMGRAPHICS_5" value="org.cytoscape.ding.customgraphics.NullCustomGraphics,0,[ Remove Graphics ]," type="string"/>
      <att name="NODE_CUSTOMGRAPHICS_6" value="org.cytoscape.ding.customgraphics.NullCustomGraphics,0,[ Remove Graphics ]," type="string"/>
      <att name="NODE_CUSTOMGRAPHICS_SIZE_2" value="0.0" type="string"/>
      <att name="NODE_LABEL_POSITION" value="C,C,c,0.00,0.00" type="string"/>
      <att name="NODE_CUSTOMGRAPHICS_POSITION_1" value="C,C,c,0.00,0.00" type="string"/>
      <att name="NODE_CUSTOMGRAPHICS_8" value="org.cytoscape.ding.customgraphics.NullCustomGraphics,0,[ Remove Graphics ]," type="string"/>
      <att name="NODE_CUSTOMGRAPHICS_SIZE_8" value="0.0" type="string"/>
      <att name="NODE_CUSTOMGRAPHICS_SIZE_4" value="0.0" type="string"/>
      <att name="NODE_BORDER_STROKE" value="SOLID" type="string"/>
      <att name="NODE_SELECTED_PAINT" value="#ffff00" type="string"/>
      <att name="NODE_CUSTOMGRAPHICS_SIZE_6" value="0.0" type="string"/>
      <att name="NODE_TRANSPARENCY" value="255" type="string"/>
      <att name="NODE_CUSTOMGRAPHICS_SIZE_7" value="0.0" type="string"/>
      <att name="NODE_LABEL_WIDTH" value="200.0" type="string"/>
      <att name="NODE_CUSTOMGRAPHICS_POSITION_2" value="C,C,c,0.00,0.00" type="string"/>
      <att name="NODE_CUSTOMGRAPHICS_POSITION_9" value="C,C,c,0.00,0.00" type="string"/>
      <att name="NODE_CUSTOMGRAPHICS_SIZE_3" value="0.0" type="string"/>
      <att name="z" value="0.0" type="string"/>
    </graphics>
  </node>
  <node id="531" label="DDR1">
    <att name="shared name" value="DDR1" type="string"/>
    <att name="name" value="DDR1" type="string"/>
    <att name="selected" value="0" type="boolean"/>
    <graphics w="35.0" width="0.0" x="1389.0" fill="#00c738" type="ELLIPSE" outline="#000000" z="0.0" y="3446.0" h="35.0">
      <att name="NODE_CUSTOMGRAPHICS_7" value="org.cytoscape.ding.customgraphics.NullCustomGraphics,0,[ Remove Graphics ]," type="string"/>
      <att name="NODE_LABEL_FONT_SIZE" value="20" type="string"/>
      <att name="NODE_CUSTOMGRAPHICS_POSITION_5" value="C,C,c,0.00,0.00" type="string"/>
      <att name="NODE_CUSTOMGRAPHICS_2" value="org.cytoscape.ding.customgraphics.NullCustomGraphics,0,[ Remove Graphics ]," type="string"/>
      <att name="NODE_CUSTOMGRAPHICS_POSITION_6" value="C,C,c,0.00,0.00" type="string"/>
      <att name="NODE_CUSTOMGRAPHICS_3" value="org.cytoscape.ding.customgraphics.NullCustomGraphics,0,[ Remove Graphics ]," type="string"/>
      <att name="NODE_CUSTOMGRAPHICS_SIZE_5" value="0.0" type="string"/>
      <att name="NODE_LABEL" value="DDR1" type="string"/>
      <att name="NODE_LABEL_FONT_FACE" value="Dialog.plain,plain,30" type="string"/>
      <att name="NODE_VISIBLE" value="true" type="string"/>
      <att name="NODE_NESTED_NETWORK_IMAGE_VISIBLE" value="true" type="string"/>
      <att name="NODE_CUSTOMGRAPHICS_9" value="org.cytoscape.ding.customgraphics.NullCustomGraphics,0,[ Remove Graphics ]," type="string"/>
      <att name="NODE_SELECTED" value="false" type="string"/>
      <att name="NODE_LABEL_TRANSPARENCY" value="255" type="string"/>
      <att name="NODE_CUSTOMGRAPHICS_SIZE_9" value="0.0" type="string"/>
      <att name="NODE_CUSTOMGRAPHICS_POSITION_7" value="C,C,c,0.00,0.00" type="string"/>
      <att name="NODE_BORDER_TRANSPARENCY" value="255" type="string"/>
      <att name="NODE_TOOLTIP" value="" type="string"/>
      <att name="NODE_DEPTH" value="0.0" type="string"/>
      <att name="NODE_CUSTOMGRAPHICS_POSITION_8" value="C,C,c,0.00,0.00" type="string"/>
      <att name="NODE_CUSTOMGRAPHICS_POSITION_4" value="C,C,c,0.00,0.00" type="string"/>
      <att name="NODE_CUSTOMGRAPHICS_4" value="org.cytoscape.ding.customgraphics.NullCustomGraphics,0,[ Remove Graphics ]," type="string"/>
      <att name="NODE_LABEL_COLOR" value="#000000" type="string"/>
      <att name="NODE_CUSTOMGRAPHICS_SIZE_1" value="0.0" type="string"/>
      <att name="NODE_CUSTOMGRAPHICS_POSITION_3" value="C,C,c,0.00,0.00" type="string"/>
      <att name="NODE_CUSTOMGRAPHICS_1" value="org.cytoscape.ding.customgraphics.NullCustomGraphics,0,[ Remove Graphics ]," type="string"/>
      <att name="NODE_CUSTOMGRAPHICS_5" value="org.cytoscape.ding.customgraphics.NullCustomGraphics,0,[ Remove Graphics ]," type="string"/>
      <att name="NODE_CUSTOMGRAPHICS_6" value="org.cytoscape.ding.customgraphics.NullCustomGraphics,0,[ Remove Graphics ]," type="string"/>
      <att name="NODE_CUSTOMGRAPHICS_SIZE_2" value="0.0" type="string"/>
      <att name="NODE_LABEL_POSITION" value="C,C,c,0.00,0.00" type="string"/>
      <att name="NODE_CUSTOMGRAPHICS_POSITION_1" value="C,C,c,0.00,0.00" type="string"/>
      <att name="NODE_CUSTOMGRAPHICS_8" value="org.cytoscape.ding.customgraphics.NullCustomGraphics,0,[ Remove Graphics ]," type="string"/>
      <att name="NODE_CUSTOMGRAPHICS_SIZE_8" value="0.0" type="string"/>
      <att name="NODE_CUSTOMGRAPHICS_SIZE_4" value="0.0" type="string"/>
      <att name="NODE_BORDER_STROKE" value="SOLID" type="string"/>
      <att name="NODE_SELECTED_PAINT" value="#ffff00" type="string"/>
      <att name="NODE_CUSTOMGRAPHICS_SIZE_6" value="0.0" type="string"/>
      <att name="NODE_TRANSPARENCY" value="255" type="string"/>
      <att name="NODE_CUSTOMGRAPHICS_SIZE_7" value="0.0" type="string"/>
      <att name="NODE_LABEL_WIDTH" value="200.0" type="string"/>
      <att name="NODE_CUSTOMGRAPHICS_POSITION_2" value="C,C,c,0.00,0.00" type="string"/>
      <att name="NODE_CUSTOMGRAPHICS_POSITION_9" value="C,C,c,0.00,0.00" type="string"/>
      <att name="NODE_CUSTOMGRAPHICS_SIZE_3" value="0.0" type="string"/>
      <att name="z" value="0.0" type="string"/>
    </graphics>
  </node>
  <node id="530" label="ERH">
    <att name="shared name" value="ERH" type="string"/>
    <att name="name" value="ERH" type="string"/>
    <att name="selected" value="0" type="boolean"/>
    <graphics w="35.0" width="0.0" x="1025.0" fill="#005ba4" type="ELLIPSE" outline="#000000" z="0.0" y="3749.0" h="35.0">
      <att name="NODE_CUSTOMGRAPHICS_7" value="org.cytoscape.ding.customgraphics.NullCustomGraphics,0,[ Remove Graphics ]," type="string"/>
      <att name="NODE_LABEL_FONT_SIZE" value="20" type="string"/>
      <att name="NODE_CUSTOMGRAPHICS_POSITION_5" value="C,C,c,0.00,0.00" type="string"/>
      <att name="NODE_CUSTOMGRAPHICS_2" value="org.cytoscape.ding.customgraphics.NullCustomGraphics,0,[ Remove Graphics ]," type="string"/>
      <att name="NODE_CUSTOMGRAPHICS_POSITION_6" value="C,C,c,0.00,0.00" type="string"/>
      <att name="NODE_CUSTOMGRAPHICS_3" value="org.cytoscape.ding.customgraphics.NullCustomGraphics,0,[ Remove Graphics ]," type="string"/>
      <att name="NODE_CUSTOMGRAPHICS_SIZE_5" value="0.0" type="string"/>
      <att name="NODE_LABEL" value="ERH" type="string"/>
      <att name="NODE_LABEL_FONT_FACE" value="Dialog.plain,plain,30" type="string"/>
      <att name="NODE_VISIBLE" value="true" type="string"/>
      <att name="NODE_NESTED_NETWORK_IMAGE_VISIBLE" value="true" type="string"/>
      <att name="NODE_CUSTOMGRAPHICS_9" value="org.cytoscape.ding.customgraphics.NullCustomGraphics,0,[ Remove Graphics ]," type="string"/>
      <att name="NODE_SELECTED" value="false" type="string"/>
      <att name="NODE_LABEL_TRANSPARENCY" value="255" type="string"/>
      <att name="NODE_CUSTOMGRAPHICS_SIZE_9" value="0.0" type="string"/>
      <att name="NODE_CUSTOMGRAPHICS_POSITION_7" value="C,C,c,0.00,0.00" type="string"/>
      <att name="NODE_BORDER_TRANSPARENCY" value="255" type="string"/>
      <att name="NODE_TOOLTIP" value="" type="string"/>
      <att name="NODE_DEPTH" value="0.0" type="string"/>
      <att name="NODE_CUSTOMGRAPHICS_POSITION_8" value="C,C,c,0.00,0.00" type="string"/>
      <att name="NODE_CUSTOMGRAPHICS_POSITION_4" value="C,C,c,0.00,0.00" type="string"/>
      <att name="NODE_CUSTOMGRAPHICS_4" value="org.cytoscape.ding.customgraphics.NullCustomGraphics,0,[ Remove Graphics ]," type="string"/>
      <att name="NODE_LABEL_COLOR" value="#000000" type="string"/>
      <att name="NODE_CUSTOMGRAPHICS_SIZE_1" value="0.0" type="string"/>
      <att name="NODE_CUSTOMGRAPHICS_POSITION_3" value="C,C,c,0.00,0.00" type="string"/>
      <att name="NODE_CUSTOMGRAPHICS_1" value="org.cytoscape.ding.customgraphics.NullCustomGraphics,0,[ Remove Graphics ]," type="string"/>
      <att name="NODE_CUSTOMGRAPHICS_5" value="org.cytoscape.ding.customgraphics.NullCustomGraphics,0,[ Remove Graphics ]," type="string"/>
      <att name="NODE_CUSTOMGRAPHICS_6" value="org.cytoscape.ding.customgraphics.NullCustomGraphics,0,[ Remove Graphics ]," type="string"/>
      <att name="NODE_CUSTOMGRAPHICS_SIZE_2" value="0.0" type="string"/>
      <att name="NODE_LABEL_POSITION" value="C,C,c,0.00,0.00" type="string"/>
      <att name="NODE_CUSTOMGRAPHICS_POSITION_1" value="C,C,c,0.00,0.00" type="string"/>
      <att name="NODE_CUSTOMGRAPHICS_8" value="org.cytoscape.ding.customgraphics.NullCustomGraphics,0,[ Remove Graphics ]," type="string"/>
      <att name="NODE_CUSTOMGRAPHICS_SIZE_8" value="0.0" type="string"/>
      <att name="NODE_CUSTOMGRAPHICS_SIZE_4" value="0.0" type="string"/>
      <att name="NODE_BORDER_STROKE" value="SOLID" type="string"/>
      <att name="NODE_SELECTED_PAINT" value="#ffff00" type="string"/>
      <att name="NODE_CUSTOMGRAPHICS_SIZE_6" value="0.0" type="string"/>
      <att name="NODE_TRANSPARENCY" value="255" type="string"/>
      <att name="NODE_CUSTOMGRAPHICS_SIZE_7" value="0.0" type="string"/>
      <att name="NODE_LABEL_WIDTH" value="200.0" type="string"/>
      <att name="NODE_CUSTOMGRAPHICS_POSITION_2" value="C,C,c,0.00,0.00" type="string"/>
      <att name="NODE_CUSTOMGRAPHICS_POSITION_9" value="C,C,c,0.00,0.00" type="string"/>
      <att name="NODE_CUSTOMGRAPHICS_SIZE_3" value="0.0" type="string"/>
      <att name="z" value="0.0" type="string"/>
    </graphics>
  </node>
  <node id="529" label="ISG15">
    <att name="shared name" value="ISG15" type="string"/>
    <att name="name" value="ISG15" type="string"/>
    <att name="selected" value="0" type="boolean"/>
    <graphics w="35.0" width="0.0" x="881.5" fill="#0056a9" type="ELLIPSE" outline="#000000" z="0.0" y="4077.0" h="35.0">
      <att name="NODE_CUSTOMGRAPHICS_7" value="org.cytoscape.ding.customgraphics.NullCustomGraphics,0,[ Remove Graphics ]," type="string"/>
      <att name="NODE_LABEL_FONT_SIZE" value="20" type="string"/>
      <att name="NODE_CUSTOMGRAPHICS_POSITION_5" value="C,C,c,0.00,0.00" type="string"/>
      <att name="NODE_CUSTOMGRAPHICS_2" value="org.cytoscape.ding.customgraphics.NullCustomGraphics,0,[ Remove Graphics ]," type="string"/>
      <att name="NODE_CUSTOMGRAPHICS_POSITION_6" value="C,C,c,0.00,0.00" type="string"/>
      <att name="NODE_CUSTOMGRAPHICS_3" value="org.cytoscape.ding.customgraphics.NullCustomGraphics,0,[ Remove Graphics ]," type="string"/>
      <att name="NODE_CUSTOMGRAPHICS_SIZE_5" value="0.0" type="string"/>
      <att name="NODE_LABEL" value="ISG15" type="string"/>
      <att name="NODE_LABEL_FONT_FACE" value="Dialog.plain,plain,30" type="string"/>
      <att name="NODE_VISIBLE" value="true" type="string"/>
      <att name="NODE_NESTED_NETWORK_IMAGE_VISIBLE" value="true" type="string"/>
      <att name="NODE_CUSTOMGRAPHICS_9" value="org.cytoscape.ding.customgraphics.NullCustomGraphics,0,[ Remove Graphics ]," type="string"/>
      <att name="NODE_SELECTED" value="false" type="string"/>
      <att name="NODE_LABEL_TRANSPARENCY" value="255" type="string"/>
      <att name="NODE_CUSTOMGRAPHICS_SIZE_9" value="0.0" type="string"/>
      <att name="NODE_CUSTOMGRAPHICS_POSITION_7" value="C,C,c,0.00,0.00" type="string"/>
      <att name="NODE_BORDER_TRANSPARENCY" value="255" type="string"/>
      <att name="NODE_TOOLTIP" value="" type="string"/>
      <att name="NODE_DEPTH" value="0.0" type="string"/>
      <att name="NODE_CUSTOMGRAPHICS_POSITION_8" value="C,C,c,0.00,0.00" type="string"/>
      <att name="NODE_CUSTOMGRAPHICS_POSITION_4" value="C,C,c,0.00,0.00" type="string"/>
      <att name="NODE_CUSTOMGRAPHICS_4" value="org.cytoscape.ding.customgraphics.NullCustomGraphics,0,[ Remove Graphics ]," type="string"/>
      <att name="NODE_LABEL_COLOR" value="#000000" type="string"/>
      <att name="NODE_CUSTOMGRAPHICS_SIZE_1" value="0.0" type="string"/>
      <att name="NODE_CUSTOMGRAPHICS_POSITION_3" value="C,C,c,0.00,0.00" type="string"/>
      <att name="NODE_CUSTOMGRAPHICS_1" value="org.cytoscape.ding.customgraphics.NullCustomGraphics,0,[ Remove Graphics ]," type="string"/>
      <att name="NODE_CUSTOMGRAPHICS_5" value="org.cytoscape.ding.customgraphics.NullCustomGraphics,0,[ Remove Graphics ]," type="string"/>
      <att name="NODE_CUSTOMGRAPHICS_6" value="org.cytoscape.ding.customgraphics.NullCustomGraphics,0,[ Remove Graphics ]," type="string"/>
      <att name="NODE_CUSTOMGRAPHICS_SIZE_2" value="0.0" type="string"/>
      <att name="NODE_LABEL_POSITION" value="C,C,c,0.00,0.00" type="string"/>
      <att name="NODE_CUSTOMGRAPHICS_POSITION_1" value="C,C,c,0.00,0.00" type="string"/>
      <att name="NODE_CUSTOMGRAPHICS_8" value="org.cytoscape.ding.customgraphics.NullCustomGraphics,0,[ Remove Graphics ]," type="string"/>
      <att name="NODE_CUSTOMGRAPHICS_SIZE_8" value="0.0" type="string"/>
      <att name="NODE_CUSTOMGRAPHICS_SIZE_4" value="0.0" type="string"/>
      <att name="NODE_BORDER_STROKE" value="SOLID" type="string"/>
      <att name="NODE_SELECTED_PAINT" value="#ffff00" type="string"/>
      <att name="NODE_CUSTOMGRAPHICS_SIZE_6" value="0.0" type="string"/>
      <att name="NODE_TRANSPARENCY" value="255" type="string"/>
      <att name="NODE_CUSTOMGRAPHICS_SIZE_7" value="0.0" type="string"/>
      <att name="NODE_LABEL_WIDTH" value="200.0" type="string"/>
      <att name="NODE_CUSTOMGRAPHICS_POSITION_2" value="C,C,c,0.00,0.00" type="string"/>
      <att name="NODE_CUSTOMGRAPHICS_POSITION_9" value="C,C,c,0.00,0.00" type="string"/>
      <att name="NODE_CUSTOMGRAPHICS_SIZE_3" value="0.0" type="string"/>
      <att name="z" value="0.0" type="string"/>
    </graphics>
  </node>
  <node id="528" label="ERG">
    <att name="shared name" value="ERG" type="string"/>
    <att name="name" value="ERG" type="string"/>
    <att name="selected" value="0" type="boolean"/>
    <graphics w="35.0" width="0.0" x="1473.0" fill="#003cc3" type="ELLIPSE" outline="#000000" z="0.0" y="3986.0" h="35.000244140625">
      <att name="NODE_CUSTOMGRAPHICS_7" value="org.cytoscape.ding.customgraphics.NullCustomGraphics,0,[ Remove Graphics ]," type="string"/>
      <att name="NODE_LABEL_FONT_SIZE" value="20" type="string"/>
      <att name="NODE_CUSTOMGRAPHICS_POSITION_5" value="C,C,c,0.00,0.00" type="string"/>
      <att name="NODE_CUSTOMGRAPHICS_2" value="org.cytoscape.ding.customgraphics.NullCustomGraphics,0,[ Remove Graphics ]," type="string"/>
      <att name="NODE_CUSTOMGRAPHICS_POSITION_6" value="C,C,c,0.00,0.00" type="string"/>
      <att name="NODE_CUSTOMGRAPHICS_3" value="org.cytoscape.ding.customgraphics.NullCustomGraphics,0,[ Remove Graphics ]," type="string"/>
      <att name="NODE_CUSTOMGRAPHICS_SIZE_5" value="0.0" type="string"/>
      <att name="NODE_LABEL" value="ERG" type="string"/>
      <att name="NODE_LABEL_FONT_FACE" value="Dialog.plain,plain,30" type="string"/>
      <att name="NODE_VISIBLE" value="true" type="string"/>
      <att name="NODE_NESTED_NETWORK_IMAGE_VISIBLE" value="true" type="string"/>
      <att name="NODE_CUSTOMGRAPHICS_9" value="org.cytoscape.ding.customgraphics.NullCustomGraphics,0,[ Remove Graphics ]," type="string"/>
      <att name="NODE_SELECTED" value="false" type="string"/>
      <att name="NODE_LABEL_TRANSPARENCY" value="255" type="string"/>
      <att name="NODE_CUSTOMGRAPHICS_SIZE_9" value="0.0" type="string"/>
      <att name="NODE_CUSTOMGRAPHICS_POSITION_7" value="C,C,c,0.00,0.00" type="string"/>
      <att name="NODE_BORDER_TRANSPARENCY" value="255" type="string"/>
      <att name="NODE_TOOLTIP" value="" type="string"/>
      <att name="NODE_DEPTH" value="0.0" type="string"/>
      <att name="NODE_CUSTOMGRAPHICS_POSITION_8" value="C,C,c,0.00,0.00" type="string"/>
      <att name="NODE_CUSTOMGRAPHICS_POSITION_4" value="C,C,c,0.00,0.00" type="string"/>
      <att name="NODE_CUSTOMGRAPHICS_4" value="org.cytoscape.ding.customgraphics.NullCustomGraphics,0,[ Remove Graphics ]," type="string"/>
      <att name="NODE_LABEL_COLOR" value="#000000" type="string"/>
      <att name="NODE_CUSTOMGRAPHICS_SIZE_1" value="0.0" type="string"/>
      <att name="NODE_CUSTOMGRAPHICS_POSITION_3" value="C,C,c,0.00,0.00" type="string"/>
      <att name="NODE_CUSTOMGRAPHICS_1" value="org.cytoscape.ding.customgraphics.NullCustomGraphics,0,[ Remove Graphics ]," type="string"/>
      <att name="NODE_CUSTOMGRAPHICS_5" value="org.cytoscape.ding.customgraphics.NullCustomGraphics,0,[ Remove Graphics ]," type="string"/>
      <att name="NODE_CUSTOMGRAPHICS_6" value="org.cytoscape.ding.customgraphics.NullCustomGraphics,0,[ Remove Graphics ]," type="string"/>
      <att name="NODE_CUSTOMGRAPHICS_SIZE_2" value="0.0" type="string"/>
      <att name="NODE_LABEL_POSITION" value="C,C,c,0.00,0.00" type="string"/>
      <att name="NODE_CUSTOMGRAPHICS_POSITION_1" value="C,C,c,0.00,0.00" type="string"/>
      <att name="NODE_CUSTOMGRAPHICS_8" value="org.cytoscape.ding.customgraphics.NullCustomGraphics,0,[ Remove Graphics ]," type="string"/>
      <att name="NODE_CUSTOMGRAPHICS_SIZE_8" value="0.0" type="string"/>
      <att name="NODE_CUSTOMGRAPHICS_SIZE_4" value="0.0" type="string"/>
      <att name="NODE_BORDER_STROKE" value="SOLID" type="string"/>
      <att name="NODE_SELECTED_PAINT" value="#ffff00" type="string"/>
      <att name="NODE_CUSTOMGRAPHICS_SIZE_6" value="0.0" type="string"/>
      <att name="NODE_TRANSPARENCY" value="255" type="string"/>
      <att name="NODE_CUSTOMGRAPHICS_SIZE_7" value="0.0" type="string"/>
      <att name="NODE_LABEL_WIDTH" value="200.0" type="string"/>
      <att name="NODE_CUSTOMGRAPHICS_POSITION_2" value="C,C,c,0.00,0.00" type="string"/>
      <att name="NODE_CUSTOMGRAPHICS_POSITION_9" value="C,C,c,0.00,0.00" type="string"/>
      <att name="NODE_CUSTOMGRAPHICS_SIZE_3" value="0.0" type="string"/>
      <att name="z" value="0.0" type="string"/>
    </graphics>
  </node>
  <node id="527" label="THBS1">
    <att name="shared name" value="THBS1" type="string"/>
    <att name="name" value="THBS1" type="string"/>
    <att name="selected" value="0" type="boolean"/>
    <graphics w="35.0" width="0.0" x="1254.0" fill="#0045ba" type="ELLIPSE" outline="#000000" z="0.0" y="2905.0" h="35.0">
      <att name="NODE_CUSTOMGRAPHICS_7" value="org.cytoscape.ding.customgraphics.NullCustomGraphics,0,[ Remove Graphics ]," type="string"/>
      <att name="NODE_LABEL_FONT_SIZE" value="20" type="string"/>
      <att name="NODE_CUSTOMGRAPHICS_POSITION_5" value="C,C,c,0.00,0.00" type="string"/>
      <att name="NODE_CUSTOMGRAPHICS_2" value="org.cytoscape.ding.customgraphics.NullCustomGraphics,0,[ Remove Graphics ]," type="string"/>
      <att name="NODE_CUSTOMGRAPHICS_POSITION_6" value="C,C,c,0.00,0.00" type="string"/>
      <att name="NODE_CUSTOMGRAPHICS_3" value="org.cytoscape.ding.customgraphics.NullCustomGraphics,0,[ Remove Graphics ]," type="string"/>
      <att name="NODE_CUSTOMGRAPHICS_SIZE_5" value="0.0" type="string"/>
      <att name="NODE_LABEL" value="THBS1" type="string"/>
      <att name="NODE_LABEL_FONT_FACE" value="Dialog.plain,plain,30" type="string"/>
      <att name="NODE_VISIBLE" value="true" type="string"/>
      <att name="NODE_NESTED_NETWORK_IMAGE_VISIBLE" value="true" type="string"/>
      <att name="NODE_CUSTOMGRAPHICS_9" value="org.cytoscape.ding.customgraphics.NullCustomGraphics,0,[ Remove Graphics ]," type="string"/>
      <att name="NODE_SELECTED" value="false" type="string"/>
      <att name="NODE_LABEL_TRANSPARENCY" value="255" type="string"/>
      <att name="NODE_CUSTOMGRAPHICS_SIZE_9" value="0.0" type="string"/>
      <att name="NODE_CUSTOMGRAPHICS_POSITION_7" value="C,C,c,0.00,0.00" type="string"/>
      <att name="NODE_BORDER_TRANSPARENCY" value="255" type="string"/>
      <att name="NODE_TOOLTIP" value="" type="string"/>
      <att name="NODE_DEPTH" value="0.0" type="string"/>
      <att name="NODE_CUSTOMGRAPHICS_POSITION_8" value="C,C,c,0.00,0.00" type="string"/>
      <att name="NODE_CUSTOMGRAPHICS_POSITION_4" value="C,C,c,0.00,0.00" type="string"/>
      <att name="NODE_CUSTOMGRAPHICS_4" value="org.cytoscape.ding.customgraphics.NullCustomGraphics,0,[ Remove Graphics ]," type="string"/>
      <att name="NODE_LABEL_COLOR" value="#000000" type="string"/>
      <att name="NODE_CUSTOMGRAPHICS_SIZE_1" value="0.0" type="string"/>
      <att name="NODE_CUSTOMGRAPHICS_POSITION_3" value="C,C,c,0.00,0.00" type="string"/>
      <att name="NODE_CUSTOMGRAPHICS_1" value="org.cytoscape.ding.customgraphics.NullCustomGraphics,0,[ Remove Graphics ]," type="string"/>
      <att name="NODE_CUSTOMGRAPHICS_5" value="org.cytoscape.ding.customgraphics.NullCustomGraphics,0,[ Remove Graphics ]," type="string"/>
      <att name="NODE_CUSTOMGRAPHICS_6" value="org.cytoscape.ding.customgraphics.NullCustomGraphics,0,[ Remove Graphics ]," type="string"/>
      <att name="NODE_CUSTOMGRAPHICS_SIZE_2" value="0.0" type="string"/>
      <att name="NODE_LABEL_POSITION" value="C,C,c,0.00,0.00" type="string"/>
      <att name="NODE_CUSTOMGRAPHICS_POSITION_1" value="C,C,c,0.00,0.00" type="string"/>
      <att name="NODE_CUSTOMGRAPHICS_8" value="org.cytoscape.ding.customgraphics.NullCustomGraphics,0,[ Remove Graphics ]," type="string"/>
      <att name="NODE_CUSTOMGRAPHICS_SIZE_8" value="0.0" type="string"/>
      <att name="NODE_CUSTOMGRAPHICS_SIZE_4" value="0.0" type="string"/>
      <att name="NODE_BORDER_STROKE" value="SOLID" type="string"/>
      <att name="NODE_SELECTED_PAINT" value="#ffff00" type="string"/>
      <att name="NODE_CUSTOMGRAPHICS_SIZE_6" value="0.0" type="string"/>
      <att name="NODE_TRANSPARENCY" value="255" type="string"/>
      <att name="NODE_CUSTOMGRAPHICS_SIZE_7" value="0.0" type="string"/>
      <att name="NODE_LABEL_WIDTH" value="200.0" type="string"/>
      <att name="NODE_CUSTOMGRAPHICS_POSITION_2" value="C,C,c,0.00,0.00" type="string"/>
      <att name="NODE_CUSTOMGRAPHICS_POSITION_9" value="C,C,c,0.00,0.00" type="string"/>
      <att name="NODE_CUSTOMGRAPHICS_SIZE_3" value="0.0" type="string"/>
      <att name="z" value="0.0" type="string"/>
    </graphics>
  </node>
  <node id="526" label="DDX58">
    <att name="shared name" value="DDX58" type="string"/>
    <att name="name" value="DDX58" type="string"/>
    <att name="selected" value="0" type="boolean"/>
    <graphics w="35.0" width="0.0" x="473.0" fill="#006d92" type="ELLIPSE" outline="#000000" z="0.0" y="4083.0" h="35.0">
      <att name="NODE_CUSTOMGRAPHICS_7" value="org.cytoscape.ding.customgraphics.NullCustomGraphics,0,[ Remove Graphics ]," type="string"/>
      <att name="NODE_LABEL_FONT_SIZE" value="20" type="string"/>
      <att name="NODE_CUSTOMGRAPHICS_POSITION_5" value="C,C,c,0.00,0.00" type="string"/>
      <att name="NODE_CUSTOMGRAPHICS_2" value="org.cytoscape.ding.customgraphics.NullCustomGraphics,0,[ Remove Graphics ]," type="string"/>
      <att name="NODE_CUSTOMGRAPHICS_POSITION_6" value="C,C,c,0.00,0.00" type="string"/>
      <att name="NODE_CUSTOMGRAPHICS_3" value="org.cytoscape.ding.customgraphics.NullCustomGraphics,0,[ Remove Graphics ]," type="string"/>
      <att name="NODE_CUSTOMGRAPHICS_SIZE_5" value="0.0" type="string"/>
      <att name="NODE_LABEL" value="DDX58" type="string"/>
      <att name="NODE_LABEL_FONT_FACE" value="Dialog.plain,plain,30" type="string"/>
      <att name="NODE_VISIBLE" value="true" type="string"/>
      <att name="NODE_NESTED_NETWORK_IMAGE_VISIBLE" value="true" type="string"/>
      <att name="NODE_CUSTOMGRAPHICS_9" value="org.cytoscape.ding.customgraphics.NullCustomGraphics,0,[ Remove Graphics ]," type="string"/>
      <att name="NODE_SELECTED" value="false" type="string"/>
      <att name="NODE_LABEL_TRANSPARENCY" value="255" type="string"/>
      <att name="NODE_CUSTOMGRAPHICS_SIZE_9" value="0.0" type="string"/>
      <att name="NODE_CUSTOMGRAPHICS_POSITION_7" value="C,C,c,0.00,0.00" type="string"/>
      <att name="NODE_BORDER_TRANSPARENCY" value="255" type="string"/>
      <att name="NODE_TOOLTIP" value="" type="string"/>
      <att name="NODE_DEPTH" value="0.0" type="string"/>
      <att name="NODE_CUSTOMGRAPHICS_POSITION_8" value="C,C,c,0.00,0.00" type="string"/>
      <att name="NODE_CUSTOMGRAPHICS_POSITION_4" value="C,C,c,0.00,0.00" type="string"/>
      <att name="NODE_CUSTOMGRAPHICS_4" value="org.cytoscape.ding.customgraphics.NullCustomGraphics,0,[ Remove Graphics ]," type="string"/>
      <att name="NODE_LABEL_COLOR" value="#000000" type="string"/>
      <att name="NODE_CUSTOMGRAPHICS_SIZE_1" value="0.0" type="string"/>
      <att name="NODE_CUSTOMGRAPHICS_POSITION_3" value="C,C,c,0.00,0.00" type="string"/>
      <att name="NODE_CUSTOMGRAPHICS_1" value="org.cytoscape.ding.customgraphics.NullCustomGraphics,0,[ Remove Graphics ]," type="string"/>
      <att name="NODE_CUSTOMGRAPHICS_5" value="org.cytoscape.ding.customgraphics.NullCustomGraphics,0,[ Remove Graphics ]," type="string"/>
      <att name="NODE_CUSTOMGRAPHICS_6" value="org.cytoscape.ding.customgraphics.NullCustomGraphics,0,[ Remove Graphics ]," type="string"/>
      <att name="NODE_CUSTOMGRAPHICS_SIZE_2" value="0.0" type="string"/>
      <att name="NODE_LABEL_POSITION" value="C,C,c,0.00,0.00" type="string"/>
      <att name="NODE_CUSTOMGRAPHICS_POSITION_1" value="C,C,c,0.00,0.00" type="string"/>
      <att name="NODE_CUSTOMGRAPHICS_8" value="org.cytoscape.ding.customgraphics.NullCustomGraphics,0,[ Remove Graphics ]," type="string"/>
      <att name="NODE_CUSTOMGRAPHICS_SIZE_8" value="0.0" type="string"/>
      <att name="NODE_CUSTOMGRAPHICS_SIZE_4" value="0.0" type="string"/>
      <att name="NODE_BORDER_STROKE" value="SOLID" type="string"/>
      <att name="NODE_SELECTED_PAINT" value="#ffff00" type="string"/>
      <att name="NODE_CUSTOMGRAPHICS_SIZE_6" value="0.0" type="string"/>
      <att name="NODE_TRANSPARENCY" value="255" type="string"/>
      <att name="NODE_CUSTOMGRAPHICS_SIZE_7" value="0.0" type="string"/>
      <att name="NODE_LABEL_WIDTH" value="200.0" type="string"/>
      <att name="NODE_CUSTOMGRAPHICS_POSITION_2" value="C,C,c,0.00,0.00" type="string"/>
      <att name="NODE_CUSTOMGRAPHICS_POSITION_9" value="C,C,c,0.00,0.00" type="string"/>
      <att name="NODE_CUSTOMGRAPHICS_SIZE_3" value="0.0" type="string"/>
      <att name="z" value="0.0" type="string"/>
    </graphics>
  </node>
  <node id="525" label="PICALM">
    <att name="shared name" value="PICALM" type="string"/>
    <att name="name" value="PICALM" type="string"/>
    <att name="selected" value="0" type="boolean"/>
    <graphics w="35.0" width="0.0" x="1226.0" fill="#004bb4" type="ELLIPSE" outline="#000000" z="0.0" y="4334.0" h="35.0">
      <att name="NODE_CUSTOMGRAPHICS_7" value="org.cytoscape.ding.customgraphics.NullCustomGraphics,0,[ Remove Graphics ]," type="string"/>
      <att name="NODE_LABEL_FONT_SIZE" value="20" type="string"/>
      <att name="NODE_CUSTOMGRAPHICS_POSITION_5" value="C,C,c,0.00,0.00" type="string"/>
      <att name="NODE_CUSTOMGRAPHICS_2" value="org.cytoscape.ding.customgraphics.NullCustomGraphics,0,[ Remove Graphics ]," type="string"/>
      <att name="NODE_CUSTOMGRAPHICS_POSITION_6" value="C,C,c,0.00,0.00" type="string"/>
      <att name="NODE_CUSTOMGRAPHICS_3" value="org.cytoscape.ding.customgraphics.NullCustomGraphics,0,[ Remove Graphics ]," type="string"/>
      <att name="NODE_CUSTOMGRAPHICS_SIZE_5" value="0.0" type="string"/>
      <att name="NODE_LABEL" value="PICALM" type="string"/>
      <att name="NODE_LABEL_FONT_FACE" value="Dialog.plain,plain,30" type="string"/>
      <att name="NODE_VISIBLE" value="true" type="string"/>
      <att name="NODE_NESTED_NETWORK_IMAGE_VISIBLE" value="true" type="string"/>
      <att name="NODE_CUSTOMGRAPHICS_9" value="org.cytoscape.ding.customgraphics.NullCustomGraphics,0,[ Remove Graphics ]," type="string"/>
      <att name="NODE_SELECTED" value="false" type="string"/>
      <att name="NODE_LABEL_TRANSPARENCY" value="255" type="string"/>
      <att name="NODE_CUSTOMGRAPHICS_SIZE_9" value="0.0" type="string"/>
      <att name="NODE_CUSTOMGRAPHICS_POSITION_7" value="C,C,c,0.00,0.00" type="string"/>
      <att name="NODE_BORDER_TRANSPARENCY" value="255" type="string"/>
      <att name="NODE_TOOLTIP" value="" type="string"/>
      <att name="NODE_DEPTH" value="0.0" type="string"/>
      <att name="NODE_CUSTOMGRAPHICS_POSITION_8" value="C,C,c,0.00,0.00" type="string"/>
      <att name="NODE_CUSTOMGRAPHICS_POSITION_4" value="C,C,c,0.00,0.00" type="string"/>
      <att name="NODE_CUSTOMGRAPHICS_4" value="org.cytoscape.ding.customgraphics.NullCustomGraphics,0,[ Remove Graphics ]," type="string"/>
      <att name="NODE_LABEL_COLOR" value="#000000" type="string"/>
      <att name="NODE_CUSTOMGRAPHICS_SIZE_1" value="0.0" type="string"/>
      <att name="NODE_CUSTOMGRAPHICS_POSITION_3" value="C,C,c,0.00,0.00" type="string"/>
      <att name="NODE_CUSTOMGRAPHICS_1" value="org.cytoscape.ding.customgraphics.NullCustomGraphics,0,[ Remove Graphics ]," type="string"/>
      <att name="NODE_CUSTOMGRAPHICS_5" value="org.cytoscape.ding.customgraphics.NullCustomGraphics,0,[ Remove Graphics ]," type="string"/>
      <att name="NODE_CUSTOMGRAPHICS_6" value="org.cytoscape.ding.customgraphics.NullCustomGraphics,0,[ Remove Graphics ]," type="string"/>
      <att name="NODE_CUSTOMGRAPHICS_SIZE_2" value="0.0" type="string"/>
      <att name="NODE_LABEL_POSITION" value="C,C,c,0.00,0.00" type="string"/>
      <att name="NODE_CUSTOMGRAPHICS_POSITION_1" value="C,C,c,0.00,0.00" type="string"/>
      <att name="NODE_CUSTOMGRAPHICS_8" value="org.cytoscape.ding.customgraphics.NullCustomGraphics,0,[ Remove Graphics ]," type="string"/>
      <att name="NODE_CUSTOMGRAPHICS_SIZE_8" value="0.0" type="string"/>
      <att name="NODE_CUSTOMGRAPHICS_SIZE_4" value="0.0" type="string"/>
      <att name="NODE_BORDER_STROKE" value="SOLID" type="string"/>
      <att name="NODE_SELECTED_PAINT" value="#ffff00" type="string"/>
      <att name="NODE_CUSTOMGRAPHICS_SIZE_6" value="0.0" type="string"/>
      <att name="NODE_TRANSPARENCY" value="255" type="string"/>
      <att name="NODE_CUSTOMGRAPHICS_SIZE_7" value="0.0" type="string"/>
      <att name="NODE_LABEL_WIDTH" value="200.0" type="string"/>
      <att name="NODE_CUSTOMGRAPHICS_POSITION_2" value="C,C,c,0.00,0.00" type="string"/>
      <att name="NODE_CUSTOMGRAPHICS_POSITION_9" value="C,C,c,0.00,0.00" type="string"/>
      <att name="NODE_CUSTOMGRAPHICS_SIZE_3" value="0.0" type="string"/>
      <att name="z" value="0.0" type="string"/>
    </graphics>
  </node>
  <node id="524" label="GOSR1">
    <att name="shared name" value="GOSR1" type="string"/>
    <att name="name" value="GOSR1" type="string"/>
    <att name="selected" value="0" type="boolean"/>
    <graphics w="35.0001220703125" width="0.0" x="1894.0" fill="#0024db" type="ELLIPSE" outline="#000000" z="0.0" y="5086.0" h="35.0">
      <att name="NODE_CUSTOMGRAPHICS_7" value="org.cytoscape.ding.customgraphics.NullCustomGraphics,0,[ Remove Graphics ]," type="string"/>
      <att name="NODE_LABEL_FONT_SIZE" value="20" type="string"/>
      <att name="NODE_CUSTOMGRAPHICS_POSITION_5" value="C,C,c,0.00,0.00" type="string"/>
      <att name="NODE_CUSTOMGRAPHICS_2" value="org.cytoscape.ding.customgraphics.NullCustomGraphics,0,[ Remove Graphics ]," type="string"/>
      <att name="NODE_CUSTOMGRAPHICS_POSITION_6" value="C,C,c,0.00,0.00" type="string"/>
      <att name="NODE_CUSTOMGRAPHICS_3" value="org.cytoscape.ding.customgraphics.NullCustomGraphics,0,[ Remove Graphics ]," type="string"/>
      <att name="NODE_CUSTOMGRAPHICS_SIZE_5" value="0.0" type="string"/>
      <att name="NODE_LABEL" value="GOSR1" type="string"/>
      <att name="NODE_LABEL_FONT_FACE" value="Dialog.plain,plain,30" type="string"/>
      <att name="NODE_VISIBLE" value="true" type="string"/>
      <att name="NODE_NESTED_NETWORK_IMAGE_VISIBLE" value="true" type="string"/>
      <att name="NODE_CUSTOMGRAPHICS_9" value="org.cytoscape.ding.customgraphics.NullCustomGraphics,0,[ Remove Graphics ]," type="string"/>
      <att name="NODE_SELECTED" value="false" type="string"/>
      <att name="NODE_LABEL_TRANSPARENCY" value="255" type="string"/>
      <att name="NODE_CUSTOMGRAPHICS_SIZE_9" value="0.0" type="string"/>
      <att name="NODE_CUSTOMGRAPHICS_POSITION_7" value="C,C,c,0.00,0.00" type="string"/>
      <att name="NODE_BORDER_TRANSPARENCY" value="255" type="string"/>
      <att name="NODE_TOOLTIP" value="" type="string"/>
      <att name="NODE_DEPTH" value="0.0" type="string"/>
      <att name="NODE_CUSTOMGRAPHICS_POSITION_8" value="C,C,c,0.00,0.00" type="string"/>
      <att name="NODE_CUSTOMGRAPHICS_POSITION_4" value="C,C,c,0.00,0.00" type="string"/>
      <att name="NODE_CUSTOMGRAPHICS_4" value="org.cytoscape.ding.customgraphics.NullCustomGraphics,0,[ Remove Graphics ]," type="string"/>
      <att name="NODE_LABEL_COLOR" value="#000000" type="string"/>
      <att name="NODE_CUSTOMGRAPHICS_SIZE_1" value="0.0" type="string"/>
      <att name="NODE_CUSTOMGRAPHICS_POSITION_3" value="C,C,c,0.00,0.00" type="string"/>
      <att name="NODE_CUSTOMGRAPHICS_1" value="org.cytoscape.ding.customgraphics.NullCustomGraphics,0,[ Remove Graphics ]," type="string"/>
      <att name="NODE_CUSTOMGRAPHICS_5" value="org.cytoscape.ding.customgraphics.NullCustomGraphics,0,[ Remove Graphics ]," type="string"/>
      <att name="NODE_CUSTOMGRAPHICS_6" value="org.cytoscape.ding.customgraphics.NullCustomGraphics,0,[ Remove Graphics ]," type="string"/>
      <att name="NODE_CUSTOMGRAPHICS_SIZE_2" value="0.0" type="string"/>
      <att name="NODE_LABEL_POSITION" value="C,C,c,0.00,0.00" type="string"/>
      <att name="NODE_CUSTOMGRAPHICS_POSITION_1" value="C,C,c,0.00,0.00" type="string"/>
      <att name="NODE_CUSTOMGRAPHICS_8" value="org.cytoscape.ding.customgraphics.NullCustomGraphics,0,[ Remove Graphics ]," type="string"/>
      <att name="NODE_CUSTOMGRAPHICS_SIZE_8" value="0.0" type="string"/>
      <att name="NODE_CUSTOMGRAPHICS_SIZE_4" value="0.0" type="string"/>
      <att name="NODE_BORDER_STROKE" value="SOLID" type="string"/>
      <att name="NODE_SELECTED_PAINT" value="#ffff00" type="string"/>
      <att name="NODE_CUSTOMGRAPHICS_SIZE_6" value="0.0" type="string"/>
      <att name="NODE_TRANSPARENCY" value="255" type="string"/>
      <att name="NODE_CUSTOMGRAPHICS_SIZE_7" value="0.0" type="string"/>
      <att name="NODE_LABEL_WIDTH" value="200.0" type="string"/>
      <att name="NODE_CUSTOMGRAPHICS_POSITION_2" value="C,C,c,0.00,0.00" type="string"/>
      <att name="NODE_CUSTOMGRAPHICS_POSITION_9" value="C,C,c,0.00,0.00" type="string"/>
      <att name="NODE_CUSTOMGRAPHICS_SIZE_3" value="0.0" type="string"/>
      <att name="z" value="0.0" type="string"/>
    </graphics>
  </node>
  <node id="523" label="PRKAB2">
    <att name="shared name" value="PRKAB2" type="string"/>
    <att name="name" value="PRKAB2" type="string"/>
    <att name="selected" value="0" type="boolean"/>
    <graphics w="35.0" width="0.0" x="2330.5" fill="#005ea1" type="ELLIPSE" outline="#000000" z="0.0" y="3909.0" h="35.0">
      <att name="NODE_CUSTOMGRAPHICS_7" value="org.cytoscape.ding.customgraphics.NullCustomGraphics,0,[ Remove Graphics ]," type="string"/>
      <att name="NODE_LABEL_FONT_SIZE" value="20" type="string"/>
      <att name="NODE_CUSTOMGRAPHICS_POSITION_5" value="C,C,c,0.00,0.00" type="string"/>
      <att name="NODE_CUSTOMGRAPHICS_2" value="org.cytoscape.ding.customgraphics.NullCustomGraphics,0,[ Remove Graphics ]," type="string"/>
      <att name="NODE_CUSTOMGRAPHICS_POSITION_6" value="C,C,c,0.00,0.00" type="string"/>
      <att name="NODE_CUSTOMGRAPHICS_3" value="org.cytoscape.ding.customgraphics.NullCustomGraphics,0,[ Remove Graphics ]," type="string"/>
      <att name="NODE_CUSTOMGRAPHICS_SIZE_5" value="0.0" type="string"/>
      <att name="NODE_LABEL" value="PRKAB2" type="string"/>
      <att name="NODE_LABEL_FONT_FACE" value="Dialog.plain,plain,30" type="string"/>
      <att name="NODE_VISIBLE" value="true" type="string"/>
      <att name="NODE_NESTED_NETWORK_IMAGE_VISIBLE" value="true" type="string"/>
      <att name="NODE_CUSTOMGRAPHICS_9" value="org.cytoscape.ding.customgraphics.NullCustomGraphics,0,[ Remove Graphics ]," type="string"/>
      <att name="NODE_SELECTED" value="false" type="string"/>
      <att name="NODE_LABEL_TRANSPARENCY" value="255" type="string"/>
      <att name="NODE_CUSTOMGRAPHICS_SIZE_9" value="0.0" type="string"/>
      <att name="NODE_CUSTOMGRAPHICS_POSITION_7" value="C,C,c,0.00,0.00" type="string"/>
      <att name="NODE_BORDER_TRANSPARENCY" value="255" type="string"/>
      <att name="NODE_TOOLTIP" value="" type="string"/>
      <att name="NODE_DEPTH" value="0.0" type="string"/>
      <att name="NODE_CUSTOMGRAPHICS_POSITION_8" value="C,C,c,0.00,0.00" type="string"/>
      <att name="NODE_CUSTOMGRAPHICS_POSITION_4" value="C,C,c,0.00,0.00" type="string"/>
      <att name="NODE_CUSTOMGRAPHICS_4" value="org.cytoscape.ding.customgraphics.NullCustomGraphics,0,[ Remove Graphics ]," type="string"/>
      <att name="NODE_LABEL_COLOR" value="#000000" type="string"/>
      <att name="NODE_CUSTOMGRAPHICS_SIZE_1" value="0.0" type="string"/>
      <att name="NODE_CUSTOMGRAPHICS_POSITION_3" value="C,C,c,0.00,0.00" type="string"/>
      <att name="NODE_CUSTOMGRAPHICS_1" value="org.cytoscape.ding.customgraphics.NullCustomGraphics,0,[ Remove Graphics ]," type="string"/>
      <att name="NODE_CUSTOMGRAPHICS_5" value="org.cytoscape.ding.customgraphics.NullCustomGraphics,0,[ Remove Graphics ]," type="string"/>
      <att name="NODE_CUSTOMGRAPHICS_6" value="org.cytoscape.ding.customgraphics.NullCustomGraphics,0,[ Remove Graphics ]," type="string"/>
      <att name="NODE_CUSTOMGRAPHICS_SIZE_2" value="0.0" type="string"/>
      <att name="NODE_LABEL_POSITION" value="C,C,c,0.00,0.00" type="string"/>
      <att name="NODE_CUSTOMGRAPHICS_POSITION_1" value="C,C,c,0.00,0.00" type="string"/>
      <att name="NODE_CUSTOMGRAPHICS_8" value="org.cytoscape.ding.customgraphics.NullCustomGraphics,0,[ Remove Graphics ]," type="string"/>
      <att name="NODE_CUSTOMGRAPHICS_SIZE_8" value="0.0" type="string"/>
      <att name="NODE_CUSTOMGRAPHICS_SIZE_4" value="0.0" type="string"/>
      <att name="NODE_BORDER_STROKE" value="SOLID" type="string"/>
      <att name="NODE_SELECTED_PAINT" value="#ffff00" type="string"/>
      <att name="NODE_CUSTOMGRAPHICS_SIZE_6" value="0.0" type="string"/>
      <att name="NODE_TRANSPARENCY" value="255" type="string"/>
      <att name="NODE_CUSTOMGRAPHICS_SIZE_7" value="0.0" type="string"/>
      <att name="NODE_LABEL_WIDTH" value="200.0" type="string"/>
      <att name="NODE_CUSTOMGRAPHICS_POSITION_2" value="C,C,c,0.00,0.00" type="string"/>
      <att name="NODE_CUSTOMGRAPHICS_POSITION_9" value="C,C,c,0.00,0.00" type="string"/>
      <att name="NODE_CUSTOMGRAPHICS_SIZE_3" value="0.0" type="string"/>
      <att name="z" value="0.0" type="string"/>
    </graphics>
  </node>
  <node id="522" label="HAPLN1">
    <att name="shared name" value="HAPLN1" type="string"/>
    <att name="name" value="HAPLN1" type="string"/>
    <att name="selected" value="0" type="boolean"/>
    <graphics w="35.0" width="0.0" x="1536.0" fill="#00a857" type="ELLIPSE" outline="#000000" z="0.0" y="2653.0" h="35.0">
      <att name="NODE_CUSTOMGRAPHICS_7" value="org.cytoscape.ding.customgraphics.NullCustomGraphics,0,[ Remove Graphics ]," type="string"/>
      <att name="NODE_LABEL_FONT_SIZE" value="20" type="string"/>
      <att name="NODE_CUSTOMGRAPHICS_POSITION_5" value="C,C,c,0.00,0.00" type="string"/>
      <att name="NODE_CUSTOMGRAPHICS_2" value="org.cytoscape.ding.customgraphics.NullCustomGraphics,0,[ Remove Graphics ]," type="string"/>
      <att name="NODE_CUSTOMGRAPHICS_POSITION_6" value="C,C,c,0.00,0.00" type="string"/>
      <att name="NODE_CUSTOMGRAPHICS_3" value="org.cytoscape.ding.customgraphics.NullCustomGraphics,0,[ Remove Graphics ]," type="string"/>
      <att name="NODE_CUSTOMGRAPHICS_SIZE_5" value="0.0" type="string"/>
      <att name="NODE_LABEL" value="HAPLN1" type="string"/>
      <att name="NODE_LABEL_FONT_FACE" value="Dialog.plain,plain,30" type="string"/>
      <att name="NODE_VISIBLE" value="true" type="string"/>
      <att name="NODE_NESTED_NETWORK_IMAGE_VISIBLE" value="true" type="string"/>
      <att name="NODE_CUSTOMGRAPHICS_9" value="org.cytoscape.ding.customgraphics.NullCustomGraphics,0,[ Remove Graphics ]," type="string"/>
      <att name="NODE_SELECTED" value="false" type="string"/>
      <att name="NODE_LABEL_TRANSPARENCY" value="255" type="string"/>
      <att name="NODE_CUSTOMGRAPHICS_SIZE_9" value="0.0" type="string"/>
      <att name="NODE_CUSTOMGRAPHICS_POSITION_7" value="C,C,c,0.00,0.00" type="string"/>
      <att name="NODE_BORDER_TRANSPARENCY" value="255" type="string"/>
      <att name="NODE_TOOLTIP" value="" type="string"/>
      <att name="NODE_DEPTH" value="0.0" type="string"/>
      <att name="NODE_CUSTOMGRAPHICS_POSITION_8" value="C,C,c,0.00,0.00" type="string"/>
      <att name="NODE_CUSTOMGRAPHICS_POSITION_4" value="C,C,c,0.00,0.00" type="string"/>
      <att name="NODE_CUSTOMGRAPHICS_4" value="org.cytoscape.ding.customgraphics.NullCustomGraphics,0,[ Remove Graphics ]," type="string"/>
      <att name="NODE_LABEL_COLOR" value="#000000" type="string"/>
      <att name="NODE_CUSTOMGRAPHICS_SIZE_1" value="0.0" type="string"/>
      <att name="NODE_CUSTOMGRAPHICS_POSITION_3" value="C,C,c,0.00,0.00" type="string"/>
      <att name="NODE_CUSTOMGRAPHICS_1" value="org.cytoscape.ding.customgraphics.NullCustomGraphics,0,[ Remove Graphics ]," type="string"/>
      <att name="NODE_CUSTOMGRAPHICS_5" value="org.cytoscape.ding.customgraphics.NullCustomGraphics,0,[ Remove Graphics ]," type="string"/>
      <att name="NODE_CUSTOMGRAPHICS_6" value="org.cytoscape.ding.customgraphics.NullCustomGraphics,0,[ Remove Graphics ]," type="string"/>
      <att name="NODE_CUSTOMGRAPHICS_SIZE_2" value="0.0" type="string"/>
      <att name="NODE_LABEL_POSITION" value="C,C,c,0.00,0.00" type="string"/>
      <att name="NODE_CUSTOMGRAPHICS_POSITION_1" value="C,C,c,0.00,0.00" type="string"/>
      <att name="NODE_CUSTOMGRAPHICS_8" value="org.cytoscape.ding.customgraphics.NullCustomGraphics,0,[ Remove Graphics ]," type="string"/>
      <att name="NODE_CUSTOMGRAPHICS_SIZE_8" value="0.0" type="string"/>
      <att name="NODE_CUSTOMGRAPHICS_SIZE_4" value="0.0" type="string"/>
      <att name="NODE_BORDER_STROKE" value="SOLID" type="string"/>
      <att name="NODE_SELECTED_PAINT" value="#ffff00" type="string"/>
      <att name="NODE_CUSTOMGRAPHICS_SIZE_6" value="0.0" type="string"/>
      <att name="NODE_TRANSPARENCY" value="255" type="string"/>
      <att name="NODE_CUSTOMGRAPHICS_SIZE_7" value="0.0" type="string"/>
      <att name="NODE_LABEL_WIDTH" value="200.0" type="string"/>
      <att name="NODE_CUSTOMGRAPHICS_POSITION_2" value="C,C,c,0.00,0.00" type="string"/>
      <att name="NODE_CUSTOMGRAPHICS_POSITION_9" value="C,C,c,0.00,0.00" type="string"/>
      <att name="NODE_CUSTOMGRAPHICS_SIZE_3" value="0.0" type="string"/>
      <att name="z" value="0.0" type="string"/>
    </graphics>
  </node>
  <node id="521" label="SNAI1">
    <att name="shared name" value="SNAI1" type="string"/>
    <att name="name" value="SNAI1" type="string"/>
    <att name="selected" value="0" type="boolean"/>
    <graphics w="35.0" width="0.0" x="1715.5608287109476" fill="#009f60" type="ELLIPSE" outline="#000000" z="0.0" y="4209.516847458753" h="35.0">
      <att name="NODE_CUSTOMGRAPHICS_7" value="org.cytoscape.ding.customgraphics.NullCustomGraphics,0,[ Remove Graphics ]," type="string"/>
      <att name="NODE_LABEL_FONT_SIZE" value="20" type="string"/>
      <att name="NODE_CUSTOMGRAPHICS_POSITION_5" value="C,C,c,0.00,0.00" type="string"/>
      <att name="NODE_CUSTOMGRAPHICS_2" value="org.cytoscape.ding.customgraphics.NullCustomGraphics,0,[ Remove Graphics ]," type="string"/>
      <att name="NODE_CUSTOMGRAPHICS_POSITION_6" value="C,C,c,0.00,0.00" type="string"/>
      <att name="NODE_CUSTOMGRAPHICS_3" value="org.cytoscape.ding.customgraphics.NullCustomGraphics,0,[ Remove Graphics ]," type="string"/>
      <att name="NODE_CUSTOMGRAPHICS_SIZE_5" value="0.0" type="string"/>
      <att name="NODE_LABEL" value="SNAI1" type="string"/>
      <att name="NODE_LABEL_FONT_FACE" value="Dialog.plain,plain,30" type="string"/>
      <att name="NODE_VISIBLE" value="true" type="string"/>
      <att name="NODE_NESTED_NETWORK_IMAGE_VISIBLE" value="true" type="string"/>
      <att name="NODE_CUSTOMGRAPHICS_9" value="org.cytoscape.ding.customgraphics.NullCustomGraphics,0,[ Remove Graphics ]," type="string"/>
      <att name="NODE_SELECTED" value="false" type="string"/>
      <att name="NODE_LABEL_TRANSPARENCY" value="255" type="string"/>
      <att name="NODE_CUSTOMGRAPHICS_SIZE_9" value="0.0" type="string"/>
      <att name="NODE_CUSTOMGRAPHICS_POSITION_7" value="C,C,c,0.00,0.00" type="string"/>
      <att name="NODE_BORDER_TRANSPARENCY" value="255" type="string"/>
      <att name="NODE_TOOLTIP" value="" type="string"/>
      <att name="NODE_DEPTH" value="0.0" type="string"/>
      <att name="NODE_CUSTOMGRAPHICS_POSITION_8" value="C,C,c,0.00,0.00" type="string"/>
      <att name="NODE_CUSTOMGRAPHICS_POSITION_4" value="C,C,c,0.00,0.00" type="string"/>
      <att name="NODE_CUSTOMGRAPHICS_4" value="org.cytoscape.ding.customgraphics.NullCustomGraphics,0,[ Remove Graphics ]," type="string"/>
      <att name="NODE_LABEL_COLOR" value="#000000" type="string"/>
      <att name="NODE_CUSTOMGRAPHICS_SIZE_1" value="0.0" type="string"/>
      <att name="NODE_CUSTOMGRAPHICS_POSITION_3" value="C,C,c,0.00,0.00" type="string"/>
      <att name="NODE_CUSTOMGRAPHICS_1" value="org.cytoscape.ding.customgraphics.NullCustomGraphics,0,[ Remove Graphics ]," type="string"/>
      <att name="NODE_CUSTOMGRAPHICS_5" value="org.cytoscape.ding.customgraphics.NullCustomGraphics,0,[ Remove Graphics ]," type="string"/>
      <att name="NODE_CUSTOMGRAPHICS_6" value="org.cytoscape.ding.customgraphics.NullCustomGraphics,0,[ Remove Graphics ]," type="string"/>
      <att name="NODE_CUSTOMGRAPHICS_SIZE_2" value="0.0" type="string"/>
      <att name="NODE_LABEL_POSITION" value="C,C,c,0.00,0.00" type="string"/>
      <att name="NODE_CUSTOMGRAPHICS_POSITION_1" value="C,C,c,0.00,0.00" type="string"/>
      <att name="NODE_CUSTOMGRAPHICS_8" value="org.cytoscape.ding.customgraphics.NullCustomGraphics,0,[ Remove Graphics ]," type="string"/>
      <att name="NODE_CUSTOMGRAPHICS_SIZE_8" value="0.0" type="string"/>
      <att name="NODE_CUSTOMGRAPHICS_SIZE_4" value="0.0" type="string"/>
      <att name="NODE_BORDER_STROKE" value="SOLID" type="string"/>
      <att name="NODE_SELECTED_PAINT" value="#ffff00" type="string"/>
      <att name="NODE_CUSTOMGRAPHICS_SIZE_6" value="0.0" type="string"/>
      <att name="NODE_TRANSPARENCY" value="255" type="string"/>
      <att name="NODE_CUSTOMGRAPHICS_SIZE_7" value="0.0" type="string"/>
      <att name="NODE_LABEL_WIDTH" value="200.0" type="string"/>
      <att name="NODE_CUSTOMGRAPHICS_POSITION_2" value="C,C,c,0.00,0.00" type="string"/>
      <att name="NODE_CUSTOMGRAPHICS_POSITION_9" value="C,C,c,0.00,0.00" type="string"/>
      <att name="NODE_CUSTOMGRAPHICS_SIZE_3" value="0.0" type="string"/>
      <att name="z" value="0.0" type="string"/>
    </graphics>
  </node>
  <node id="520" label="SNAP25">
    <att name="shared name" value="SNAP25" type="string"/>
    <att name="name" value="SNAP25" type="string"/>
    <att name="selected" value="0" type="boolean"/>
    <graphics w="35.0" width="0.0" x="1789.0" fill="#005da2" type="ELLIPSE" outline="#000000" z="0.0" y="4845.0" h="35.000244140625">
      <att name="NODE_CUSTOMGRAPHICS_7" value="org.cytoscape.ding.customgraphics.NullCustomGraphics,0,[ Remove Graphics ]," type="string"/>
      <att name="NODE_LABEL_FONT_SIZE" value="20" type="string"/>
      <att name="NODE_CUSTOMGRAPHICS_POSITION_5" value="C,C,c,0.00,0.00" type="string"/>
      <att name="NODE_CUSTOMGRAPHICS_2" value="org.cytoscape.ding.customgraphics.NullCustomGraphics,0,[ Remove Graphics ]," type="string"/>
      <att name="NODE_CUSTOMGRAPHICS_POSITION_6" value="C,C,c,0.00,0.00" type="string"/>
      <att name="NODE_CUSTOMGRAPHICS_3" value="org.cytoscape.ding.customgraphics.NullCustomGraphics,0,[ Remove Graphics ]," type="string"/>
      <att name="NODE_CUSTOMGRAPHICS_SIZE_5" value="0.0" type="string"/>
      <att name="NODE_LABEL" value="SNAP25" type="string"/>
      <att name="NODE_LABEL_FONT_FACE" value="Dialog.plain,plain,30" type="string"/>
      <att name="NODE_VISIBLE" value="true" type="string"/>
      <att name="NODE_NESTED_NETWORK_IMAGE_VISIBLE" value="true" type="string"/>
      <att name="NODE_CUSTOMGRAPHICS_9" value="org.cytoscape.ding.customgraphics.NullCustomGraphics,0,[ Remove Graphics ]," type="string"/>
      <att name="NODE_SELECTED" value="false" type="string"/>
      <att name="NODE_LABEL_TRANSPARENCY" value="255" type="string"/>
      <att name="NODE_CUSTOMGRAPHICS_SIZE_9" value="0.0" type="string"/>
      <att name="NODE_CUSTOMGRAPHICS_POSITION_7" value="C,C,c,0.00,0.00" type="string"/>
      <att name="NODE_BORDER_TRANSPARENCY" value="255" type="string"/>
      <att name="NODE_TOOLTIP" value="" type="string"/>
      <att name="NODE_DEPTH" value="0.0" type="string"/>
      <att name="NODE_CUSTOMGRAPHICS_POSITION_8" value="C,C,c,0.00,0.00" type="string"/>
      <att name="NODE_CUSTOMGRAPHICS_POSITION_4" value="C,C,c,0.00,0.00" type="string"/>
      <att name="NODE_CUSTOMGRAPHICS_4" value="org.cytoscape.ding.customgraphics.NullCustomGraphics,0,[ Remove Graphics ]," type="string"/>
      <att name="NODE_LABEL_COLOR" value="#000000" type="string"/>
      <att name="NODE_CUSTOMGRAPHICS_SIZE_1" value="0.0" type="string"/>
      <att name="NODE_CUSTOMGRAPHICS_POSITION_3" value="C,C,c,0.00,0.00" type="string"/>
      <att name="NODE_CUSTOMGRAPHICS_1" value="org.cytoscape.ding.customgraphics.NullCustomGraphics,0,[ Remove Graphics ]," type="string"/>
      <att name="NODE_CUSTOMGRAPHICS_5" value="org.cytoscape.ding.customgraphics.NullCustomGraphics,0,[ Remove Graphics ]," type="string"/>
      <att name="NODE_CUSTOMGRAPHICS_6" value="org.cytoscape.ding.customgraphics.NullCustomGraphics,0,[ Remove Graphics ]," type="string"/>
      <att name="NODE_CUSTOMGRAPHICS_SIZE_2" value="0.0" type="string"/>
      <att name="NODE_LABEL_POSITION" value="C,C,c,0.00,0.00" type="string"/>
      <att name="NODE_CUSTOMGRAPHICS_POSITION_1" value="C,C,c,0.00,0.00" type="string"/>
      <att name="NODE_CUSTOMGRAPHICS_8" value="org.cytoscape.ding.customgraphics.NullCustomGraphics,0,[ Remove Graphics ]," type="string"/>
      <att name="NODE_CUSTOMGRAPHICS_SIZE_8" value="0.0" type="string"/>
      <att name="NODE_CUSTOMGRAPHICS_SIZE_4" value="0.0" type="string"/>
      <att name="NODE_BORDER_STROKE" value="SOLID" type="string"/>
      <att name="NODE_SELECTED_PAINT" value="#ffff00" type="string"/>
      <att name="NODE_CUSTOMGRAPHICS_SIZE_6" value="0.0" type="string"/>
      <att name="NODE_TRANSPARENCY" value="255" type="string"/>
      <att name="NODE_CUSTOMGRAPHICS_SIZE_7" value="0.0" type="string"/>
      <att name="NODE_LABEL_WIDTH" value="200.0" type="string"/>
      <att name="NODE_CUSTOMGRAPHICS_POSITION_2" value="C,C,c,0.00,0.00" type="string"/>
      <att name="NODE_CUSTOMGRAPHICS_POSITION_9" value="C,C,c,0.00,0.00" type="string"/>
      <att name="NODE_CUSTOMGRAPHICS_SIZE_3" value="0.0" type="string"/>
      <att name="z" value="0.0" type="string"/>
    </graphics>
  </node>
  <node id="519" label="ARL5B">
    <att name="shared name" value="ARL5B" type="string"/>
    <att name="name" value="ARL5B" type="string"/>
    <att name="selected" value="0" type="boolean"/>
    <graphics w="35.0" width="0.0" x="1680.0" fill="#0042bd" type="ELLIPSE" outline="#000000" z="0.0" y="3422.0" h="35.0">
      <att name="NODE_CUSTOMGRAPHICS_7" value="org.cytoscape.ding.customgraphics.NullCustomGraphics,0,[ Remove Graphics ]," type="string"/>
      <att name="NODE_LABEL_FONT_SIZE" value="20" type="string"/>
      <att name="NODE_CUSTOMGRAPHICS_POSITION_5" value="C,C,c,0.00,0.00" type="string"/>
      <att name="NODE_CUSTOMGRAPHICS_2" value="org.cytoscape.ding.customgraphics.NullCustomGraphics,0,[ Remove Graphics ]," type="string"/>
      <att name="NODE_CUSTOMGRAPHICS_POSITION_6" value="C,C,c,0.00,0.00" type="string"/>
      <att name="NODE_CUSTOMGRAPHICS_3" value="org.cytoscape.ding.customgraphics.NullCustomGraphics,0,[ Remove Graphics ]," type="string"/>
      <att name="NODE_CUSTOMGRAPHICS_SIZE_5" value="0.0" type="string"/>
      <att name="NODE_LABEL" value="ARL5B" type="string"/>
      <att name="NODE_LABEL_FONT_FACE" value="Dialog.plain,plain,30" type="string"/>
      <att name="NODE_VISIBLE" value="true" type="string"/>
      <att name="NODE_NESTED_NETWORK_IMAGE_VISIBLE" value="true" type="string"/>
      <att name="NODE_CUSTOMGRAPHICS_9" value="org.cytoscape.ding.customgraphics.NullCustomGraphics,0,[ Remove Graphics ]," type="string"/>
      <att name="NODE_SELECTED" value="false" type="string"/>
      <att name="NODE_LABEL_TRANSPARENCY" value="255" type="string"/>
      <att name="NODE_CUSTOMGRAPHICS_SIZE_9" value="0.0" type="string"/>
      <att name="NODE_CUSTOMGRAPHICS_POSITION_7" value="C,C,c,0.00,0.00" type="string"/>
      <att name="NODE_BORDER_TRANSPARENCY" value="255" type="string"/>
      <att name="NODE_TOOLTIP" value="" type="string"/>
      <att name="NODE_DEPTH" value="0.0" type="string"/>
      <att name="NODE_CUSTOMGRAPHICS_POSITION_8" value="C,C,c,0.00,0.00" type="string"/>
      <att name="NODE_CUSTOMGRAPHICS_POSITION_4" value="C,C,c,0.00,0.00" type="string"/>
      <att name="NODE_CUSTOMGRAPHICS_4" value="org.cytoscape.ding.customgraphics.NullCustomGraphics,0,[ Remove Graphics ]," type="string"/>
      <att name="NODE_LABEL_COLOR" value="#000000" type="string"/>
      <att name="NODE_CUSTOMGRAPHICS_SIZE_1" value="0.0" type="string"/>
      <att name="NODE_CUSTOMGRAPHICS_POSITION_3" value="C,C,c,0.00,0.00" type="string"/>
      <att name="NODE_CUSTOMGRAPHICS_1" value="org.cytoscape.ding.customgraphics.NullCustomGraphics,0,[ Remove Graphics ]," type="string"/>
      <att name="NODE_CUSTOMGRAPHICS_5" value="org.cytoscape.ding.customgraphics.NullCustomGraphics,0,[ Remove Graphics ]," type="string"/>
      <att name="NODE_CUSTOMGRAPHICS_6" value="org.cytoscape.ding.customgraphics.NullCustomGraphics,0,[ Remove Graphics ]," type="string"/>
      <att name="NODE_CUSTOMGRAPHICS_SIZE_2" value="0.0" type="string"/>
      <att name="NODE_LABEL_POSITION" value="C,C,c,0.00,0.00" type="string"/>
      <att name="NODE_CUSTOMGRAPHICS_POSITION_1" value="C,C,c,0.00,0.00" type="string"/>
      <att name="NODE_CUSTOMGRAPHICS_8" value="org.cytoscape.ding.customgraphics.NullCustomGraphics,0,[ Remove Graphics ]," type="string"/>
      <att name="NODE_CUSTOMGRAPHICS_SIZE_8" value="0.0" type="string"/>
      <att name="NODE_CUSTOMGRAPHICS_SIZE_4" value="0.0" type="string"/>
      <att name="NODE_BORDER_STROKE" value="SOLID" type="string"/>
      <att name="NODE_SELECTED_PAINT" value="#ffff00" type="string"/>
      <att name="NODE_CUSTOMGRAPHICS_SIZE_6" value="0.0" type="string"/>
      <att name="NODE_TRANSPARENCY" value="255" type="string"/>
      <att name="NODE_CUSTOMGRAPHICS_SIZE_7" value="0.0" type="string"/>
      <att name="NODE_LABEL_WIDTH" value="200.0" type="string"/>
      <att name="NODE_CUSTOMGRAPHICS_POSITION_2" value="C,C,c,0.00,0.00" type="string"/>
      <att name="NODE_CUSTOMGRAPHICS_POSITION_9" value="C,C,c,0.00,0.00" type="string"/>
      <att name="NODE_CUSTOMGRAPHICS_SIZE_3" value="0.0" type="string"/>
      <att name="z" value="0.0" type="string"/>
    </graphics>
  </node>
  <node id="518" label="DDIT3">
    <att name="shared name" value="DDIT3" type="string"/>
    <att name="name" value="DDIT3" type="string"/>
    <att name="selected" value="0" type="boolean"/>
    <graphics w="35.0" width="0.0" x="1453.0" fill="#00649b" type="ELLIPSE" outline="#000000" z="0.0" y="4411.0" h="35.0">
      <att name="NODE_CUSTOMGRAPHICS_7" value="org.cytoscape.ding.customgraphics.NullCustomGraphics,0,[ Remove Graphics ]," type="string"/>
      <att name="NODE_LABEL_FONT_SIZE" value="20" type="string"/>
      <att name="NODE_CUSTOMGRAPHICS_POSITION_5" value="C,C,c,0.00,0.00" type="string"/>
      <att name="NODE_CUSTOMGRAPHICS_2" value="org.cytoscape.ding.customgraphics.NullCustomGraphics,0,[ Remove Graphics ]," type="string"/>
      <att name="NODE_CUSTOMGRAPHICS_POSITION_6" value="C,C,c,0.00,0.00" type="string"/>
      <att name="NODE_CUSTOMGRAPHICS_3" value="org.cytoscape.ding.customgraphics.NullCustomGraphics,0,[ Remove Graphics ]," type="string"/>
      <att name="NODE_CUSTOMGRAPHICS_SIZE_5" value="0.0" type="string"/>
      <att name="NODE_LABEL" value="DDIT3" type="string"/>
      <att name="NODE_LABEL_FONT_FACE" value="Dialog.plain,plain,30" type="string"/>
      <att name="NODE_VISIBLE" value="true" type="string"/>
      <att name="NODE_NESTED_NETWORK_IMAGE_VISIBLE" value="true" type="string"/>
      <att name="NODE_CUSTOMGRAPHICS_9" value="org.cytoscape.ding.customgraphics.NullCustomGraphics,0,[ Remove Graphics ]," type="string"/>
      <att name="NODE_SELECTED" value="false" type="string"/>
      <att name="NODE_LABEL_TRANSPARENCY" value="255" type="string"/>
      <att name="NODE_CUSTOMGRAPHICS_SIZE_9" value="0.0" type="string"/>
      <att name="NODE_CUSTOMGRAPHICS_POSITION_7" value="C,C,c,0.00,0.00" type="string"/>
      <att name="NODE_BORDER_TRANSPARENCY" value="255" type="string"/>
      <att name="NODE_TOOLTIP" value="" type="string"/>
      <att name="NODE_DEPTH" value="0.0" type="string"/>
      <att name="NODE_CUSTOMGRAPHICS_POSITION_8" value="C,C,c,0.00,0.00" type="string"/>
      <att name="NODE_CUSTOMGRAPHICS_POSITION_4" value="C,C,c,0.00,0.00" type="string"/>
      <att name="NODE_CUSTOMGRAPHICS_4" value="org.cytoscape.ding.customgraphics.NullCustomGraphics,0,[ Remove Graphics ]," type="string"/>
      <att name="NODE_LABEL_COLOR" value="#000000" type="string"/>
      <att name="NODE_CUSTOMGRAPHICS_SIZE_1" value="0.0" type="string"/>
      <att name="NODE_CUSTOMGRAPHICS_POSITION_3" value="C,C,c,0.00,0.00" type="string"/>
      <att name="NODE_CUSTOMGRAPHICS_1" value="org.cytoscape.ding.customgraphics.NullCustomGraphics,0,[ Remove Graphics ]," type="string"/>
      <att name="NODE_CUSTOMGRAPHICS_5" value="org.cytoscape.ding.customgraphics.NullCustomGraphics,0,[ Remove Graphics ]," type="string"/>
      <att name="NODE_CUSTOMGRAPHICS_6" value="org.cytoscape.ding.customgraphics.NullCustomGraphics,0,[ Remove Graphics ]," type="string"/>
      <att name="NODE_CUSTOMGRAPHICS_SIZE_2" value="0.0" type="string"/>
      <att name="NODE_LABEL_POSITION" value="C,C,c,0.00,0.00" type="string"/>
      <att name="NODE_CUSTOMGRAPHICS_POSITION_1" value="C,C,c,0.00,0.00" type="string"/>
      <att name="NODE_CUSTOMGRAPHICS_8" value="org.cytoscape.ding.customgraphics.NullCustomGraphics,0,[ Remove Graphics ]," type="string"/>
      <att name="NODE_CUSTOMGRAPHICS_SIZE_8" value="0.0" type="string"/>
      <att name="NODE_CUSTOMGRAPHICS_SIZE_4" value="0.0" type="string"/>
      <att name="NODE_BORDER_STROKE" value="SOLID" type="string"/>
      <att name="NODE_SELECTED_PAINT" value="#ffff00" type="string"/>
      <att name="NODE_CUSTOMGRAPHICS_SIZE_6" value="0.0" type="string"/>
      <att name="NODE_TRANSPARENCY" value="255" type="string"/>
      <att name="NODE_CUSTOMGRAPHICS_SIZE_7" value="0.0" type="string"/>
      <att name="NODE_LABEL_WIDTH" value="200.0" type="string"/>
      <att name="NODE_CUSTOMGRAPHICS_POSITION_2" value="C,C,c,0.00,0.00" type="string"/>
      <att name="NODE_CUSTOMGRAPHICS_POSITION_9" value="C,C,c,0.00,0.00" type="string"/>
      <att name="NODE_CUSTOMGRAPHICS_SIZE_3" value="0.0" type="string"/>
      <att name="z" value="0.0" type="string"/>
    </graphics>
  </node>
  <node id="517" label="SAS10">
    <att name="shared name" value="SAS10" type="string"/>
    <att name="name" value="SAS10" type="string"/>
    <att name="selected" value="0" type="boolean"/>
    <graphics w="35.0" width="0.0" x="663.4594515128624" fill="#005ea1" type="ELLIPSE" outline="#000000" z="0.0" y="3936.3836515894573" h="35.0">
      <att name="NODE_CUSTOMGRAPHICS_7" value="org.cytoscape.ding.customgraphics.NullCustomGraphics,0,[ Remove Graphics ]," type="string"/>
      <att name="NODE_LABEL_FONT_SIZE" value="20" type="string"/>
      <att name="NODE_CUSTOMGRAPHICS_POSITION_5" value="C,C,c,0.00,0.00" type="string"/>
      <att name="NODE_CUSTOMGRAPHICS_2" value="org.cytoscape.ding.customgraphics.NullCustomGraphics,0,[ Remove Graphics ]," type="string"/>
      <att name="NODE_CUSTOMGRAPHICS_POSITION_6" value="C,C,c,0.00,0.00" type="string"/>
      <att name="NODE_CUSTOMGRAPHICS_3" value="org.cytoscape.ding.customgraphics.NullCustomGraphics,0,[ Remove Graphics ]," type="string"/>
      <att name="NODE_CUSTOMGRAPHICS_SIZE_5" value="0.0" type="string"/>
      <att name="NODE_LABEL" value="SAS10" type="string"/>
      <att name="NODE_LABEL_FONT_FACE" value="Dialog.plain,plain,30" type="string"/>
      <att name="NODE_VISIBLE" value="true" type="string"/>
      <att name="NODE_NESTED_NETWORK_IMAGE_VISIBLE" value="true" type="string"/>
      <att name="NODE_CUSTOMGRAPHICS_9" value="org.cytoscape.ding.customgraphics.NullCustomGraphics,0,[ Remove Graphics ]," type="string"/>
      <att name="NODE_SELECTED" value="false" type="string"/>
      <att name="NODE_LABEL_TRANSPARENCY" value="255" type="string"/>
      <att name="NODE_CUSTOMGRAPHICS_SIZE_9" value="0.0" type="string"/>
      <att name="NODE_CUSTOMGRAPHICS_POSITION_7" value="C,C,c,0.00,0.00" type="string"/>
      <att name="NODE_BORDER_TRANSPARENCY" value="255" type="string"/>
      <att name="NODE_TOOLTIP" value="" type="string"/>
      <att name="NODE_DEPTH" value="0.0" type="string"/>
      <att name="NODE_CUSTOMGRAPHICS_POSITION_8" value="C,C,c,0.00,0.00" type="string"/>
      <att name="NODE_CUSTOMGRAPHICS_POSITION_4" value="C,C,c,0.00,0.00" type="string"/>
      <att name="NODE_CUSTOMGRAPHICS_4" value="org.cytoscape.ding.customgraphics.NullCustomGraphics,0,[ Remove Graphics ]," type="string"/>
      <att name="NODE_LABEL_COLOR" value="#000000" type="string"/>
      <att name="NODE_CUSTOMGRAPHICS_SIZE_1" value="0.0" type="string"/>
      <att name="NODE_CUSTOMGRAPHICS_POSITION_3" value="C,C,c,0.00,0.00" type="string"/>
      <att name="NODE_CUSTOMGRAPHICS_1" value="org.cytoscape.ding.customgraphics.NullCustomGraphics,0,[ Remove Graphics ]," type="string"/>
      <att name="NODE_CUSTOMGRAPHICS_5" value="org.cytoscape.ding.customgraphics.NullCustomGraphics,0,[ Remove Graphics ]," type="string"/>
      <att name="NODE_CUSTOMGRAPHICS_6" value="org.cytoscape.ding.customgraphics.NullCustomGraphics,0,[ Remove Graphics ]," type="string"/>
      <att name="NODE_CUSTOMGRAPHICS_SIZE_2" value="0.0" type="string"/>
      <att name="NODE_LABEL_POSITION" value="C,C,c,0.00,0.00" type="string"/>
      <att name="NODE_CUSTOMGRAPHICS_POSITION_1" value="C,C,c,0.00,0.00" type="string"/>
      <att name="NODE_CUSTOMGRAPHICS_8" value="org.cytoscape.ding.customgraphics.NullCustomGraphics,0,[ Remove Graphics ]," type="string"/>
      <att name="NODE_CUSTOMGRAPHICS_SIZE_8" value="0.0" type="string"/>
      <att name="NODE_CUSTOMGRAPHICS_SIZE_4" value="0.0" type="string"/>
      <att name="NODE_BORDER_STROKE" value="SOLID" type="string"/>
      <att name="NODE_SELECTED_PAINT" value="#ffff00" type="string"/>
      <att name="NODE_CUSTOMGRAPHICS_SIZE_6" value="0.0" type="string"/>
      <att name="NODE_TRANSPARENCY" value="255" type="string"/>
      <att name="NODE_CUSTOMGRAPHICS_SIZE_7" value="0.0" type="string"/>
      <att name="NODE_LABEL_WIDTH" value="200.0" type="string"/>
      <att name="NODE_CUSTOMGRAPHICS_POSITION_2" value="C,C,c,0.00,0.00" type="string"/>
      <att name="NODE_CUSTOMGRAPHICS_POSITION_9" value="C,C,c,0.00,0.00" type="string"/>
      <att name="NODE_CUSTOMGRAPHICS_SIZE_3" value="0.0" type="string"/>
      <att name="z" value="0.0" type="string"/>
    </graphics>
  </node>
  <node id="516" label="CSF1">
    <att name="shared name" value="CSF1" type="string"/>
    <att name="name" value="CSF1" type="string"/>
    <att name="selected" value="0" type="boolean"/>
    <graphics w="35.0" width="0.0" x="1086.0555215632387" fill="#00956a" type="ELLIPSE" outline="#000000" z="0.0" y="3121.708312071026" h="35.0">
      <att name="NODE_CUSTOMGRAPHICS_7" value="org.cytoscape.ding.customgraphics.NullCustomGraphics,0,[ Remove Graphics ]," type="string"/>
      <att name="NODE_LABEL_FONT_SIZE" value="20" type="string"/>
      <att name="NODE_CUSTOMGRAPHICS_POSITION_5" value="C,C,c,0.00,0.00" type="string"/>
      <att name="NODE_CUSTOMGRAPHICS_2" value="org.cytoscape.ding.customgraphics.NullCustomGraphics,0,[ Remove Graphics ]," type="string"/>
      <att name="NODE_CUSTOMGRAPHICS_POSITION_6" value="C,C,c,0.00,0.00" type="string"/>
      <att name="NODE_CUSTOMGRAPHICS_3" value="org.cytoscape.ding.customgraphics.NullCustomGraphics,0,[ Remove Graphics ]," type="string"/>
      <att name="NODE_CUSTOMGRAPHICS_SIZE_5" value="0.0" type="string"/>
      <att name="NODE_LABEL" value="CSF1" type="string"/>
      <att name="NODE_LABEL_FONT_FACE" value="Dialog.plain,plain,30" type="string"/>
      <att name="NODE_VISIBLE" value="true" type="string"/>
      <att name="NODE_NESTED_NETWORK_IMAGE_VISIBLE" value="true" type="string"/>
      <att name="NODE_CUSTOMGRAPHICS_9" value="org.cytoscape.ding.customgraphics.NullCustomGraphics,0,[ Remove Graphics ]," type="string"/>
      <att name="NODE_SELECTED" value="false" type="string"/>
      <att name="NODE_LABEL_TRANSPARENCY" value="255" type="string"/>
      <att name="NODE_CUSTOMGRAPHICS_SIZE_9" value="0.0" type="string"/>
      <att name="NODE_CUSTOMGRAPHICS_POSITION_7" value="C,C,c,0.00,0.00" type="string"/>
      <att name="NODE_BORDER_TRANSPARENCY" value="255" type="string"/>
      <att name="NODE_TOOLTIP" value="" type="string"/>
      <att name="NODE_DEPTH" value="0.0" type="string"/>
      <att name="NODE_CUSTOMGRAPHICS_POSITION_8" value="C,C,c,0.00,0.00" type="string"/>
      <att name="NODE_CUSTOMGRAPHICS_POSITION_4" value="C,C,c,0.00,0.00" type="string"/>
      <att name="NODE_CUSTOMGRAPHICS_4" value="org.cytoscape.ding.customgraphics.NullCustomGraphics,0,[ Remove Graphics ]," type="string"/>
      <att name="NODE_LABEL_COLOR" value="#000000" type="string"/>
      <att name="NODE_CUSTOMGRAPHICS_SIZE_1" value="0.0" type="string"/>
      <att name="NODE_CUSTOMGRAPHICS_POSITION_3" value="C,C,c,0.00,0.00" type="string"/>
      <att name="NODE_CUSTOMGRAPHICS_1" value="org.cytoscape.ding.customgraphics.NullCustomGraphics,0,[ Remove Graphics ]," type="string"/>
      <att name="NODE_CUSTOMGRAPHICS_5" value="org.cytoscape.ding.customgraphics.NullCustomGraphics,0,[ Remove Graphics ]," type="string"/>
      <att name="NODE_CUSTOMGRAPHICS_6" value="org.cytoscape.ding.customgraphics.NullCustomGraphics,0,[ Remove Graphics ]," type="string"/>
      <att name="NODE_CUSTOMGRAPHICS_SIZE_2" value="0.0" type="string"/>
      <att name="NODE_LABEL_POSITION" value="C,C,c,0.00,0.00" type="string"/>
      <att name="NODE_CUSTOMGRAPHICS_POSITION_1" value="C,C,c,0.00,0.00" type="string"/>
      <att name="NODE_CUSTOMGRAPHICS_8" value="org.cytoscape.ding.customgraphics.NullCustomGraphics,0,[ Remove Graphics ]," type="string"/>
      <att name="NODE_CUSTOMGRAPHICS_SIZE_8" value="0.0" type="string"/>
      <att name="NODE_CUSTOMGRAPHICS_SIZE_4" value="0.0" type="string"/>
      <att name="NODE_BORDER_STROKE" value="SOLID" type="string"/>
      <att name="NODE_SELECTED_PAINT" value="#ffff00" type="string"/>
      <att name="NODE_CUSTOMGRAPHICS_SIZE_6" value="0.0" type="string"/>
      <att name="NODE_TRANSPARENCY" value="255" type="string"/>
      <att name="NODE_CUSTOMGRAPHICS_SIZE_7" value="0.0" type="string"/>
      <att name="NODE_LABEL_WIDTH" value="200.0" type="string"/>
      <att name="NODE_CUSTOMGRAPHICS_POSITION_2" value="C,C,c,0.00,0.00" type="string"/>
      <att name="NODE_CUSTOMGRAPHICS_POSITION_9" value="C,C,c,0.00,0.00" type="string"/>
      <att name="NODE_CUSTOMGRAPHICS_SIZE_3" value="0.0" type="string"/>
      <att name="z" value="0.0" type="string"/>
    </graphics>
  </node>
  <node id="515" label="CSF1R">
    <att name="shared name" value="CSF1R" type="string"/>
    <att name="name" value="CSF1R" type="string"/>
    <att name="selected" value="0" type="boolean"/>
    <graphics w="35.0" width="0.0" x="1009.5" fill="#00e21d" type="ELLIPSE" outline="#000000" z="0.0" y="3091.5" h="35.0">
      <att name="NODE_CUSTOMGRAPHICS_7" value="org.cytoscape.ding.customgraphics.NullCustomGraphics,0,[ Remove Graphics ]," type="string"/>
      <att name="NODE_LABEL_FONT_SIZE" value="20" type="string"/>
      <att name="NODE_CUSTOMGRAPHICS_POSITION_5" value="C,C,c,0.00,0.00" type="string"/>
      <att name="NODE_CUSTOMGRAPHICS_2" value="org.cytoscape.ding.customgraphics.NullCustomGraphics,0,[ Remove Graphics ]," type="string"/>
      <att name="NODE_CUSTOMGRAPHICS_POSITION_6" value="C,C,c,0.00,0.00" type="string"/>
      <att name="NODE_CUSTOMGRAPHICS_3" value="org.cytoscape.ding.customgraphics.NullCustomGraphics,0,[ Remove Graphics ]," type="string"/>
      <att name="NODE_CUSTOMGRAPHICS_SIZE_5" value="0.0" type="string"/>
      <att name="NODE_LABEL" value="CSF1R" type="string"/>
      <att name="NODE_LABEL_FONT_FACE" value="Dialog.plain,plain,30" type="string"/>
      <att name="NODE_VISIBLE" value="true" type="string"/>
      <att name="NODE_NESTED_NETWORK_IMAGE_VISIBLE" value="true" type="string"/>
      <att name="NODE_CUSTOMGRAPHICS_9" value="org.cytoscape.ding.customgraphics.NullCustomGraphics,0,[ Remove Graphics ]," type="string"/>
      <att name="NODE_SELECTED" value="false" type="string"/>
      <att name="NODE_LABEL_TRANSPARENCY" value="255" type="string"/>
      <att name="NODE_CUSTOMGRAPHICS_SIZE_9" value="0.0" type="string"/>
      <att name="NODE_CUSTOMGRAPHICS_POSITION_7" value="C,C,c,0.00,0.00" type="string"/>
      <att name="NODE_BORDER_TRANSPARENCY" value="255" type="string"/>
      <att name="NODE_TOOLTIP" value="" type="string"/>
      <att name="NODE_DEPTH" value="0.0" type="string"/>
      <att name="NODE_CUSTOMGRAPHICS_POSITION_8" value="C,C,c,0.00,0.00" type="string"/>
      <att name="NODE_CUSTOMGRAPHICS_POSITION_4" value="C,C,c,0.00,0.00" type="string"/>
      <att name="NODE_CUSTOMGRAPHICS_4" value="org.cytoscape.ding.customgraphics.NullCustomGraphics,0,[ Remove Graphics ]," type="string"/>
      <att name="NODE_LABEL_COLOR" value="#000000" type="string"/>
      <att name="NODE_CUSTOMGRAPHICS_SIZE_1" value="0.0" type="string"/>
      <att name="NODE_CUSTOMGRAPHICS_POSITION_3" value="C,C,c,0.00,0.00" type="string"/>
      <att name="NODE_CUSTOMGRAPHICS_1" value="org.cytoscape.ding.customgraphics.NullCustomGraphics,0,[ Remove Graphics ]," type="string"/>
      <att name="NODE_CUSTOMGRAPHICS_5" value="org.cytoscape.ding.customgraphics.NullCustomGraphics,0,[ Remove Graphics ]," type="string"/>
      <att name="NODE_CUSTOMGRAPHICS_6" value="org.cytoscape.ding.customgraphics.NullCustomGraphics,0,[ Remove Graphics ]," type="string"/>
      <att name="NODE_CUSTOMGRAPHICS_SIZE_2" value="0.0" type="string"/>
      <att name="NODE_LABEL_POSITION" value="C,C,c,0.00,0.00" type="string"/>
      <att name="NODE_CUSTOMGRAPHICS_POSITION_1" value="C,C,c,0.00,0.00" type="string"/>
      <att name="NODE_CUSTOMGRAPHICS_8" value="org.cytoscape.ding.customgraphics.NullCustomGraphics,0,[ Remove Graphics ]," type="string"/>
      <att name="NODE_CUSTOMGRAPHICS_SIZE_8" value="0.0" type="string"/>
      <att name="NODE_CUSTOMGRAPHICS_SIZE_4" value="0.0" type="string"/>
      <att name="NODE_BORDER_STROKE" value="SOLID" type="string"/>
      <att name="NODE_SELECTED_PAINT" value="#ffff00" type="string"/>
      <att name="NODE_CUSTOMGRAPHICS_SIZE_6" value="0.0" type="string"/>
      <att name="NODE_TRANSPARENCY" value="255" type="string"/>
      <att name="NODE_CUSTOMGRAPHICS_SIZE_7" value="0.0" type="string"/>
      <att name="NODE_LABEL_WIDTH" value="200.0" type="string"/>
      <att name="NODE_CUSTOMGRAPHICS_POSITION_2" value="C,C,c,0.00,0.00" type="string"/>
      <att name="NODE_CUSTOMGRAPHICS_POSITION_9" value="C,C,c,0.00,0.00" type="string"/>
      <att name="NODE_CUSTOMGRAPHICS_SIZE_3" value="0.0" type="string"/>
      <att name="z" value="0.0" type="string"/>
    </graphics>
  </node>
  <node id="514" label="CDC16">
    <att name="shared name" value="CDC16" type="string"/>
    <att name="name" value="CDC16" type="string"/>
    <att name="selected" value="0" type="boolean"/>
    <graphics w="35.0" width="0.0" x="1449.0" fill="#006798" type="ELLIPSE" outline="#000000" z="0.0" y="4715.0" h="35.0">
      <att name="NODE_CUSTOMGRAPHICS_7" value="org.cytoscape.ding.customgraphics.NullCustomGraphics,0,[ Remove Graphics ]," type="string"/>
      <att name="NODE_LABEL_FONT_SIZE" value="20" type="string"/>
      <att name="NODE_CUSTOMGRAPHICS_POSITION_5" value="C,C,c,0.00,0.00" type="string"/>
      <att name="NODE_CUSTOMGRAPHICS_2" value="org.cytoscape.ding.customgraphics.NullCustomGraphics,0,[ Remove Graphics ]," type="string"/>
      <att name="NODE_CUSTOMGRAPHICS_POSITION_6" value="C,C,c,0.00,0.00" type="string"/>
      <att name="NODE_CUSTOMGRAPHICS_3" value="org.cytoscape.ding.customgraphics.NullCustomGraphics,0,[ Remove Graphics ]," type="string"/>
      <att name="NODE_CUSTOMGRAPHICS_SIZE_5" value="0.0" type="string"/>
      <att name="NODE_LABEL" value="CDC16" type="string"/>
      <att name="NODE_LABEL_FONT_FACE" value="Dialog.plain,plain,30" type="string"/>
      <att name="NODE_VISIBLE" value="true" type="string"/>
      <att name="NODE_NESTED_NETWORK_IMAGE_VISIBLE" value="true" type="string"/>
      <att name="NODE_CUSTOMGRAPHICS_9" value="org.cytoscape.ding.customgraphics.NullCustomGraphics,0,[ Remove Graphics ]," type="string"/>
      <att name="NODE_SELECTED" value="false" type="string"/>
      <att name="NODE_LABEL_TRANSPARENCY" value="255" type="string"/>
      <att name="NODE_CUSTOMGRAPHICS_SIZE_9" value="0.0" type="string"/>
      <att name="NODE_CUSTOMGRAPHICS_POSITION_7" value="C,C,c,0.00,0.00" type="string"/>
      <att name="NODE_BORDER_TRANSPARENCY" value="255" type="string"/>
      <att name="NODE_TOOLTIP" value="" type="string"/>
      <att name="NODE_DEPTH" value="0.0" type="string"/>
      <att name="NODE_CUSTOMGRAPHICS_POSITION_8" value="C,C,c,0.00,0.00" type="string"/>
      <att name="NODE_CUSTOMGRAPHICS_POSITION_4" value="C,C,c,0.00,0.00" type="string"/>
      <att name="NODE_CUSTOMGRAPHICS_4" value="org.cytoscape.ding.customgraphics.NullCustomGraphics,0,[ Remove Graphics ]," type="string"/>
      <att name="NODE_LABEL_COLOR" value="#000000" type="string"/>
      <att name="NODE_CUSTOMGRAPHICS_SIZE_1" value="0.0" type="string"/>
      <att name="NODE_CUSTOMGRAPHICS_POSITION_3" value="C,C,c,0.00,0.00" type="string"/>
      <att name="NODE_CUSTOMGRAPHICS_1" value="org.cytoscape.ding.customgraphics.NullCustomGraphics,0,[ Remove Graphics ]," type="string"/>
      <att name="NODE_CUSTOMGRAPHICS_5" value="org.cytoscape.ding.customgraphics.NullCustomGraphics,0,[ Remove Graphics ]," type="string"/>
      <att name="NODE_CUSTOMGRAPHICS_6" value="org.cytoscape.ding.customgraphics.NullCustomGraphics,0,[ Remove Graphics ]," type="string"/>
      <att name="NODE_CUSTOMGRAPHICS_SIZE_2" value="0.0" type="string"/>
      <att name="NODE_LABEL_POSITION" value="C,C,c,0.00,0.00" type="string"/>
      <att name="NODE_CUSTOMGRAPHICS_POSITION_1" value="C,C,c,0.00,0.00" type="string"/>
      <att name="NODE_CUSTOMGRAPHICS_8" value="org.cytoscape.ding.customgraphics.NullCustomGraphics,0,[ Remove Graphics ]," type="string"/>
      <att name="NODE_CUSTOMGRAPHICS_SIZE_8" value="0.0" type="string"/>
      <att name="NODE_CUSTOMGRAPHICS_SIZE_4" value="0.0" type="string"/>
      <att name="NODE_BORDER_STROKE" value="SOLID" type="string"/>
      <att name="NODE_SELECTED_PAINT" value="#ffff00" type="string"/>
      <att name="NODE_CUSTOMGRAPHICS_SIZE_6" value="0.0" type="string"/>
      <att name="NODE_TRANSPARENCY" value="255" type="string"/>
      <att name="NODE_CUSTOMGRAPHICS_SIZE_7" value="0.0" type="string"/>
      <att name="NODE_LABEL_WIDTH" value="200.0" type="string"/>
      <att name="NODE_CUSTOMGRAPHICS_POSITION_2" value="C,C,c,0.00,0.00" type="string"/>
      <att name="NODE_CUSTOMGRAPHICS_POSITION_9" value="C,C,c,0.00,0.00" type="string"/>
      <att name="NODE_CUSTOMGRAPHICS_SIZE_3" value="0.0" type="string"/>
      <att name="z" value="0.0" type="string"/>
    </graphics>
  </node>
  <node id="513" label="PRSS15">
    <att name="shared name" value="PRSS15" type="string"/>
    <att name="name" value="PRSS15" type="string"/>
    <att name="selected" value="0" type="boolean"/>
    <graphics w="35.0" width="0.0" x="738.0" fill="#006a95" type="ELLIPSE" outline="#000000" z="0.0" y="4217.0" h="35.0">
      <att name="NODE_CUSTOMGRAPHICS_7" value="org.cytoscape.ding.customgraphics.NullCustomGraphics,0,[ Remove Graphics ]," type="string"/>
      <att name="NODE_LABEL_FONT_SIZE" value="20" type="string"/>
      <att name="NODE_CUSTOMGRAPHICS_POSITION_5" value="C,C,c,0.00,0.00" type="string"/>
      <att name="NODE_CUSTOMGRAPHICS_2" value="org.cytoscape.ding.customgraphics.NullCustomGraphics,0,[ Remove Graphics ]," type="string"/>
      <att name="NODE_CUSTOMGRAPHICS_POSITION_6" value="C,C,c,0.00,0.00" type="string"/>
      <att name="NODE_CUSTOMGRAPHICS_3" value="org.cytoscape.ding.customgraphics.NullCustomGraphics,0,[ Remove Graphics ]," type="string"/>
      <att name="NODE_CUSTOMGRAPHICS_SIZE_5" value="0.0" type="string"/>
      <att name="NODE_LABEL" value="PRSS15" type="string"/>
      <att name="NODE_LABEL_FONT_FACE" value="Dialog.plain,plain,30" type="string"/>
      <att name="NODE_VISIBLE" value="true" type="string"/>
      <att name="NODE_NESTED_NETWORK_IMAGE_VISIBLE" value="true" type="string"/>
      <att name="NODE_CUSTOMGRAPHICS_9" value="org.cytoscape.ding.customgraphics.NullCustomGraphics,0,[ Remove Graphics ]," type="string"/>
      <att name="NODE_SELECTED" value="false" type="string"/>
      <att name="NODE_LABEL_TRANSPARENCY" value="255" type="string"/>
      <att name="NODE_CUSTOMGRAPHICS_SIZE_9" value="0.0" type="string"/>
      <att name="NODE_CUSTOMGRAPHICS_POSITION_7" value="C,C,c,0.00,0.00" type="string"/>
      <att name="NODE_BORDER_TRANSPARENCY" value="255" type="string"/>
      <att name="NODE_TOOLTIP" value="" type="string"/>
      <att name="NODE_DEPTH" value="0.0" type="string"/>
      <att name="NODE_CUSTOMGRAPHICS_POSITION_8" value="C,C,c,0.00,0.00" type="string"/>
      <att name="NODE_CUSTOMGRAPHICS_POSITION_4" value="C,C,c,0.00,0.00" type="string"/>
      <att name="NODE_CUSTOMGRAPHICS_4" value="org.cytoscape.ding.customgraphics.NullCustomGraphics,0,[ Remove Graphics ]," type="string"/>
      <att name="NODE_LABEL_COLOR" value="#000000" type="string"/>
      <att name="NODE_CUSTOMGRAPHICS_SIZE_1" value="0.0" type="string"/>
      <att name="NODE_CUSTOMGRAPHICS_POSITION_3" value="C,C,c,0.00,0.00" type="string"/>
      <att name="NODE_CUSTOMGRAPHICS_1" value="org.cytoscape.ding.customgraphics.NullCustomGraphics,0,[ Remove Graphics ]," type="string"/>
      <att name="NODE_CUSTOMGRAPHICS_5" value="org.cytoscape.ding.customgraphics.NullCustomGraphics,0,[ Remove Graphics ]," type="string"/>
      <att name="NODE_CUSTOMGRAPHICS_6" value="org.cytoscape.ding.customgraphics.NullCustomGraphics,0,[ Remove Graphics ]," type="string"/>
      <att name="NODE_CUSTOMGRAPHICS_SIZE_2" value="0.0" type="string"/>
      <att name="NODE_LABEL_POSITION" value="C,C,c,0.00,0.00" type="string"/>
      <att name="NODE_CUSTOMGRAPHICS_POSITION_1" value="C,C,c,0.00,0.00" type="string"/>
      <att name="NODE_CUSTOMGRAPHICS_8" value="org.cytoscape.ding.customgraphics.NullCustomGraphics,0,[ Remove Graphics ]," type="string"/>
      <att name="NODE_CUSTOMGRAPHICS_SIZE_8" value="0.0" type="string"/>
      <att name="NODE_CUSTOMGRAPHICS_SIZE_4" value="0.0" type="string"/>
      <att name="NODE_BORDER_STROKE" value="SOLID" type="string"/>
      <att name="NODE_SELECTED_PAINT" value="#ffff00" type="string"/>
      <att name="NODE_CUSTOMGRAPHICS_SIZE_6" value="0.0" type="string"/>
      <att name="NODE_TRANSPARENCY" value="255" type="string"/>
      <att name="NODE_CUSTOMGRAPHICS_SIZE_7" value="0.0" type="string"/>
      <att name="NODE_LABEL_WIDTH" value="200.0" type="string"/>
      <att name="NODE_CUSTOMGRAPHICS_POSITION_2" value="C,C,c,0.00,0.00" type="string"/>
      <att name="NODE_CUSTOMGRAPHICS_POSITION_9" value="C,C,c,0.00,0.00" type="string"/>
      <att name="NODE_CUSTOMGRAPHICS_SIZE_3" value="0.0" type="string"/>
      <att name="z" value="0.0" type="string"/>
    </graphics>
  </node>
  <node id="512" label="CDH5">
    <att name="shared name" value="CDH5" type="string"/>
    <att name="name" value="CDH5" type="string"/>
    <att name="selected" value="0" type="boolean"/>
    <graphics w="34.99951171875" width="0.0" x="977.0" fill="#005ca3" type="ELLIPSE" outline="#000000" z="0.0" y="3968.0" h="34.999755859375">
      <att name="NODE_CUSTOMGRAPHICS_7" value="org.cytoscape.ding.customgraphics.NullCustomGraphics,0,[ Remove Graphics ]," type="string"/>
      <att name="NODE_LABEL_FONT_SIZE" value="20" type="string"/>
      <att name="NODE_CUSTOMGRAPHICS_POSITION_5" value="C,C,c,0.00,0.00" type="string"/>
      <att name="NODE_CUSTOMGRAPHICS_2" value="org.cytoscape.ding.customgraphics.NullCustomGraphics,0,[ Remove Graphics ]," type="string"/>
      <att name="NODE_CUSTOMGRAPHICS_POSITION_6" value="C,C,c,0.00,0.00" type="string"/>
      <att name="NODE_CUSTOMGRAPHICS_3" value="org.cytoscape.ding.customgraphics.NullCustomGraphics,0,[ Remove Graphics ]," type="string"/>
      <att name="NODE_CUSTOMGRAPHICS_SIZE_5" value="0.0" type="string"/>
      <att name="NODE_LABEL" value="CDH5" type="string"/>
      <att name="NODE_LABEL_FONT_FACE" value="Dialog.plain,plain,30" type="string"/>
      <att name="NODE_VISIBLE" value="true" type="string"/>
      <att name="NODE_NESTED_NETWORK_IMAGE_VISIBLE" value="true" type="string"/>
      <att name="NODE_CUSTOMGRAPHICS_9" value="org.cytoscape.ding.customgraphics.NullCustomGraphics,0,[ Remove Graphics ]," type="string"/>
      <att name="NODE_SELECTED" value="false" type="string"/>
      <att name="NODE_LABEL_TRANSPARENCY" value="255" type="string"/>
      <att name="NODE_CUSTOMGRAPHICS_SIZE_9" value="0.0" type="string"/>
      <att name="NODE_CUSTOMGRAPHICS_POSITION_7" value="C,C,c,0.00,0.00" type="string"/>
      <att name="NODE_BORDER_TRANSPARENCY" value="255" type="string"/>
      <att name="NODE_TOOLTIP" value="" type="string"/>
      <att name="NODE_DEPTH" value="0.0" type="string"/>
      <att name="NODE_CUSTOMGRAPHICS_POSITION_8" value="C,C,c,0.00,0.00" type="string"/>
      <att name="NODE_CUSTOMGRAPHICS_POSITION_4" value="C,C,c,0.00,0.00" type="string"/>
      <att name="NODE_CUSTOMGRAPHICS_4" value="org.cytoscape.ding.customgraphics.NullCustomGraphics,0,[ Remove Graphics ]," type="string"/>
      <att name="NODE_LABEL_COLOR" value="#000000" type="string"/>
      <att name="NODE_CUSTOMGRAPHICS_SIZE_1" value="0.0" type="string"/>
      <att name="NODE_CUSTOMGRAPHICS_POSITION_3" value="C,C,c,0.00,0.00" type="string"/>
      <att name="NODE_CUSTOMGRAPHICS_1" value="org.cytoscape.ding.customgraphics.NullCustomGraphics,0,[ Remove Graphics ]," type="string"/>
      <att name="NODE_CUSTOMGRAPHICS_5" value="org.cytoscape.ding.customgraphics.NullCustomGraphics,0,[ Remove Graphics ]," type="string"/>
      <att name="NODE_CUSTOMGRAPHICS_6" value="org.cytoscape.ding.customgraphics.NullCustomGraphics,0,[ Remove Graphics ]," type="string"/>
      <att name="NODE_CUSTOMGRAPHICS_SIZE_2" value="0.0" type="string"/>
      <att name="NODE_LABEL_POSITION" value="C,C,c,0.00,0.00" type="string"/>
      <att name="NODE_CUSTOMGRAPHICS_POSITION_1" value="C,C,c,0.00,0.00" type="string"/>
      <att name="NODE_CUSTOMGRAPHICS_8" value="org.cytoscape.ding.customgraphics.NullCustomGraphics,0,[ Remove Graphics ]," type="string"/>
      <att name="NODE_CUSTOMGRAPHICS_SIZE_8" value="0.0" type="string"/>
      <att name="NODE_CUSTOMGRAPHICS_SIZE_4" value="0.0" type="string"/>
      <att name="NODE_BORDER_STROKE" value="SOLID" type="string"/>
      <att name="NODE_SELECTED_PAINT" value="#ffff00" type="string"/>
      <att name="NODE_CUSTOMGRAPHICS_SIZE_6" value="0.0" type="string"/>
      <att name="NODE_TRANSPARENCY" value="255" type="string"/>
      <att name="NODE_CUSTOMGRAPHICS_SIZE_7" value="0.0" type="string"/>
      <att name="NODE_LABEL_WIDTH" value="200.0" type="string"/>
      <att name="NODE_CUSTOMGRAPHICS_POSITION_2" value="C,C,c,0.00,0.00" type="string"/>
      <att name="NODE_CUSTOMGRAPHICS_POSITION_9" value="C,C,c,0.00,0.00" type="string"/>
      <att name="NODE_CUSTOMGRAPHICS_SIZE_3" value="0.0" type="string"/>
      <att name="z" value="0.0" type="string"/>
    </graphics>
  </node>
  <node id="511" label="ESYT1">
    <att name="shared name" value="ESYT1" type="string"/>
    <att name="name" value="ESYT1" type="string"/>
    <att name="selected" value="0" type="boolean"/>
    <graphics w="35.0" width="0.0" x="714.3129154113576" fill="#00936c" type="ELLIPSE" outline="#000000" z="0.0" y="3799.2256130868473" h="35.0">
      <att name="NODE_CUSTOMGRAPHICS_7" value="org.cytoscape.ding.customgraphics.NullCustomGraphics,0,[ Remove Graphics ]," type="string"/>
      <att name="NODE_LABEL_FONT_SIZE" value="20" type="string"/>
      <att name="NODE_CUSTOMGRAPHICS_POSITION_5" value="C,C,c,0.00,0.00" type="string"/>
      <att name="NODE_CUSTOMGRAPHICS_2" value="org.cytoscape.ding.customgraphics.NullCustomGraphics,0,[ Remove Graphics ]," type="string"/>
      <att name="NODE_CUSTOMGRAPHICS_POSITION_6" value="C,C,c,0.00,0.00" type="string"/>
      <att name="NODE_CUSTOMGRAPHICS_3" value="org.cytoscape.ding.customgraphics.NullCustomGraphics,0,[ Remove Graphics ]," type="string"/>
      <att name="NODE_CUSTOMGRAPHICS_SIZE_5" value="0.0" type="string"/>
      <att name="NODE_LABEL" value="ESYT1" type="string"/>
      <att name="NODE_LABEL_FONT_FACE" value="Dialog.plain,plain,30" type="string"/>
      <att name="NODE_VISIBLE" value="true" type="string"/>
      <att name="NODE_NESTED_NETWORK_IMAGE_VISIBLE" value="true" type="string"/>
      <att name="NODE_CUSTOMGRAPHICS_9" value="org.cytoscape.ding.customgraphics.NullCustomGraphics,0,[ Remove Graphics ]," type="string"/>
      <att name="NODE_SELECTED" value="false" type="string"/>
      <att name="NODE_LABEL_TRANSPARENCY" value="255" type="string"/>
      <att name="NODE_CUSTOMGRAPHICS_SIZE_9" value="0.0" type="string"/>
      <att name="NODE_CUSTOMGRAPHICS_POSITION_7" value="C,C,c,0.00,0.00" type="string"/>
      <att name="NODE_BORDER_TRANSPARENCY" value="255" type="string"/>
      <att name="NODE_TOOLTIP" value="" type="string"/>
      <att name="NODE_DEPTH" value="0.0" type="string"/>
      <att name="NODE_CUSTOMGRAPHICS_POSITION_8" value="C,C,c,0.00,0.00" type="string"/>
      <att name="NODE_CUSTOMGRAPHICS_POSITION_4" value="C,C,c,0.00,0.00" type="string"/>
      <att name="NODE_CUSTOMGRAPHICS_4" value="org.cytoscape.ding.customgraphics.NullCustomGraphics,0,[ Remove Graphics ]," type="string"/>
      <att name="NODE_LABEL_COLOR" value="#000000" type="string"/>
      <att name="NODE_CUSTOMGRAPHICS_SIZE_1" value="0.0" type="string"/>
      <att name="NODE_CUSTOMGRAPHICS_POSITION_3" value="C,C,c,0.00,0.00" type="string"/>
      <att name="NODE_CUSTOMGRAPHICS_1" value="org.cytoscape.ding.customgraphics.NullCustomGraphics,0,[ Remove Graphics ]," type="string"/>
      <att name="NODE_CUSTOMGRAPHICS_5" value="org.cytoscape.ding.customgraphics.NullCustomGraphics,0,[ Remove Graphics ]," type="string"/>
      <att name="NODE_CUSTOMGRAPHICS_6" value="org.cytoscape.ding.customgraphics.NullCustomGraphics,0,[ Remove Graphics ]," type="string"/>
      <att name="NODE_CUSTOMGRAPHICS_SIZE_2" value="0.0" type="string"/>
      <att name="NODE_LABEL_POSITION" value="C,C,c,0.00,0.00" type="string"/>
      <att name="NODE_CUSTOMGRAPHICS_POSITION_1" value="C,C,c,0.00,0.00" type="string"/>
      <att name="NODE_CUSTOMGRAPHICS_8" value="org.cytoscape.ding.customgraphics.NullCustomGraphics,0,[ Remove Graphics ]," type="string"/>
      <att name="NODE_CUSTOMGRAPHICS_SIZE_8" value="0.0" type="string"/>
      <att name="NODE_CUSTOMGRAPHICS_SIZE_4" value="0.0" type="string"/>
      <att name="NODE_BORDER_STROKE" value="SOLID" type="string"/>
      <att name="NODE_SELECTED_PAINT" value="#ffff00" type="string"/>
      <att name="NODE_CUSTOMGRAPHICS_SIZE_6" value="0.0" type="string"/>
      <att name="NODE_TRANSPARENCY" value="255" type="string"/>
      <att name="NODE_CUSTOMGRAPHICS_SIZE_7" value="0.0" type="string"/>
      <att name="NODE_LABEL_WIDTH" value="200.0" type="string"/>
      <att name="NODE_CUSTOMGRAPHICS_POSITION_2" value="C,C,c,0.00,0.00" type="string"/>
      <att name="NODE_CUSTOMGRAPHICS_POSITION_9" value="C,C,c,0.00,0.00" type="string"/>
      <att name="NODE_CUSTOMGRAPHICS_SIZE_3" value="0.0" type="string"/>
      <att name="z" value="0.0" type="string"/>
    </graphics>
  </node>
  <node id="510" label="ZID">
    <att name="shared name" value="ZID" type="string"/>
    <att name="name" value="ZID" type="string"/>
    <att name="selected" value="0" type="boolean"/>
    <graphics w="35.0" width="0.0" x="1788.850101213502" fill="#0052ad" type="ELLIPSE" outline="#000000" z="0.0" y="4368.491752294568" h="35.0">
      <att name="NODE_CUSTOMGRAPHICS_7" value="org.cytoscape.ding.customgraphics.NullCustomGraphics,0,[ Remove Graphics ]," type="string"/>
      <att name="NODE_LABEL_FONT_SIZE" value="20" type="string"/>
      <att name="NODE_CUSTOMGRAPHICS_POSITION_5" value="C,C,c,0.00,0.00" type="string"/>
      <att name="NODE_CUSTOMGRAPHICS_2" value="org.cytoscape.ding.customgraphics.NullCustomGraphics,0,[ Remove Graphics ]," type="string"/>
      <att name="NODE_CUSTOMGRAPHICS_POSITION_6" value="C,C,c,0.00,0.00" type="string"/>
      <att name="NODE_CUSTOMGRAPHICS_3" value="org.cytoscape.ding.customgraphics.NullCustomGraphics,0,[ Remove Graphics ]," type="string"/>
      <att name="NODE_CUSTOMGRAPHICS_SIZE_5" value="0.0" type="string"/>
      <att name="NODE_LABEL" value="ZID" type="string"/>
      <att name="NODE_LABEL_FONT_FACE" value="Dialog.plain,plain,30" type="string"/>
      <att name="NODE_VISIBLE" value="true" type="string"/>
      <att name="NODE_NESTED_NETWORK_IMAGE_VISIBLE" value="true" type="string"/>
      <att name="NODE_CUSTOMGRAPHICS_9" value="org.cytoscape.ding.customgraphics.NullCustomGraphics,0,[ Remove Graphics ]," type="string"/>
      <att name="NODE_SELECTED" value="false" type="string"/>
      <att name="NODE_LABEL_TRANSPARENCY" value="255" type="string"/>
      <att name="NODE_CUSTOMGRAPHICS_SIZE_9" value="0.0" type="string"/>
      <att name="NODE_CUSTOMGRAPHICS_POSITION_7" value="C,C,c,0.00,0.00" type="string"/>
      <att name="NODE_BORDER_TRANSPARENCY" value="255" type="string"/>
      <att name="NODE_TOOLTIP" value="" type="string"/>
      <att name="NODE_DEPTH" value="0.0" type="string"/>
      <att name="NODE_CUSTOMGRAPHICS_POSITION_8" value="C,C,c,0.00,0.00" type="string"/>
      <att name="NODE_CUSTOMGRAPHICS_POSITION_4" value="C,C,c,0.00,0.00" type="string"/>
      <att name="NODE_CUSTOMGRAPHICS_4" value="org.cytoscape.ding.customgraphics.NullCustomGraphics,0,[ Remove Graphics ]," type="string"/>
      <att name="NODE_LABEL_COLOR" value="#000000" type="string"/>
      <att name="NODE_CUSTOMGRAPHICS_SIZE_1" value="0.0" type="string"/>
      <att name="NODE_CUSTOMGRAPHICS_POSITION_3" value="C,C,c,0.00,0.00" type="string"/>
      <att name="NODE_CUSTOMGRAPHICS_1" value="org.cytoscape.ding.customgraphics.NullCustomGraphics,0,[ Remove Graphics ]," type="string"/>
      <att name="NODE_CUSTOMGRAPHICS_5" value="org.cytoscape.ding.customgraphics.NullCustomGraphics,0,[ Remove Graphics ]," type="string"/>
      <att name="NODE_CUSTOMGRAPHICS_6" value="org.cytoscape.ding.customgraphics.NullCustomGraphics,0,[ Remove Graphics ]," type="string"/>
      <att name="NODE_CUSTOMGRAPHICS_SIZE_2" value="0.0" type="string"/>
      <att name="NODE_LABEL_POSITION" value="C,C,c,0.00,0.00" type="string"/>
      <att name="NODE_CUSTOMGRAPHICS_POSITION_1" value="C,C,c,0.00,0.00" type="string"/>
      <att name="NODE_CUSTOMGRAPHICS_8" value="org.cytoscape.ding.customgraphics.NullCustomGraphics,0,[ Remove Graphics ]," type="string"/>
      <att name="NODE_CUSTOMGRAPHICS_SIZE_8" value="0.0" type="string"/>
      <att name="NODE_CUSTOMGRAPHICS_SIZE_4" value="0.0" type="string"/>
      <att name="NODE_BORDER_STROKE" value="SOLID" type="string"/>
      <att name="NODE_SELECTED_PAINT" value="#ffff00" type="string"/>
      <att name="NODE_CUSTOMGRAPHICS_SIZE_6" value="0.0" type="string"/>
      <att name="NODE_TRANSPARENCY" value="255" type="string"/>
      <att name="NODE_CUSTOMGRAPHICS_SIZE_7" value="0.0" type="string"/>
      <att name="NODE_LABEL_WIDTH" value="200.0" type="string"/>
      <att name="NODE_CUSTOMGRAPHICS_POSITION_2" value="C,C,c,0.00,0.00" type="string"/>
      <att name="NODE_CUSTOMGRAPHICS_POSITION_9" value="C,C,c,0.00,0.00" type="string"/>
      <att name="NODE_CUSTOMGRAPHICS_SIZE_3" value="0.0" type="string"/>
      <att name="z" value="0.0" type="string"/>
    </graphics>
  </node>
  <node id="509" label="ACTR3">
    <att name="shared name" value="ACTR3" type="string"/>
    <att name="name" value="ACTR3" type="string"/>
    <att name="selected" value="0" type="boolean"/>
    <graphics w="35.0" width="0.0" x="1564.0" fill="#003cc3" type="ELLIPSE" outline="#000000" z="0.0" y="4266.0" h="35.0">
      <att name="NODE_CUSTOMGRAPHICS_7" value="org.cytoscape.ding.customgraphics.NullCustomGraphics,0,[ Remove Graphics ]," type="string"/>
      <att name="NODE_LABEL_FONT_SIZE" value="20" type="string"/>
      <att name="NODE_CUSTOMGRAPHICS_POSITION_5" value="C,C,c,0.00,0.00" type="string"/>
      <att name="NODE_CUSTOMGRAPHICS_2" value="org.cytoscape.ding.customgraphics.NullCustomGraphics,0,[ Remove Graphics ]," type="string"/>
      <att name="NODE_CUSTOMGRAPHICS_POSITION_6" value="C,C,c,0.00,0.00" type="string"/>
      <att name="NODE_CUSTOMGRAPHICS_3" value="org.cytoscape.ding.customgraphics.NullCustomGraphics,0,[ Remove Graphics ]," type="string"/>
      <att name="NODE_CUSTOMGRAPHICS_SIZE_5" value="0.0" type="string"/>
      <att name="NODE_LABEL" value="ACTR3" type="string"/>
      <att name="NODE_LABEL_FONT_FACE" value="Dialog.plain,plain,30" type="string"/>
      <att name="NODE_VISIBLE" value="true" type="string"/>
      <att name="NODE_NESTED_NETWORK_IMAGE_VISIBLE" value="true" type="string"/>
      <att name="NODE_CUSTOMGRAPHICS_9" value="org.cytoscape.ding.customgraphics.NullCustomGraphics,0,[ Remove Graphics ]," type="string"/>
      <att name="NODE_SELECTED" value="false" type="string"/>
      <att name="NODE_LABEL_TRANSPARENCY" value="255" type="string"/>
      <att name="NODE_CUSTOMGRAPHICS_SIZE_9" value="0.0" type="string"/>
      <att name="NODE_CUSTOMGRAPHICS_POSITION_7" value="C,C,c,0.00,0.00" type="string"/>
      <att name="NODE_BORDER_TRANSPARENCY" value="255" type="string"/>
      <att name="NODE_TOOLTIP" value="" type="string"/>
      <att name="NODE_DEPTH" value="0.0" type="string"/>
      <att name="NODE_CUSTOMGRAPHICS_POSITION_8" value="C,C,c,0.00,0.00" type="string"/>
      <att name="NODE_CUSTOMGRAPHICS_POSITION_4" value="C,C,c,0.00,0.00" type="string"/>
      <att name="NODE_CUSTOMGRAPHICS_4" value="org.cytoscape.ding.customgraphics.NullCustomGraphics,0,[ Remove Graphics ]," type="string"/>
      <att name="NODE_LABEL_COLOR" value="#000000" type="string"/>
      <att name="NODE_CUSTOMGRAPHICS_SIZE_1" value="0.0" type="string"/>
      <att name="NODE_CUSTOMGRAPHICS_POSITION_3" value="C,C,c,0.00,0.00" type="string"/>
      <att name="NODE_CUSTOMGRAPHICS_1" value="org.cytoscape.ding.customgraphics.NullCustomGraphics,0,[ Remove Graphics ]," type="string"/>
      <att name="NODE_CUSTOMGRAPHICS_5" value="org.cytoscape.ding.customgraphics.NullCustomGraphics,0,[ Remove Graphics ]," type="string"/>
      <att name="NODE_CUSTOMGRAPHICS_6" value="org.cytoscape.ding.customgraphics.NullCustomGraphics,0,[ Remove Graphics ]," type="string"/>
      <att name="NODE_CUSTOMGRAPHICS_SIZE_2" value="0.0" type="string"/>
      <att name="NODE_LABEL_POSITION" value="C,C,c,0.00,0.00" type="string"/>
      <att name="NODE_CUSTOMGRAPHICS_POSITION_1" value="C,C,c,0.00,0.00" type="string"/>
      <att name="NODE_CUSTOMGRAPHICS_8" value="org.cytoscape.ding.customgraphics.NullCustomGraphics,0,[ Remove Graphics ]," type="string"/>
      <att name="NODE_CUSTOMGRAPHICS_SIZE_8" value="0.0" type="string"/>
      <att name="NODE_CUSTOMGRAPHICS_SIZE_4" value="0.0" type="string"/>
      <att name="NODE_BORDER_STROKE" value="SOLID" type="string"/>
      <att name="NODE_SELECTED_PAINT" value="#ffff00" type="string"/>
      <att name="NODE_CUSTOMGRAPHICS_SIZE_6" value="0.0" type="string"/>
      <att name="NODE_TRANSPARENCY" value="255" type="string"/>
      <att name="NODE_CUSTOMGRAPHICS_SIZE_7" value="0.0" type="string"/>
      <att name="NODE_LABEL_WIDTH" value="200.0" type="string"/>
      <att name="NODE_CUSTOMGRAPHICS_POSITION_2" value="C,C,c,0.00,0.00" type="string"/>
      <att name="NODE_CUSTOMGRAPHICS_POSITION_9" value="C,C,c,0.00,0.00" type="string"/>
      <att name="NODE_CUSTOMGRAPHICS_SIZE_3" value="0.0" type="string"/>
      <att name="z" value="0.0" type="string"/>
    </graphics>
  </node>
  <node id="508" label="SNX4">
    <att name="shared name" value="SNX4" type="string"/>
    <att name="name" value="SNX4" type="string"/>
    <att name="selected" value="0" type="boolean"/>
    <graphics w="35.0" width="0.0" x="749.0" fill="#001de2" type="ELLIPSE" outline="#000000" z="0.0" y="3223.0" h="35.0">
      <att name="NODE_CUSTOMGRAPHICS_7" value="org.cytoscape.ding.customgraphics.NullCustomGraphics,0,[ Remove Graphics ]," type="string"/>
      <att name="NODE_LABEL_FONT_SIZE" value="20" type="string"/>
      <att name="NODE_CUSTOMGRAPHICS_POSITION_5" value="C,C,c,0.00,0.00" type="string"/>
      <att name="NODE_CUSTOMGRAPHICS_2" value="org.cytoscape.ding.customgraphics.NullCustomGraphics,0,[ Remove Graphics ]," type="string"/>
      <att name="NODE_CUSTOMGRAPHICS_POSITION_6" value="C,C,c,0.00,0.00" type="string"/>
      <att name="NODE_CUSTOMGRAPHICS_3" value="org.cytoscape.ding.customgraphics.NullCustomGraphics,0,[ Remove Graphics ]," type="string"/>
      <att name="NODE_CUSTOMGRAPHICS_SIZE_5" value="0.0" type="string"/>
      <att name="NODE_LABEL" value="SNX4" type="string"/>
      <att name="NODE_LABEL_FONT_FACE" value="Dialog.plain,plain,30" type="string"/>
      <att name="NODE_VISIBLE" value="true" type="string"/>
      <att name="NODE_NESTED_NETWORK_IMAGE_VISIBLE" value="true" type="string"/>
      <att name="NODE_CUSTOMGRAPHICS_9" value="org.cytoscape.ding.customgraphics.NullCustomGraphics,0,[ Remove Graphics ]," type="string"/>
      <att name="NODE_SELECTED" value="false" type="string"/>
      <att name="NODE_LABEL_TRANSPARENCY" value="255" type="string"/>
      <att name="NODE_CUSTOMGRAPHICS_SIZE_9" value="0.0" type="string"/>
      <att name="NODE_CUSTOMGRAPHICS_POSITION_7" value="C,C,c,0.00,0.00" type="string"/>
      <att name="NODE_BORDER_TRANSPARENCY" value="255" type="string"/>
      <att name="NODE_TOOLTIP" value="" type="string"/>
      <att name="NODE_DEPTH" value="0.0" type="string"/>
      <att name="NODE_CUSTOMGRAPHICS_POSITION_8" value="C,C,c,0.00,0.00" type="string"/>
      <att name="NODE_CUSTOMGRAPHICS_POSITION_4" value="C,C,c,0.00,0.00" type="string"/>
      <att name="NODE_CUSTOMGRAPHICS_4" value="org.cytoscape.ding.customgraphics.NullCustomGraphics,0,[ Remove Graphics ]," type="string"/>
      <att name="NODE_LABEL_COLOR" value="#000000" type="string"/>
      <att name="NODE_CUSTOMGRAPHICS_SIZE_1" value="0.0" type="string"/>
      <att name="NODE_CUSTOMGRAPHICS_POSITION_3" value="C,C,c,0.00,0.00" type="string"/>
      <att name="NODE_CUSTOMGRAPHICS_1" value="org.cytoscape.ding.customgraphics.NullCustomGraphics,0,[ Remove Graphics ]," type="string"/>
      <att name="NODE_CUSTOMGRAPHICS_5" value="org.cytoscape.ding.customgraphics.NullCustomGraphics,0,[ Remove Graphics ]," type="string"/>
      <att name="NODE_CUSTOMGRAPHICS_6" value="org.cytoscape.ding.customgraphics.NullCustomGraphics,0,[ Remove Graphics ]," type="string"/>
      <att name="NODE_CUSTOMGRAPHICS_SIZE_2" value="0.0" type="string"/>
      <att name="NODE_LABEL_POSITION" value="C,C,c,0.00,0.00" type="string"/>
      <att name="NODE_CUSTOMGRAPHICS_POSITION_1" value="C,C,c,0.00,0.00" type="string"/>
      <att name="NODE_CUSTOMGRAPHICS_8" value="org.cytoscape.ding.customgraphics.NullCustomGraphics,0,[ Remove Graphics ]," type="string"/>
      <att name="NODE_CUSTOMGRAPHICS_SIZE_8" value="0.0" type="string"/>
      <att name="NODE_CUSTOMGRAPHICS_SIZE_4" value="0.0" type="string"/>
      <att name="NODE_BORDER_STROKE" value="SOLID" type="string"/>
      <att name="NODE_SELECTED_PAINT" value="#ffff00" type="string"/>
      <att name="NODE_CUSTOMGRAPHICS_SIZE_6" value="0.0" type="string"/>
      <att name="NODE_TRANSPARENCY" value="255" type="string"/>
      <att name="NODE_CUSTOMGRAPHICS_SIZE_7" value="0.0" type="string"/>
      <att name="NODE_LABEL_WIDTH" value="200.0" type="string"/>
      <att name="NODE_CUSTOMGRAPHICS_POSITION_2" value="C,C,c,0.00,0.00" type="string"/>
      <att name="NODE_CUSTOMGRAPHICS_POSITION_9" value="C,C,c,0.00,0.00" type="string"/>
      <att name="NODE_CUSTOMGRAPHICS_SIZE_3" value="0.0" type="string"/>
      <att name="z" value="0.0" type="string"/>
    </graphics>
  </node>
  <node id="507" label="ACTR2">
    <att name="shared name" value="ACTR2" type="string"/>
    <att name="name" value="ACTR2" type="string"/>
    <att name="selected" value="0" type="boolean"/>
    <graphics w="34.999755859375" width="0.0" x="1462.0" fill="#0045ba" type="ELLIPSE" outline="#000000" z="0.0" y="4330.0" h="35.0">
      <att name="NODE_CUSTOMGRAPHICS_7" value="org.cytoscape.ding.customgraphics.NullCustomGraphics,0,[ Remove Graphics ]," type="string"/>
      <att name="NODE_LABEL_FONT_SIZE" value="20" type="string"/>
      <att name="NODE_CUSTOMGRAPHICS_POSITION_5" value="C,C,c,0.00,0.00" type="string"/>
      <att name="NODE_CUSTOMGRAPHICS_2" value="org.cytoscape.ding.customgraphics.NullCustomGraphics,0,[ Remove Graphics ]," type="string"/>
      <att name="NODE_CUSTOMGRAPHICS_POSITION_6" value="C,C,c,0.00,0.00" type="string"/>
      <att name="NODE_CUSTOMGRAPHICS_3" value="org.cytoscape.ding.customgraphics.NullCustomGraphics,0,[ Remove Graphics ]," type="string"/>
      <att name="NODE_CUSTOMGRAPHICS_SIZE_5" value="0.0" type="string"/>
      <att name="NODE_LABEL" value="ACTR2" type="string"/>
      <att name="NODE_LABEL_FONT_FACE" value="Dialog.plain,plain,30" type="string"/>
      <att name="NODE_VISIBLE" value="true" type="string"/>
      <att name="NODE_NESTED_NETWORK_IMAGE_VISIBLE" value="true" type="string"/>
      <att name="NODE_CUSTOMGRAPHICS_9" value="org.cytoscape.ding.customgraphics.NullCustomGraphics,0,[ Remove Graphics ]," type="string"/>
      <att name="NODE_SELECTED" value="false" type="string"/>
      <att name="NODE_LABEL_TRANSPARENCY" value="255" type="string"/>
      <att name="NODE_CUSTOMGRAPHICS_SIZE_9" value="0.0" type="string"/>
      <att name="NODE_CUSTOMGRAPHICS_POSITION_7" value="C,C,c,0.00,0.00" type="string"/>
      <att name="NODE_BORDER_TRANSPARENCY" value="255" type="string"/>
      <att name="NODE_TOOLTIP" value="" type="string"/>
      <att name="NODE_DEPTH" value="0.0" type="string"/>
      <att name="NODE_CUSTOMGRAPHICS_POSITION_8" value="C,C,c,0.00,0.00" type="string"/>
      <att name="NODE_CUSTOMGRAPHICS_POSITION_4" value="C,C,c,0.00,0.00" type="string"/>
      <att name="NODE_CUSTOMGRAPHICS_4" value="org.cytoscape.ding.customgraphics.NullCustomGraphics,0,[ Remove Graphics ]," type="string"/>
      <att name="NODE_LABEL_COLOR" value="#000000" type="string"/>
      <att name="NODE_CUSTOMGRAPHICS_SIZE_1" value="0.0" type="string"/>
      <att name="NODE_CUSTOMGRAPHICS_POSITION_3" value="C,C,c,0.00,0.00" type="string"/>
      <att name="NODE_CUSTOMGRAPHICS_1" value="org.cytoscape.ding.customgraphics.NullCustomGraphics,0,[ Remove Graphics ]," type="string"/>
      <att name="NODE_CUSTOMGRAPHICS_5" value="org.cytoscape.ding.customgraphics.NullCustomGraphics,0,[ Remove Graphics ]," type="string"/>
      <att name="NODE_CUSTOMGRAPHICS_6" value="org.cytoscape.ding.customgraphics.NullCustomGraphics,0,[ Remove Graphics ]," type="string"/>
      <att name="NODE_CUSTOMGRAPHICS_SIZE_2" value="0.0" type="string"/>
      <att name="NODE_LABEL_POSITION" value="C,C,c,0.00,0.00" type="string"/>
      <att name="NODE_CUSTOMGRAPHICS_POSITION_1" value="C,C,c,0.00,0.00" type="string"/>
      <att name="NODE_CUSTOMGRAPHICS_8" value="org.cytoscape.ding.customgraphics.NullCustomGraphics,0,[ Remove Graphics ]," type="string"/>
      <att name="NODE_CUSTOMGRAPHICS_SIZE_8" value="0.0" type="string"/>
      <att name="NODE_CUSTOMGRAPHICS_SIZE_4" value="0.0" type="string"/>
      <att name="NODE_BORDER_STROKE" value="SOLID" type="string"/>
      <att name="NODE_SELECTED_PAINT" value="#ffff00" type="string"/>
      <att name="NODE_CUSTOMGRAPHICS_SIZE_6" value="0.0" type="string"/>
      <att name="NODE_TRANSPARENCY" value="255" type="string"/>
      <att name="NODE_CUSTOMGRAPHICS_SIZE_7" value="0.0" type="string"/>
      <att name="NODE_LABEL_WIDTH" value="200.0" type="string"/>
      <att name="NODE_CUSTOMGRAPHICS_POSITION_2" value="C,C,c,0.00,0.00" type="string"/>
      <att name="NODE_CUSTOMGRAPHICS_POSITION_9" value="C,C,c,0.00,0.00" type="string"/>
      <att name="NODE_CUSTOMGRAPHICS_SIZE_3" value="0.0" type="string"/>
      <att name="z" value="0.0" type="string"/>
    </graphics>
  </node>
  <node id="506" label="INTS3">
    <att name="shared name" value="INTS3" type="string"/>
    <att name="name" value="INTS3" type="string"/>
    <att name="selected" value="0" type="boolean"/>
    <graphics w="35.0" width="0.0" x="2099.5" fill="#009f60" type="ELLIPSE" outline="#000000" z="0.0" y="3928.0" h="35.0">
      <att name="NODE_CUSTOMGRAPHICS_7" value="org.cytoscape.ding.customgraphics.NullCustomGraphics,0,[ Remove Graphics ]," type="string"/>
      <att name="NODE_LABEL_FONT_SIZE" value="20" type="string"/>
      <att name="NODE_CUSTOMGRAPHICS_POSITION_5" value="C,C,c,0.00,0.00" type="string"/>
      <att name="NODE_CUSTOMGRAPHICS_2" value="org.cytoscape.ding.customgraphics.NullCustomGraphics,0,[ Remove Graphics ]," type="string"/>
      <att name="NODE_CUSTOMGRAPHICS_POSITION_6" value="C,C,c,0.00,0.00" type="string"/>
      <att name="NODE_CUSTOMGRAPHICS_3" value="org.cytoscape.ding.customgraphics.NullCustomGraphics,0,[ Remove Graphics ]," type="string"/>
      <att name="NODE_CUSTOMGRAPHICS_SIZE_5" value="0.0" type="string"/>
      <att name="NODE_LABEL" value="INTS3" type="string"/>
      <att name="NODE_LABEL_FONT_FACE" value="Dialog.plain,plain,30" type="string"/>
      <att name="NODE_VISIBLE" value="true" type="string"/>
      <att name="NODE_NESTED_NETWORK_IMAGE_VISIBLE" value="true" type="string"/>
      <att name="NODE_CUSTOMGRAPHICS_9" value="org.cytoscape.ding.customgraphics.NullCustomGraphics,0,[ Remove Graphics ]," type="string"/>
      <att name="NODE_SELECTED" value="false" type="string"/>
      <att name="NODE_LABEL_TRANSPARENCY" value="255" type="string"/>
      <att name="NODE_CUSTOMGRAPHICS_SIZE_9" value="0.0" type="string"/>
      <att name="NODE_CUSTOMGRAPHICS_POSITION_7" value="C,C,c,0.00,0.00" type="string"/>
      <att name="NODE_BORDER_TRANSPARENCY" value="255" type="string"/>
      <att name="NODE_TOOLTIP" value="" type="string"/>
      <att name="NODE_DEPTH" value="0.0" type="string"/>
      <att name="NODE_CUSTOMGRAPHICS_POSITION_8" value="C,C,c,0.00,0.00" type="string"/>
      <att name="NODE_CUSTOMGRAPHICS_POSITION_4" value="C,C,c,0.00,0.00" type="string"/>
      <att name="NODE_CUSTOMGRAPHICS_4" value="org.cytoscape.ding.customgraphics.NullCustomGraphics,0,[ Remove Graphics ]," type="string"/>
      <att name="NODE_LABEL_COLOR" value="#000000" type="string"/>
      <att name="NODE_CUSTOMGRAPHICS_SIZE_1" value="0.0" type="string"/>
      <att name="NODE_CUSTOMGRAPHICS_POSITION_3" value="C,C,c,0.00,0.00" type="string"/>
      <att name="NODE_CUSTOMGRAPHICS_1" value="org.cytoscape.ding.customgraphics.NullCustomGraphics,0,[ Remove Graphics ]," type="string"/>
      <att name="NODE_CUSTOMGRAPHICS_5" value="org.cytoscape.ding.customgraphics.NullCustomGraphics,0,[ Remove Graphics ]," type="string"/>
      <att name="NODE_CUSTOMGRAPHICS_6" value="org.cytoscape.ding.customgraphics.NullCustomGraphics,0,[ Remove Graphics ]," type="string"/>
      <att name="NODE_CUSTOMGRAPHICS_SIZE_2" value="0.0" type="string"/>
      <att name="NODE_LABEL_POSITION" value="C,C,c,0.00,0.00" type="string"/>
      <att name="NODE_CUSTOMGRAPHICS_POSITION_1" value="C,C,c,0.00,0.00" type="string"/>
      <att name="NODE_CUSTOMGRAPHICS_8" value="org.cytoscape.ding.customgraphics.NullCustomGraphics,0,[ Remove Graphics ]," type="string"/>
      <att name="NODE_CUSTOMGRAPHICS_SIZE_8" value="0.0" type="string"/>
      <att name="NODE_CUSTOMGRAPHICS_SIZE_4" value="0.0" type="string"/>
      <att name="NODE_BORDER_STROKE" value="SOLID" type="string"/>
      <att name="NODE_SELECTED_PAINT" value="#ffff00" type="string"/>
      <att name="NODE_CUSTOMGRAPHICS_SIZE_6" value="0.0" type="string"/>
      <att name="NODE_TRANSPARENCY" value="255" type="string"/>
      <att name="NODE_CUSTOMGRAPHICS_SIZE_7" value="0.0" type="string"/>
      <att name="NODE_LABEL_WIDTH" value="200.0" type="string"/>
      <att name="NODE_CUSTOMGRAPHICS_POSITION_2" value="C,C,c,0.00,0.00" type="string"/>
      <att name="NODE_CUSTOMGRAPHICS_POSITION_9" value="C,C,c,0.00,0.00" type="string"/>
      <att name="NODE_CUSTOMGRAPHICS_SIZE_3" value="0.0" type="string"/>
      <att name="z" value="0.0" type="string"/>
    </graphics>
  </node>
  <node id="505" label="IL8">
    <att name="shared name" value="IL8" type="string"/>
    <att name="name" value="IL8" type="string"/>
    <att name="selected" value="0" type="boolean"/>
    <graphics w="35.000244140625" width="0.0" x="1624.0" fill="#00bb44" type="ELLIPSE" outline="#000000" z="0.0" y="2640.0" h="35.0">
      <att name="NODE_CUSTOMGRAPHICS_7" value="org.cytoscape.ding.customgraphics.NullCustomGraphics,0,[ Remove Graphics ]," type="string"/>
      <att name="NODE_LABEL_FONT_SIZE" value="20" type="string"/>
      <att name="NODE_CUSTOMGRAPHICS_POSITION_5" value="C,C,c,0.00,0.00" type="string"/>
      <att name="NODE_CUSTOMGRAPHICS_2" value="org.cytoscape.ding.customgraphics.NullCustomGraphics,0,[ Remove Graphics ]," type="string"/>
      <att name="NODE_CUSTOMGRAPHICS_POSITION_6" value="C,C,c,0.00,0.00" type="string"/>
      <att name="NODE_CUSTOMGRAPHICS_3" value="org.cytoscape.ding.customgraphics.NullCustomGraphics,0,[ Remove Graphics ]," type="string"/>
      <att name="NODE_CUSTOMGRAPHICS_SIZE_5" value="0.0" type="string"/>
      <att name="NODE_LABEL" value="IL8" type="string"/>
      <att name="NODE_LABEL_FONT_FACE" value="Dialog.plain,plain,30" type="string"/>
      <att name="NODE_VISIBLE" value="true" type="string"/>
      <att name="NODE_NESTED_NETWORK_IMAGE_VISIBLE" value="true" type="string"/>
      <att name="NODE_CUSTOMGRAPHICS_9" value="org.cytoscape.ding.customgraphics.NullCustomGraphics,0,[ Remove Graphics ]," type="string"/>
      <att name="NODE_SELECTED" value="false" type="string"/>
      <att name="NODE_LABEL_TRANSPARENCY" value="255" type="string"/>
      <att name="NODE_CUSTOMGRAPHICS_SIZE_9" value="0.0" type="string"/>
      <att name="NODE_CUSTOMGRAPHICS_POSITION_7" value="C,C,c,0.00,0.00" type="string"/>
      <att name="NODE_BORDER_TRANSPARENCY" value="255" type="string"/>
      <att name="NODE_TOOLTIP" value="" type="string"/>
      <att name="NODE_DEPTH" value="0.0" type="string"/>
      <att name="NODE_CUSTOMGRAPHICS_POSITION_8" value="C,C,c,0.00,0.00" type="string"/>
      <att name="NODE_CUSTOMGRAPHICS_POSITION_4" value="C,C,c,0.00,0.00" type="string"/>
      <att name="NODE_CUSTOMGRAPHICS_4" value="org.cytoscape.ding.customgraphics.NullCustomGraphics,0,[ Remove Graphics ]," type="string"/>
      <att name="NODE_LABEL_COLOR" value="#000000" type="string"/>
      <att name="NODE_CUSTOMGRAPHICS_SIZE_1" value="0.0" type="string"/>
      <att name="NODE_CUSTOMGRAPHICS_POSITION_3" value="C,C,c,0.00,0.00" type="string"/>
      <att name="NODE_CUSTOMGRAPHICS_1" value="org.cytoscape.ding.customgraphics.NullCustomGraphics,0,[ Remove Graphics ]," type="string"/>
      <att name="NODE_CUSTOMGRAPHICS_5" value="org.cytoscape.ding.customgraphics.NullCustomGraphics,0,[ Remove Graphics ]," type="string"/>
      <att name="NODE_CUSTOMGRAPHICS_6" value="org.cytoscape.ding.customgraphics.NullCustomGraphics,0,[ Remove Graphics ]," type="string"/>
      <att name="NODE_CUSTOMGRAPHICS_SIZE_2" value="0.0" type="string"/>
      <att name="NODE_LABEL_POSITION" value="C,C,c,0.00,0.00" type="string"/>
      <att name="NODE_CUSTOMGRAPHICS_POSITION_1" value="C,C,c,0.00,0.00" type="string"/>
      <att name="NODE_CUSTOMGRAPHICS_8" value="org.cytoscape.ding.customgraphics.NullCustomGraphics,0,[ Remove Graphics ]," type="string"/>
      <att name="NODE_CUSTOMGRAPHICS_SIZE_8" value="0.0" type="string"/>
      <att name="NODE_CUSTOMGRAPHICS_SIZE_4" value="0.0" type="string"/>
      <att name="NODE_BORDER_STROKE" value="SOLID" type="string"/>
      <att name="NODE_SELECTED_PAINT" value="#ffff00" type="string"/>
      <att name="NODE_CUSTOMGRAPHICS_SIZE_6" value="0.0" type="string"/>
      <att name="NODE_TRANSPARENCY" value="255" type="string"/>
      <att name="NODE_CUSTOMGRAPHICS_SIZE_7" value="0.0" type="string"/>
      <att name="NODE_LABEL_WIDTH" value="200.0" type="string"/>
      <att name="NODE_CUSTOMGRAPHICS_POSITION_2" value="C,C,c,0.00,0.00" type="string"/>
      <att name="NODE_CUSTOMGRAPHICS_POSITION_9" value="C,C,c,0.00,0.00" type="string"/>
      <att name="NODE_CUSTOMGRAPHICS_SIZE_3" value="0.0" type="string"/>
      <att name="z" value="0.0" type="string"/>
    </graphics>
  </node>
  <node id="504" label="SELE">
    <att name="shared name" value="SELE" type="string"/>
    <att name="name" value="SELE" type="string"/>
    <att name="selected" value="0" type="boolean"/>
    <graphics w="35.0" width="0.0" x="1191.0" fill="#0025da" type="ELLIPSE" outline="#000000" z="0.0" y="2889.0" h="35.0">
      <att name="NODE_CUSTOMGRAPHICS_7" value="org.cytoscape.ding.customgraphics.NullCustomGraphics,0,[ Remove Graphics ]," type="string"/>
      <att name="NODE_LABEL_FONT_SIZE" value="20" type="string"/>
      <att name="NODE_CUSTOMGRAPHICS_POSITION_5" value="C,C,c,0.00,0.00" type="string"/>
      <att name="NODE_CUSTOMGRAPHICS_2" value="org.cytoscape.ding.customgraphics.NullCustomGraphics,0,[ Remove Graphics ]," type="string"/>
      <att name="NODE_CUSTOMGRAPHICS_POSITION_6" value="C,C,c,0.00,0.00" type="string"/>
      <att name="NODE_CUSTOMGRAPHICS_3" value="org.cytoscape.ding.customgraphics.NullCustomGraphics,0,[ Remove Graphics ]," type="string"/>
      <att name="NODE_CUSTOMGRAPHICS_SIZE_5" value="0.0" type="string"/>
      <att name="NODE_LABEL" value="SELE" type="string"/>
      <att name="NODE_LABEL_FONT_FACE" value="Dialog.plain,plain,30" type="string"/>
      <att name="NODE_VISIBLE" value="true" type="string"/>
      <att name="NODE_NESTED_NETWORK_IMAGE_VISIBLE" value="true" type="string"/>
      <att name="NODE_CUSTOMGRAPHICS_9" value="org.cytoscape.ding.customgraphics.NullCustomGraphics,0,[ Remove Graphics ]," type="string"/>
      <att name="NODE_SELECTED" value="false" type="string"/>
      <att name="NODE_LABEL_TRANSPARENCY" value="255" type="string"/>
      <att name="NODE_CUSTOMGRAPHICS_SIZE_9" value="0.0" type="string"/>
      <att name="NODE_CUSTOMGRAPHICS_POSITION_7" value="C,C,c,0.00,0.00" type="string"/>
      <att name="NODE_BORDER_TRANSPARENCY" value="255" type="string"/>
      <att name="NODE_TOOLTIP" value="" type="string"/>
      <att name="NODE_DEPTH" value="0.0" type="string"/>
      <att name="NODE_CUSTOMGRAPHICS_POSITION_8" value="C,C,c,0.00,0.00" type="string"/>
      <att name="NODE_CUSTOMGRAPHICS_POSITION_4" value="C,C,c,0.00,0.00" type="string"/>
      <att name="NODE_CUSTOMGRAPHICS_4" value="org.cytoscape.ding.customgraphics.NullCustomGraphics,0,[ Remove Graphics ]," type="string"/>
      <att name="NODE_LABEL_COLOR" value="#000000" type="string"/>
      <att name="NODE_CUSTOMGRAPHICS_SIZE_1" value="0.0" type="string"/>
      <att name="NODE_CUSTOMGRAPHICS_POSITION_3" value="C,C,c,0.00,0.00" type="string"/>
      <att name="NODE_CUSTOMGRAPHICS_1" value="org.cytoscape.ding.customgraphics.NullCustomGraphics,0,[ Remove Graphics ]," type="string"/>
      <att name="NODE_CUSTOMGRAPHICS_5" value="org.cytoscape.ding.customgraphics.NullCustomGraphics,0,[ Remove Graphics ]," type="string"/>
      <att name="NODE_CUSTOMGRAPHICS_6" value="org.cytoscape.ding.customgraphics.NullCustomGraphics,0,[ Remove Graphics ]," type="string"/>
      <att name="NODE_CUSTOMGRAPHICS_SIZE_2" value="0.0" type="string"/>
      <att name="NODE_LABEL_POSITION" value="C,C,c,0.00,0.00" type="string"/>
      <att name="NODE_CUSTOMGRAPHICS_POSITION_1" value="C,C,c,0.00,0.00" type="string"/>
      <att name="NODE_CUSTOMGRAPHICS_8" value="org.cytoscape.ding.customgraphics.NullCustomGraphics,0,[ Remove Graphics ]," type="string"/>
      <att name="NODE_CUSTOMGRAPHICS_SIZE_8" value="0.0" type="string"/>
      <att name="NODE_CUSTOMGRAPHICS_SIZE_4" value="0.0" type="string"/>
      <att name="NODE_BORDER_STROKE" value="SOLID" type="string"/>
      <att name="NODE_SELECTED_PAINT" value="#ffff00" type="string"/>
      <att name="NODE_CUSTOMGRAPHICS_SIZE_6" value="0.0" type="string"/>
      <att name="NODE_TRANSPARENCY" value="255" type="string"/>
      <att name="NODE_CUSTOMGRAPHICS_SIZE_7" value="0.0" type="string"/>
      <att name="NODE_LABEL_WIDTH" value="200.0" type="string"/>
      <att name="NODE_CUSTOMGRAPHICS_POSITION_2" value="C,C,c,0.00,0.00" type="string"/>
      <att name="NODE_CUSTOMGRAPHICS_POSITION_9" value="C,C,c,0.00,0.00" type="string"/>
      <att name="NODE_CUSTOMGRAPHICS_SIZE_3" value="0.0" type="string"/>
      <att name="z" value="0.0" type="string"/>
    </graphics>
  </node>
  <node id="503" label="BCL6">
    <att name="shared name" value="BCL6" type="string"/>
    <att name="name" value="BCL6" type="string"/>
    <att name="selected" value="0" type="boolean"/>
    <graphics w="35.0" width="0.0" x="1860.5" fill="#009966" type="ELLIPSE" outline="#000000" z="0.0" y="4328.0" h="35.0">
      <att name="NODE_CUSTOMGRAPHICS_7" value="org.cytoscape.ding.customgraphics.NullCustomGraphics,0,[ Remove Graphics ]," type="string"/>
      <att name="NODE_LABEL_FONT_SIZE" value="20" type="string"/>
      <att name="NODE_CUSTOMGRAPHICS_POSITION_5" value="C,C,c,0.00,0.00" type="string"/>
      <att name="NODE_CUSTOMGRAPHICS_2" value="org.cytoscape.ding.customgraphics.NullCustomGraphics,0,[ Remove Graphics ]," type="string"/>
      <att name="NODE_CUSTOMGRAPHICS_POSITION_6" value="C,C,c,0.00,0.00" type="string"/>
      <att name="NODE_CUSTOMGRAPHICS_3" value="org.cytoscape.ding.customgraphics.NullCustomGraphics,0,[ Remove Graphics ]," type="string"/>
      <att name="NODE_CUSTOMGRAPHICS_SIZE_5" value="0.0" type="string"/>
      <att name="NODE_LABEL" value="BCL6" type="string"/>
      <att name="NODE_LABEL_FONT_FACE" value="Dialog.plain,plain,30" type="string"/>
      <att name="NODE_VISIBLE" value="true" type="string"/>
      <att name="NODE_NESTED_NETWORK_IMAGE_VISIBLE" value="true" type="string"/>
      <att name="NODE_CUSTOMGRAPHICS_9" value="org.cytoscape.ding.customgraphics.NullCustomGraphics,0,[ Remove Graphics ]," type="string"/>
      <att name="NODE_SELECTED" value="false" type="string"/>
      <att name="NODE_LABEL_TRANSPARENCY" value="255" type="string"/>
      <att name="NODE_CUSTOMGRAPHICS_SIZE_9" value="0.0" type="string"/>
      <att name="NODE_CUSTOMGRAPHICS_POSITION_7" value="C,C,c,0.00,0.00" type="string"/>
      <att name="NODE_BORDER_TRANSPARENCY" value="255" type="string"/>
      <att name="NODE_TOOLTIP" value="" type="string"/>
      <att name="NODE_DEPTH" value="0.0" type="string"/>
      <att name="NODE_CUSTOMGRAPHICS_POSITION_8" value="C,C,c,0.00,0.00" type="string"/>
      <att name="NODE_CUSTOMGRAPHICS_POSITION_4" value="C,C,c,0.00,0.00" type="string"/>
      <att name="NODE_CUSTOMGRAPHICS_4" value="org.cytoscape.ding.customgraphics.NullCustomGraphics,0,[ Remove Graphics ]," type="string"/>
      <att name="NODE_LABEL_COLOR" value="#000000" type="string"/>
      <att name="NODE_CUSTOMGRAPHICS_SIZE_1" value="0.0" type="string"/>
      <att name="NODE_CUSTOMGRAPHICS_POSITION_3" value="C,C,c,0.00,0.00" type="string"/>
      <att name="NODE_CUSTOMGRAPHICS_1" value="org.cytoscape.ding.customgraphics.NullCustomGraphics,0,[ Remove Graphics ]," type="string"/>
      <att name="NODE_CUSTOMGRAPHICS_5" value="org.cytoscape.ding.customgraphics.NullCustomGraphics,0,[ Remove Graphics ]," type="string"/>
      <att name="NODE_CUSTOMGRAPHICS_6" value="org.cytoscape.ding.customgraphics.NullCustomGraphics,0,[ Remove Graphics ]," type="string"/>
      <att name="NODE_CUSTOMGRAPHICS_SIZE_2" value="0.0" type="string"/>
      <att name="NODE_LABEL_POSITION" value="C,C,c,0.00,0.00" type="string"/>
      <att name="NODE_CUSTOMGRAPHICS_POSITION_1" value="C,C,c,0.00,0.00" type="string"/>
      <att name="NODE_CUSTOMGRAPHICS_8" value="org.cytoscape.ding.customgraphics.NullCustomGraphics,0,[ Remove Graphics ]," type="string"/>
      <att name="NODE_CUSTOMGRAPHICS_SIZE_8" value="0.0" type="string"/>
      <att name="NODE_CUSTOMGRAPHICS_SIZE_4" value="0.0" type="string"/>
      <att name="NODE_BORDER_STROKE" value="SOLID" type="string"/>
      <att name="NODE_SELECTED_PAINT" value="#ffff00" type="string"/>
      <att name="NODE_CUSTOMGRAPHICS_SIZE_6" value="0.0" type="string"/>
      <att name="NODE_TRANSPARENCY" value="255" type="string"/>
      <att name="NODE_CUSTOMGRAPHICS_SIZE_7" value="0.0" type="string"/>
      <att name="NODE_LABEL_WIDTH" value="200.0" type="string"/>
      <att name="NODE_CUSTOMGRAPHICS_POSITION_2" value="C,C,c,0.00,0.00" type="string"/>
      <att name="NODE_CUSTOMGRAPHICS_POSITION_9" value="C,C,c,0.00,0.00" type="string"/>
      <att name="NODE_CUSTOMGRAPHICS_SIZE_3" value="0.0" type="string"/>
      <att name="z" value="0.0" type="string"/>
    </graphics>
  </node>
  <node id="502" label="CCDC91">
    <att name="shared name" value="CCDC91" type="string"/>
    <att name="name" value="CCDC91" type="string"/>
    <att name="selected" value="0" type="boolean"/>
    <graphics w="35.0" width="0.0" x="2519.0" fill="#009e61" type="ELLIPSE" outline="#000000" z="0.0" y="3501.0" h="35.0">
      <att name="NODE_CUSTOMGRAPHICS_7" value="org.cytoscape.ding.customgraphics.NullCustomGraphics,0,[ Remove Graphics ]," type="string"/>
      <att name="NODE_LABEL_FONT_SIZE" value="20" type="string"/>
      <att name="NODE_CUSTOMGRAPHICS_POSITION_5" value="C,C,c,0.00,0.00" type="string"/>
      <att name="NODE_CUSTOMGRAPHICS_2" value="org.cytoscape.ding.customgraphics.NullCustomGraphics,0,[ Remove Graphics ]," type="string"/>
      <att name="NODE_CUSTOMGRAPHICS_POSITION_6" value="C,C,c,0.00,0.00" type="string"/>
      <att name="NODE_CUSTOMGRAPHICS_3" value="org.cytoscape.ding.customgraphics.NullCustomGraphics,0,[ Remove Graphics ]," type="string"/>
      <att name="NODE_CUSTOMGRAPHICS_SIZE_5" value="0.0" type="string"/>
      <att name="NODE_LABEL" value="CCDC91" type="string"/>
      <att name="NODE_LABEL_FONT_FACE" value="Dialog.plain,plain,30" type="string"/>
      <att name="NODE_VISIBLE" value="true" type="string"/>
      <att name="NODE_NESTED_NETWORK_IMAGE_VISIBLE" value="true" type="string"/>
      <att name="NODE_CUSTOMGRAPHICS_9" value="org.cytoscape.ding.customgraphics.NullCustomGraphics,0,[ Remove Graphics ]," type="string"/>
      <att name="NODE_SELECTED" value="false" type="string"/>
      <att name="NODE_LABEL_TRANSPARENCY" value="255" type="string"/>
      <att name="NODE_CUSTOMGRAPHICS_SIZE_9" value="0.0" type="string"/>
      <att name="NODE_CUSTOMGRAPHICS_POSITION_7" value="C,C,c,0.00,0.00" type="string"/>
      <att name="NODE_BORDER_TRANSPARENCY" value="255" type="string"/>
      <att name="NODE_TOOLTIP" value="" type="string"/>
      <att name="NODE_DEPTH" value="0.0" type="string"/>
      <att name="NODE_CUSTOMGRAPHICS_POSITION_8" value="C,C,c,0.00,0.00" type="string"/>
      <att name="NODE_CUSTOMGRAPHICS_POSITION_4" value="C,C,c,0.00,0.00" type="string"/>
      <att name="NODE_CUSTOMGRAPHICS_4" value="org.cytoscape.ding.customgraphics.NullCustomGraphics,0,[ Remove Graphics ]," type="string"/>
      <att name="NODE_LABEL_COLOR" value="#000000" type="string"/>
      <att name="NODE_CUSTOMGRAPHICS_SIZE_1" value="0.0" type="string"/>
      <att name="NODE_CUSTOMGRAPHICS_POSITION_3" value="C,C,c,0.00,0.00" type="string"/>
      <att name="NODE_CUSTOMGRAPHICS_1" value="org.cytoscape.ding.customgraphics.NullCustomGraphics,0,[ Remove Graphics ]," type="string"/>
      <att name="NODE_CUSTOMGRAPHICS_5" value="org.cytoscape.ding.customgraphics.NullCustomGraphics,0,[ Remove Graphics ]," type="string"/>
      <att name="NODE_CUSTOMGRAPHICS_6" value="org.cytoscape.ding.customgraphics.NullCustomGraphics,0,[ Remove Graphics ]," type="string"/>
      <att name="NODE_CUSTOMGRAPHICS_SIZE_2" value="0.0" type="string"/>
      <att name="NODE_LABEL_POSITION" value="C,C,c,0.00,0.00" type="string"/>
      <att name="NODE_CUSTOMGRAPHICS_POSITION_1" value="C,C,c,0.00,0.00" type="string"/>
      <att name="NODE_CUSTOMGRAPHICS_8" value="org.cytoscape.ding.customgraphics.NullCustomGraphics,0,[ Remove Graphics ]," type="string"/>
      <att name="NODE_CUSTOMGRAPHICS_SIZE_8" value="0.0" type="string"/>
      <att name="NODE_CUSTOMGRAPHICS_SIZE_4" value="0.0" type="string"/>
      <att name="NODE_BORDER_STROKE" value="SOLID" type="string"/>
      <att name="NODE_SELECTED_PAINT" value="#ffff00" type="string"/>
      <att name="NODE_CUSTOMGRAPHICS_SIZE_6" value="0.0" type="string"/>
      <att name="NODE_TRANSPARENCY" value="255" type="string"/>
      <att name="NODE_CUSTOMGRAPHICS_SIZE_7" value="0.0" type="string"/>
      <att name="NODE_LABEL_WIDTH" value="200.0" type="string"/>
      <att name="NODE_CUSTOMGRAPHICS_POSITION_2" value="C,C,c,0.00,0.00" type="string"/>
      <att name="NODE_CUSTOMGRAPHICS_POSITION_9" value="C,C,c,0.00,0.00" type="string"/>
      <att name="NODE_CUSTOMGRAPHICS_SIZE_3" value="0.0" type="string"/>
      <att name="z" value="0.0" type="string"/>
    </graphics>
  </node>
  <node id="501" label="TGFB3">
    <att name="shared name" value="TGFB3" type="string"/>
    <att name="name" value="TGFB3" type="string"/>
    <att name="selected" value="0" type="boolean"/>
    <graphics w="35.0" width="0.0" x="1616.0" fill="#00d926" type="ELLIPSE" outline="#000000" z="0.0" y="2916.0" h="35.0">
      <att name="NODE_CUSTOMGRAPHICS_7" value="org.cytoscape.ding.customgraphics.NullCustomGraphics,0,[ Remove Graphics ]," type="string"/>
      <att name="NODE_LABEL_FONT_SIZE" value="20" type="string"/>
      <att name="NODE_CUSTOMGRAPHICS_POSITION_5" value="C,C,c,0.00,0.00" type="string"/>
      <att name="NODE_CUSTOMGRAPHICS_2" value="org.cytoscape.ding.customgraphics.NullCustomGraphics,0,[ Remove Graphics ]," type="string"/>
      <att name="NODE_CUSTOMGRAPHICS_POSITION_6" value="C,C,c,0.00,0.00" type="string"/>
      <att name="NODE_CUSTOMGRAPHICS_3" value="org.cytoscape.ding.customgraphics.NullCustomGraphics,0,[ Remove Graphics ]," type="string"/>
      <att name="NODE_CUSTOMGRAPHICS_SIZE_5" value="0.0" type="string"/>
      <att name="NODE_LABEL" value="TGFB3" type="string"/>
      <att name="NODE_LABEL_FONT_FACE" value="Dialog.plain,plain,30" type="string"/>
      <att name="NODE_VISIBLE" value="true" type="string"/>
      <att name="NODE_NESTED_NETWORK_IMAGE_VISIBLE" value="true" type="string"/>
      <att name="NODE_CUSTOMGRAPHICS_9" value="org.cytoscape.ding.customgraphics.NullCustomGraphics,0,[ Remove Graphics ]," type="string"/>
      <att name="NODE_SELECTED" value="false" type="string"/>
      <att name="NODE_LABEL_TRANSPARENCY" value="255" type="string"/>
      <att name="NODE_CUSTOMGRAPHICS_SIZE_9" value="0.0" type="string"/>
      <att name="NODE_CUSTOMGRAPHICS_POSITION_7" value="C,C,c,0.00,0.00" type="string"/>
      <att name="NODE_BORDER_TRANSPARENCY" value="255" type="string"/>
      <att name="NODE_TOOLTIP" value="" type="string"/>
      <att name="NODE_DEPTH" value="0.0" type="string"/>
      <att name="NODE_CUSTOMGRAPHICS_POSITION_8" value="C,C,c,0.00,0.00" type="string"/>
      <att name="NODE_CUSTOMGRAPHICS_POSITION_4" value="C,C,c,0.00,0.00" type="string"/>
      <att name="NODE_CUSTOMGRAPHICS_4" value="org.cytoscape.ding.customgraphics.NullCustomGraphics,0,[ Remove Graphics ]," type="string"/>
      <att name="NODE_LABEL_COLOR" value="#000000" type="string"/>
      <att name="NODE_CUSTOMGRAPHICS_SIZE_1" value="0.0" type="string"/>
      <att name="NODE_CUSTOMGRAPHICS_POSITION_3" value="C,C,c,0.00,0.00" type="string"/>
      <att name="NODE_CUSTOMGRAPHICS_1" value="org.cytoscape.ding.customgraphics.NullCustomGraphics,0,[ Remove Graphics ]," type="string"/>
      <att name="NODE_CUSTOMGRAPHICS_5" value="org.cytoscape.ding.customgraphics.NullCustomGraphics,0,[ Remove Graphics ]," type="string"/>
      <att name="NODE_CUSTOMGRAPHICS_6" value="org.cytoscape.ding.customgraphics.NullCustomGraphics,0,[ Remove Graphics ]," type="string"/>
      <att name="NODE_CUSTOMGRAPHICS_SIZE_2" value="0.0" type="string"/>
      <att name="NODE_LABEL_POSITION" value="C,C,c,0.00,0.00" type="string"/>
      <att name="NODE_CUSTOMGRAPHICS_POSITION_1" value="C,C,c,0.00,0.00" type="string"/>
      <att name="NODE_CUSTOMGRAPHICS_8" value="org.cytoscape.ding.customgraphics.NullCustomGraphics,0,[ Remove Graphics ]," type="string"/>
      <att name="NODE_CUSTOMGRAPHICS_SIZE_8" value="0.0" type="string"/>
      <att name="NODE_CUSTOMGRAPHICS_SIZE_4" value="0.0" type="string"/>
      <att name="NODE_BORDER_STROKE" value="SOLID" type="string"/>
      <att name="NODE_SELECTED_PAINT" value="#ffff00" type="string"/>
      <att name="NODE_CUSTOMGRAPHICS_SIZE_6" value="0.0" type="string"/>
      <att name="NODE_TRANSPARENCY" value="255" type="string"/>
      <att name="NODE_CUSTOMGRAPHICS_SIZE_7" value="0.0" type="string"/>
      <att name="NODE_LABEL_WIDTH" value="200.0" type="string"/>
      <att name="NODE_CUSTOMGRAPHICS_POSITION_2" value="C,C,c,0.00,0.00" type="string"/>
      <att name="NODE_CUSTOMGRAPHICS_POSITION_9" value="C,C,c,0.00,0.00" type="string"/>
      <att name="NODE_CUSTOMGRAPHICS_SIZE_3" value="0.0" type="string"/>
      <att name="z" value="0.0" type="string"/>
    </graphics>
  </node>
  <node id="500" label="CARD14">
    <att name="shared name" value="CARD14" type="string"/>
    <att name="name" value="CARD14" type="string"/>
    <att name="selected" value="0" type="boolean"/>
    <graphics w="35.0" width="0.0" x="1143.0" fill="#005ea1" type="ELLIPSE" outline="#000000" z="0.0" y="4814.0" h="35.0">
      <att name="NODE_CUSTOMGRAPHICS_7" value="org.cytoscape.ding.customgraphics.NullCustomGraphics,0,[ Remove Graphics ]," type="string"/>
      <att name="NODE_LABEL_FONT_SIZE" value="20" type="string"/>
      <att name="NODE_CUSTOMGRAPHICS_POSITION_5" value="C,C,c,0.00,0.00" type="string"/>
      <att name="NODE_CUSTOMGRAPHICS_2" value="org.cytoscape.ding.customgraphics.NullCustomGraphics,0,[ Remove Graphics ]," type="string"/>
      <att name="NODE_CUSTOMGRAPHICS_POSITION_6" value="C,C,c,0.00,0.00" type="string"/>
      <att name="NODE_CUSTOMGRAPHICS_3" value="org.cytoscape.ding.customgraphics.NullCustomGraphics,0,[ Remove Graphics ]," type="string"/>
      <att name="NODE_CUSTOMGRAPHICS_SIZE_5" value="0.0" type="string"/>
      <att name="NODE_LABEL" value="CARD14" type="string"/>
      <att name="NODE_LABEL_FONT_FACE" value="Dialog.plain,plain,30" type="string"/>
      <att name="NODE_VISIBLE" value="true" type="string"/>
      <att name="NODE_NESTED_NETWORK_IMAGE_VISIBLE" value="true" type="string"/>
      <att name="NODE_CUSTOMGRAPHICS_9" value="org.cytoscape.ding.customgraphics.NullCustomGraphics,0,[ Remove Graphics ]," type="string"/>
      <att name="NODE_SELECTED" value="false" type="string"/>
      <att name="NODE_LABEL_TRANSPARENCY" value="255" type="string"/>
      <att name="NODE_CUSTOMGRAPHICS_SIZE_9" value="0.0" type="string"/>
      <att name="NODE_CUSTOMGRAPHICS_POSITION_7" value="C,C,c,0.00,0.00" type="string"/>
      <att name="NODE_BORDER_TRANSPARENCY" value="255" type="string"/>
      <att name="NODE_TOOLTIP" value="" type="string"/>
      <att name="NODE_DEPTH" value="0.0" type="string"/>
      <att name="NODE_CUSTOMGRAPHICS_POSITION_8" value="C,C,c,0.00,0.00" type="string"/>
      <att name="NODE_CUSTOMGRAPHICS_POSITION_4" value="C,C,c,0.00,0.00" type="string"/>
      <att name="NODE_CUSTOMGRAPHICS_4" value="org.cytoscape.ding.customgraphics.NullCustomGraphics,0,[ Remove Graphics ]," type="string"/>
      <att name="NODE_LABEL_COLOR" value="#000000" type="string"/>
      <att name="NODE_CUSTOMGRAPHICS_SIZE_1" value="0.0" type="string"/>
      <att name="NODE_CUSTOMGRAPHICS_POSITION_3" value="C,C,c,0.00,0.00" type="string"/>
      <att name="NODE_CUSTOMGRAPHICS_1" value="org.cytoscape.ding.customgraphics.NullCustomGraphics,0,[ Remove Graphics ]," type="string"/>
      <att name="NODE_CUSTOMGRAPHICS_5" value="org.cytoscape.ding.customgraphics.NullCustomGraphics,0,[ Remove Graphics ]," type="string"/>
      <att name="NODE_CUSTOMGRAPHICS_6" value="org.cytoscape.ding.customgraphics.NullCustomGraphics,0,[ Remove Graphics ]," type="string"/>
      <att name="NODE_CUSTOMGRAPHICS_SIZE_2" value="0.0" type="string"/>
      <att name="NODE_LABEL_POSITION" value="C,C,c,0.00,0.00" type="string"/>
      <att name="NODE_CUSTOMGRAPHICS_POSITION_1" value="C,C,c,0.00,0.00" type="string"/>
      <att name="NODE_CUSTOMGRAPHICS_8" value="org.cytoscape.ding.customgraphics.NullCustomGraphics,0,[ Remove Graphics ]," type="string"/>
      <att name="NODE_CUSTOMGRAPHICS_SIZE_8" value="0.0" type="string"/>
      <att name="NODE_CUSTOMGRAPHICS_SIZE_4" value="0.0" type="string"/>
      <att name="NODE_BORDER_STROKE" value="SOLID" type="string"/>
      <att name="NODE_SELECTED_PAINT" value="#ffff00" type="string"/>
      <att name="NODE_CUSTOMGRAPHICS_SIZE_6" value="0.0" type="string"/>
      <att name="NODE_TRANSPARENCY" value="255" type="string"/>
      <att name="NODE_CUSTOMGRAPHICS_SIZE_7" value="0.0" type="string"/>
      <att name="NODE_LABEL_WIDTH" value="200.0" type="string"/>
      <att name="NODE_CUSTOMGRAPHICS_POSITION_2" value="C,C,c,0.00,0.00" type="string"/>
      <att name="NODE_CUSTOMGRAPHICS_POSITION_9" value="C,C,c,0.00,0.00" type="string"/>
      <att name="NODE_CUSTOMGRAPHICS_SIZE_3" value="0.0" type="string"/>
      <att name="z" value="0.0" type="string"/>
    </graphics>
  </node>
  <node id="499" label="PCAF">
    <att name="shared name" value="PCAF" type="string"/>
    <att name="name" value="PCAF" type="string"/>
    <att name="selected" value="0" type="boolean"/>
    <graphics w="35.0" width="0.0" x="1398.0" fill="#009d62" type="ELLIPSE" outline="#000000" z="0.0" y="3927.0" h="35.0">
      <att name="NODE_CUSTOMGRAPHICS_7" value="org.cytoscape.ding.customgraphics.NullCustomGraphics,0,[ Remove Graphics ]," type="string"/>
      <att name="NODE_LABEL_FONT_SIZE" value="20" type="string"/>
      <att name="NODE_CUSTOMGRAPHICS_POSITION_5" value="C,C,c,0.00,0.00" type="string"/>
      <att name="NODE_CUSTOMGRAPHICS_2" value="org.cytoscape.ding.customgraphics.NullCustomGraphics,0,[ Remove Graphics ]," type="string"/>
      <att name="NODE_CUSTOMGRAPHICS_POSITION_6" value="C,C,c,0.00,0.00" type="string"/>
      <att name="NODE_CUSTOMGRAPHICS_3" value="org.cytoscape.ding.customgraphics.NullCustomGraphics,0,[ Remove Graphics ]," type="string"/>
      <att name="NODE_CUSTOMGRAPHICS_SIZE_5" value="0.0" type="string"/>
      <att name="NODE_LABEL" value="PCAF" type="string"/>
      <att name="NODE_LABEL_FONT_FACE" value="Dialog.plain,plain,30" type="string"/>
      <att name="NODE_VISIBLE" value="true" type="string"/>
      <att name="NODE_NESTED_NETWORK_IMAGE_VISIBLE" value="true" type="string"/>
      <att name="NODE_CUSTOMGRAPHICS_9" value="org.cytoscape.ding.customgraphics.NullCustomGraphics,0,[ Remove Graphics ]," type="string"/>
      <att name="NODE_SELECTED" value="false" type="string"/>
      <att name="NODE_LABEL_TRANSPARENCY" value="255" type="string"/>
      <att name="NODE_CUSTOMGRAPHICS_SIZE_9" value="0.0" type="string"/>
      <att name="NODE_CUSTOMGRAPHICS_POSITION_7" value="C,C,c,0.00,0.00" type="string"/>
      <att name="NODE_BORDER_TRANSPARENCY" value="255" type="string"/>
      <att name="NODE_TOOLTIP" value="" type="string"/>
      <att name="NODE_DEPTH" value="0.0" type="string"/>
      <att name="NODE_CUSTOMGRAPHICS_POSITION_8" value="C,C,c,0.00,0.00" type="string"/>
      <att name="NODE_CUSTOMGRAPHICS_POSITION_4" value="C,C,c,0.00,0.00" type="string"/>
      <att name="NODE_CUSTOMGRAPHICS_4" value="org.cytoscape.ding.customgraphics.NullCustomGraphics,0,[ Remove Graphics ]," type="string"/>
      <att name="NODE_LABEL_COLOR" value="#000000" type="string"/>
      <att name="NODE_CUSTOMGRAPHICS_SIZE_1" value="0.0" type="string"/>
      <att name="NODE_CUSTOMGRAPHICS_POSITION_3" value="C,C,c,0.00,0.00" type="string"/>
      <att name="NODE_CUSTOMGRAPHICS_1" value="org.cytoscape.ding.customgraphics.NullCustomGraphics,0,[ Remove Graphics ]," type="string"/>
      <att name="NODE_CUSTOMGRAPHICS_5" value="org.cytoscape.ding.customgraphics.NullCustomGraphics,0,[ Remove Graphics ]," type="string"/>
      <att name="NODE_CUSTOMGRAPHICS_6" value="org.cytoscape.ding.customgraphics.NullCustomGraphics,0,[ Remove Graphics ]," type="string"/>
      <att name="NODE_CUSTOMGRAPHICS_SIZE_2" value="0.0" type="string"/>
      <att name="NODE_LABEL_POSITION" value="C,C,c,0.00,0.00" type="string"/>
      <att name="NODE_CUSTOMGRAPHICS_POSITION_1" value="C,C,c,0.00,0.00" type="string"/>
      <att name="NODE_CUSTOMGRAPHICS_8" value="org.cytoscape.ding.customgraphics.NullCustomGraphics,0,[ Remove Graphics ]," type="string"/>
      <att name="NODE_CUSTOMGRAPHICS_SIZE_8" value="0.0" type="string"/>
      <att name="NODE_CUSTOMGRAPHICS_SIZE_4" value="0.0" type="string"/>
      <att name="NODE_BORDER_STROKE" value="SOLID" type="string"/>
      <att name="NODE_SELECTED_PAINT" value="#ffff00" type="string"/>
      <att name="NODE_CUSTOMGRAPHICS_SIZE_6" value="0.0" type="string"/>
      <att name="NODE_TRANSPARENCY" value="255" type="string"/>
      <att name="NODE_CUSTOMGRAPHICS_SIZE_7" value="0.0" type="string"/>
      <att name="NODE_LABEL_WIDTH" value="200.0" type="string"/>
      <att name="NODE_CUSTOMGRAPHICS_POSITION_2" value="C,C,c,0.00,0.00" type="string"/>
      <att name="NODE_CUSTOMGRAPHICS_POSITION_9" value="C,C,c,0.00,0.00" type="string"/>
      <att name="NODE_CUSTOMGRAPHICS_SIZE_3" value="0.0" type="string"/>
      <att name="z" value="0.0" type="string"/>
    </graphics>
  </node>
  <node id="498" label="PJA2">
    <att name="shared name" value="PJA2" type="string"/>
    <att name="name" value="PJA2" type="string"/>
    <att name="selected" value="0" type="boolean"/>
    <graphics w="35.0" width="0.0" x="2007.3602997950168" fill="#006a95" type="ELLIPSE" outline="#000000" z="0.0" y="4048.4523115472216" h="35.0">
      <att name="NODE_CUSTOMGRAPHICS_7" value="org.cytoscape.ding.customgraphics.NullCustomGraphics,0,[ Remove Graphics ]," type="string"/>
      <att name="NODE_LABEL_FONT_SIZE" value="20" type="string"/>
      <att name="NODE_CUSTOMGRAPHICS_POSITION_5" value="C,C,c,0.00,0.00" type="string"/>
      <att name="NODE_CUSTOMGRAPHICS_2" value="org.cytoscape.ding.customgraphics.NullCustomGraphics,0,[ Remove Graphics ]," type="string"/>
      <att name="NODE_CUSTOMGRAPHICS_POSITION_6" value="C,C,c,0.00,0.00" type="string"/>
      <att name="NODE_CUSTOMGRAPHICS_3" value="org.cytoscape.ding.customgraphics.NullCustomGraphics,0,[ Remove Graphics ]," type="string"/>
      <att name="NODE_CUSTOMGRAPHICS_SIZE_5" value="0.0" type="string"/>
      <att name="NODE_LABEL" value="PJA2" type="string"/>
      <att name="NODE_LABEL_FONT_FACE" value="Dialog.plain,plain,30" type="string"/>
      <att name="NODE_VISIBLE" value="true" type="string"/>
      <att name="NODE_NESTED_NETWORK_IMAGE_VISIBLE" value="true" type="string"/>
      <att name="NODE_CUSTOMGRAPHICS_9" value="org.cytoscape.ding.customgraphics.NullCustomGraphics,0,[ Remove Graphics ]," type="string"/>
      <att name="NODE_SELECTED" value="false" type="string"/>
      <att name="NODE_LABEL_TRANSPARENCY" value="255" type="string"/>
      <att name="NODE_CUSTOMGRAPHICS_SIZE_9" value="0.0" type="string"/>
      <att name="NODE_CUSTOMGRAPHICS_POSITION_7" value="C,C,c,0.00,0.00" type="string"/>
      <att name="NODE_BORDER_TRANSPARENCY" value="255" type="string"/>
      <att name="NODE_TOOLTIP" value="" type="string"/>
      <att name="NODE_DEPTH" value="0.0" type="string"/>
      <att name="NODE_CUSTOMGRAPHICS_POSITION_8" value="C,C,c,0.00,0.00" type="string"/>
      <att name="NODE_CUSTOMGRAPHICS_POSITION_4" value="C,C,c,0.00,0.00" type="string"/>
      <att name="NODE_CUSTOMGRAPHICS_4" value="org.cytoscape.ding.customgraphics.NullCustomGraphics,0,[ Remove Graphics ]," type="string"/>
      <att name="NODE_LABEL_COLOR" value="#000000" type="string"/>
      <att name="NODE_CUSTOMGRAPHICS_SIZE_1" value="0.0" type="string"/>
      <att name="NODE_CUSTOMGRAPHICS_POSITION_3" value="C,C,c,0.00,0.00" type="string"/>
      <att name="NODE_CUSTOMGRAPHICS_1" value="org.cytoscape.ding.customgraphics.NullCustomGraphics,0,[ Remove Graphics ]," type="string"/>
      <att name="NODE_CUSTOMGRAPHICS_5" value="org.cytoscape.ding.customgraphics.NullCustomGraphics,0,[ Remove Graphics ]," type="string"/>
      <att name="NODE_CUSTOMGRAPHICS_6" value="org.cytoscape.ding.customgraphics.NullCustomGraphics,0,[ Remove Graphics ]," type="string"/>
      <att name="NODE_CUSTOMGRAPHICS_SIZE_2" value="0.0" type="string"/>
      <att name="NODE_LABEL_POSITION" value="C,C,c,0.00,0.00" type="string"/>
      <att name="NODE_CUSTOMGRAPHICS_POSITION_1" value="C,C,c,0.00,0.00" type="string"/>
      <att name="NODE_CUSTOMGRAPHICS_8" value="org.cytoscape.ding.customgraphics.NullCustomGraphics,0,[ Remove Graphics ]," type="string"/>
      <att name="NODE_CUSTOMGRAPHICS_SIZE_8" value="0.0" type="string"/>
      <att name="NODE_CUSTOMGRAPHICS_SIZE_4" value="0.0" type="string"/>
      <att name="NODE_BORDER_STROKE" value="SOLID" type="string"/>
      <att name="NODE_SELECTED_PAINT" value="#ffff00" type="string"/>
      <att name="NODE_CUSTOMGRAPHICS_SIZE_6" value="0.0" type="string"/>
      <att name="NODE_TRANSPARENCY" value="255" type="string"/>
      <att name="NODE_CUSTOMGRAPHICS_SIZE_7" value="0.0" type="string"/>
      <att name="NODE_LABEL_WIDTH" value="200.0" type="string"/>
      <att name="NODE_CUSTOMGRAPHICS_POSITION_2" value="C,C,c,0.00,0.00" type="string"/>
      <att name="NODE_CUSTOMGRAPHICS_POSITION_9" value="C,C,c,0.00,0.00" type="string"/>
      <att name="NODE_CUSTOMGRAPHICS_SIZE_3" value="0.0" type="string"/>
      <att name="z" value="0.0" type="string"/>
    </graphics>
  </node>
  <node id="497" label="BCR">
    <att name="shared name" value="BCR" type="string"/>
    <att name="name" value="BCR" type="string"/>
    <att name="selected" value="0" type="boolean"/>
    <graphics w="35.0" width="0.0" x="1053.0" fill="#00cc33" type="ELLIPSE" outline="#000000" z="0.0" y="3529.0" h="35.000244140625">
      <att name="NODE_CUSTOMGRAPHICS_7" value="org.cytoscape.ding.customgraphics.NullCustomGraphics,0,[ Remove Graphics ]," type="string"/>
      <att name="NODE_LABEL_FONT_SIZE" value="20" type="string"/>
      <att name="NODE_CUSTOMGRAPHICS_POSITION_5" value="C,C,c,0.00,0.00" type="string"/>
      <att name="NODE_CUSTOMGRAPHICS_2" value="org.cytoscape.ding.customgraphics.NullCustomGraphics,0,[ Remove Graphics ]," type="string"/>
      <att name="NODE_CUSTOMGRAPHICS_POSITION_6" value="C,C,c,0.00,0.00" type="string"/>
      <att name="NODE_CUSTOMGRAPHICS_3" value="org.cytoscape.ding.customgraphics.NullCustomGraphics,0,[ Remove Graphics ]," type="string"/>
      <att name="NODE_CUSTOMGRAPHICS_SIZE_5" value="0.0" type="string"/>
      <att name="NODE_LABEL" value="BCR" type="string"/>
      <att name="NODE_LABEL_FONT_FACE" value="Dialog.plain,plain,30" type="string"/>
      <att name="NODE_VISIBLE" value="true" type="string"/>
      <att name="NODE_NESTED_NETWORK_IMAGE_VISIBLE" value="true" type="string"/>
      <att name="NODE_CUSTOMGRAPHICS_9" value="org.cytoscape.ding.customgraphics.NullCustomGraphics,0,[ Remove Graphics ]," type="string"/>
      <att name="NODE_SELECTED" value="false" type="string"/>
      <att name="NODE_LABEL_TRANSPARENCY" value="255" type="string"/>
      <att name="NODE_CUSTOMGRAPHICS_SIZE_9" value="0.0" type="string"/>
      <att name="NODE_CUSTOMGRAPHICS_POSITION_7" value="C,C,c,0.00,0.00" type="string"/>
      <att name="NODE_BORDER_TRANSPARENCY" value="255" type="string"/>
      <att name="NODE_TOOLTIP" value="" type="string"/>
      <att name="NODE_DEPTH" value="0.0" type="string"/>
      <att name="NODE_CUSTOMGRAPHICS_POSITION_8" value="C,C,c,0.00,0.00" type="string"/>
      <att name="NODE_CUSTOMGRAPHICS_POSITION_4" value="C,C,c,0.00,0.00" type="string"/>
      <att name="NODE_CUSTOMGRAPHICS_4" value="org.cytoscape.ding.customgraphics.NullCustomGraphics,0,[ Remove Graphics ]," type="string"/>
      <att name="NODE_LABEL_COLOR" value="#000000" type="string"/>
      <att name="NODE_CUSTOMGRAPHICS_SIZE_1" value="0.0" type="string"/>
      <att name="NODE_CUSTOMGRAPHICS_POSITION_3" value="C,C,c,0.00,0.00" type="string"/>
      <att name="NODE_CUSTOMGRAPHICS_1" value="org.cytoscape.ding.customgraphics.NullCustomGraphics,0,[ Remove Graphics ]," type="string"/>
      <att name="NODE_CUSTOMGRAPHICS_5" value="org.cytoscape.ding.customgraphics.NullCustomGraphics,0,[ Remove Graphics ]," type="string"/>
      <att name="NODE_CUSTOMGRAPHICS_6" value="org.cytoscape.ding.customgraphics.NullCustomGraphics,0,[ Remove Graphics ]," type="string"/>
      <att name="NODE_CUSTOMGRAPHICS_SIZE_2" value="0.0" type="string"/>
      <att name="NODE_LABEL_POSITION" value="C,C,c,0.00,0.00" type="string"/>
      <att name="NODE_CUSTOMGRAPHICS_POSITION_1" value="C,C,c,0.00,0.00" type="string"/>
      <att name="NODE_CUSTOMGRAPHICS_8" value="org.cytoscape.ding.customgraphics.NullCustomGraphics,0,[ Remove Graphics ]," type="string"/>
      <att name="NODE_CUSTOMGRAPHICS_SIZE_8" value="0.0" type="string"/>
      <att name="NODE_CUSTOMGRAPHICS_SIZE_4" value="0.0" type="string"/>
      <att name="NODE_BORDER_STROKE" value="SOLID" type="string"/>
      <att name="NODE_SELECTED_PAINT" value="#ffff00" type="string"/>
      <att name="NODE_CUSTOMGRAPHICS_SIZE_6" value="0.0" type="string"/>
      <att name="NODE_TRANSPARENCY" value="255" type="string"/>
      <att name="NODE_CUSTOMGRAPHICS_SIZE_7" value="0.0" type="string"/>
      <att name="NODE_LABEL_WIDTH" value="200.0" type="string"/>
      <att name="NODE_CUSTOMGRAPHICS_POSITION_2" value="C,C,c,0.00,0.00" type="string"/>
      <att name="NODE_CUSTOMGRAPHICS_POSITION_9" value="C,C,c,0.00,0.00" type="string"/>
      <att name="NODE_CUSTOMGRAPHICS_SIZE_3" value="0.0" type="string"/>
      <att name="z" value="0.0" type="string"/>
    </graphics>
  </node>
  <node id="496" label="MAP7D1">
    <att name="shared name" value="MAP7D1" type="string"/>
    <att name="name" value="MAP7D1" type="string"/>
    <att name="selected" value="0" type="boolean"/>
    <graphics w="35.000091552734375" width="0.0" x="2043.4778460015364" fill="#009966" type="ELLIPSE" outline="#000000" z="0.0" y="3739.5888762903664" h="35.0">
      <att name="NODE_CUSTOMGRAPHICS_7" value="org.cytoscape.ding.customgraphics.NullCustomGraphics,0,[ Remove Graphics ]," type="string"/>
      <att name="NODE_LABEL_FONT_SIZE" value="20" type="string"/>
      <att name="NODE_CUSTOMGRAPHICS_POSITION_5" value="C,C,c,0.00,0.00" type="string"/>
      <att name="NODE_CUSTOMGRAPHICS_2" value="org.cytoscape.ding.customgraphics.NullCustomGraphics,0,[ Remove Graphics ]," type="string"/>
      <att name="NODE_CUSTOMGRAPHICS_POSITION_6" value="C,C,c,0.00,0.00" type="string"/>
      <att name="NODE_CUSTOMGRAPHICS_3" value="org.cytoscape.ding.customgraphics.NullCustomGraphics,0,[ Remove Graphics ]," type="string"/>
      <att name="NODE_CUSTOMGRAPHICS_SIZE_5" value="0.0" type="string"/>
      <att name="NODE_LABEL" value="MAP7D1" type="string"/>
      <att name="NODE_LABEL_FONT_FACE" value="Dialog.plain,plain,30" type="string"/>
      <att name="NODE_VISIBLE" value="true" type="string"/>
      <att name="NODE_NESTED_NETWORK_IMAGE_VISIBLE" value="true" type="string"/>
      <att name="NODE_CUSTOMGRAPHICS_9" value="org.cytoscape.ding.customgraphics.NullCustomGraphics,0,[ Remove Graphics ]," type="string"/>
      <att name="NODE_SELECTED" value="false" type="string"/>
      <att name="NODE_LABEL_TRANSPARENCY" value="255" type="string"/>
      <att name="NODE_CUSTOMGRAPHICS_SIZE_9" value="0.0" type="string"/>
      <att name="NODE_CUSTOMGRAPHICS_POSITION_7" value="C,C,c,0.00,0.00" type="string"/>
      <att name="NODE_BORDER_TRANSPARENCY" value="255" type="string"/>
      <att name="NODE_TOOLTIP" value="" type="string"/>
      <att name="NODE_DEPTH" value="0.0" type="string"/>
      <att name="NODE_CUSTOMGRAPHICS_POSITION_8" value="C,C,c,0.00,0.00" type="string"/>
      <att name="NODE_CUSTOMGRAPHICS_POSITION_4" value="C,C,c,0.00,0.00" type="string"/>
      <att name="NODE_CUSTOMGRAPHICS_4" value="org.cytoscape.ding.customgraphics.NullCustomGraphics,0,[ Remove Graphics ]," type="string"/>
      <att name="NODE_LABEL_COLOR" value="#000000" type="string"/>
      <att name="NODE_CUSTOMGRAPHICS_SIZE_1" value="0.0" type="string"/>
      <att name="NODE_CUSTOMGRAPHICS_POSITION_3" value="C,C,c,0.00,0.00" type="string"/>
      <att name="NODE_CUSTOMGRAPHICS_1" value="org.cytoscape.ding.customgraphics.NullCustomGraphics,0,[ Remove Graphics ]," type="string"/>
      <att name="NODE_CUSTOMGRAPHICS_5" value="org.cytoscape.ding.customgraphics.NullCustomGraphics,0,[ Remove Graphics ]," type="string"/>
      <att name="NODE_CUSTOMGRAPHICS_6" value="org.cytoscape.ding.customgraphics.NullCustomGraphics,0,[ Remove Graphics ]," type="string"/>
      <att name="NODE_CUSTOMGRAPHICS_SIZE_2" value="0.0" type="string"/>
      <att name="NODE_LABEL_POSITION" value="C,C,c,0.00,0.00" type="string"/>
      <att name="NODE_CUSTOMGRAPHICS_POSITION_1" value="C,C,c,0.00,0.00" type="string"/>
      <att name="NODE_CUSTOMGRAPHICS_8" value="org.cytoscape.ding.customgraphics.NullCustomGraphics,0,[ Remove Graphics ]," type="string"/>
      <att name="NODE_CUSTOMGRAPHICS_SIZE_8" value="0.0" type="string"/>
      <att name="NODE_CUSTOMGRAPHICS_SIZE_4" value="0.0" type="string"/>
      <att name="NODE_BORDER_STROKE" value="SOLID" type="string"/>
      <att name="NODE_SELECTED_PAINT" value="#ffff00" type="string"/>
      <att name="NODE_CUSTOMGRAPHICS_SIZE_6" value="0.0" type="string"/>
      <att name="NODE_TRANSPARENCY" value="255" type="string"/>
      <att name="NODE_CUSTOMGRAPHICS_SIZE_7" value="0.0" type="string"/>
      <att name="NODE_LABEL_WIDTH" value="200.0" type="string"/>
      <att name="NODE_CUSTOMGRAPHICS_POSITION_2" value="C,C,c,0.00,0.00" type="string"/>
      <att name="NODE_CUSTOMGRAPHICS_POSITION_9" value="C,C,c,0.00,0.00" type="string"/>
      <att name="NODE_CUSTOMGRAPHICS_SIZE_3" value="0.0" type="string"/>
      <att name="z" value="0.0" type="string"/>
    </graphics>
  </node>
  <node id="495" label="ZNF326">
    <att name="shared name" value="ZNF326" type="string"/>
    <att name="name" value="ZNF326" type="string"/>
    <att name="selected" value="0" type="boolean"/>
    <graphics w="35.0001220703125" width="0.0" x="1547.0" fill="#005ca3" type="ELLIPSE" outline="#000000" z="0.0" y="4055.0" h="35.0">
      <att name="NODE_CUSTOMGRAPHICS_7" value="org.cytoscape.ding.customgraphics.NullCustomGraphics,0,[ Remove Graphics ]," type="string"/>
      <att name="NODE_LABEL_FONT_SIZE" value="20" type="string"/>
      <att name="NODE_CUSTOMGRAPHICS_POSITION_5" value="C,C,c,0.00,0.00" type="string"/>
      <att name="NODE_CUSTOMGRAPHICS_2" value="org.cytoscape.ding.customgraphics.NullCustomGraphics,0,[ Remove Graphics ]," type="string"/>
      <att name="NODE_CUSTOMGRAPHICS_POSITION_6" value="C,C,c,0.00,0.00" type="string"/>
      <att name="NODE_CUSTOMGRAPHICS_3" value="org.cytoscape.ding.customgraphics.NullCustomGraphics,0,[ Remove Graphics ]," type="string"/>
      <att name="NODE_CUSTOMGRAPHICS_SIZE_5" value="0.0" type="string"/>
      <att name="NODE_LABEL" value="ZNF326" type="string"/>
      <att name="NODE_LABEL_FONT_FACE" value="Dialog.plain,plain,30" type="string"/>
      <att name="NODE_VISIBLE" value="true" type="string"/>
      <att name="NODE_NESTED_NETWORK_IMAGE_VISIBLE" value="true" type="string"/>
      <att name="NODE_CUSTOMGRAPHICS_9" value="org.cytoscape.ding.customgraphics.NullCustomGraphics,0,[ Remove Graphics ]," type="string"/>
      <att name="NODE_SELECTED" value="false" type="string"/>
      <att name="NODE_LABEL_TRANSPARENCY" value="255" type="string"/>
      <att name="NODE_CUSTOMGRAPHICS_SIZE_9" value="0.0" type="string"/>
      <att name="NODE_CUSTOMGRAPHICS_POSITION_7" value="C,C,c,0.00,0.00" type="string"/>
      <att name="NODE_BORDER_TRANSPARENCY" value="255" type="string"/>
      <att name="NODE_TOOLTIP" value="" type="string"/>
      <att name="NODE_DEPTH" value="0.0" type="string"/>
      <att name="NODE_CUSTOMGRAPHICS_POSITION_8" value="C,C,c,0.00,0.00" type="string"/>
      <att name="NODE_CUSTOMGRAPHICS_POSITION_4" value="C,C,c,0.00,0.00" type="string"/>
      <att name="NODE_CUSTOMGRAPHICS_4" value="org.cytoscape.ding.customgraphics.NullCustomGraphics,0,[ Remove Graphics ]," type="string"/>
      <att name="NODE_LABEL_COLOR" value="#000000" type="string"/>
      <att name="NODE_CUSTOMGRAPHICS_SIZE_1" value="0.0" type="string"/>
      <att name="NODE_CUSTOMGRAPHICS_POSITION_3" value="C,C,c,0.00,0.00" type="string"/>
      <att name="NODE_CUSTOMGRAPHICS_1" value="org.cytoscape.ding.customgraphics.NullCustomGraphics,0,[ Remove Graphics ]," type="string"/>
      <att name="NODE_CUSTOMGRAPHICS_5" value="org.cytoscape.ding.customgraphics.NullCustomGraphics,0,[ Remove Graphics ]," type="string"/>
      <att name="NODE_CUSTOMGRAPHICS_6" value="org.cytoscape.ding.customgraphics.NullCustomGraphics,0,[ Remove Graphics ]," type="string"/>
      <att name="NODE_CUSTOMGRAPHICS_SIZE_2" value="0.0" type="string"/>
      <att name="NODE_LABEL_POSITION" value="C,C,c,0.00,0.00" type="string"/>
      <att name="NODE_CUSTOMGRAPHICS_POSITION_1" value="C,C,c,0.00,0.00" type="string"/>
      <att name="NODE_CUSTOMGRAPHICS_8" value="org.cytoscape.ding.customgraphics.NullCustomGraphics,0,[ Remove Graphics ]," type="string"/>
      <att name="NODE_CUSTOMGRAPHICS_SIZE_8" value="0.0" type="string"/>
      <att name="NODE_CUSTOMGRAPHICS_SIZE_4" value="0.0" type="string"/>
      <att name="NODE_BORDER_STROKE" value="SOLID" type="string"/>
      <att name="NODE_SELECTED_PAINT" value="#ffff00" type="string"/>
      <att name="NODE_CUSTOMGRAPHICS_SIZE_6" value="0.0" type="string"/>
      <att name="NODE_TRANSPARENCY" value="255" type="string"/>
      <att name="NODE_CUSTOMGRAPHICS_SIZE_7" value="0.0" type="string"/>
      <att name="NODE_LABEL_WIDTH" value="200.0" type="string"/>
      <att name="NODE_CUSTOMGRAPHICS_POSITION_2" value="C,C,c,0.00,0.00" type="string"/>
      <att name="NODE_CUSTOMGRAPHICS_POSITION_9" value="C,C,c,0.00,0.00" type="string"/>
      <att name="NODE_CUSTOMGRAPHICS_SIZE_3" value="0.0" type="string"/>
      <att name="z" value="0.0" type="string"/>
    </graphics>
  </node>
  <node id="494" label="CCDC88A">
    <att name="shared name" value="CCDC88A" type="string"/>
    <att name="name" value="CCDC88A" type="string"/>
    <att name="selected" value="0" type="boolean"/>
    <graphics w="35.0" width="0.0" x="2083.332979941557" fill="#00ab54" type="ELLIPSE" outline="#000000" z="0.0" y="3781.9723527279025" h="35.000244140625">
      <att name="NODE_CUSTOMGRAPHICS_7" value="org.cytoscape.ding.customgraphics.NullCustomGraphics,0,[ Remove Graphics ]," type="string"/>
      <att name="NODE_LABEL_FONT_SIZE" value="20" type="string"/>
      <att name="NODE_CUSTOMGRAPHICS_POSITION_5" value="C,C,c,0.00,0.00" type="string"/>
      <att name="NODE_CUSTOMGRAPHICS_2" value="org.cytoscape.ding.customgraphics.NullCustomGraphics,0,[ Remove Graphics ]," type="string"/>
      <att name="NODE_CUSTOMGRAPHICS_POSITION_6" value="C,C,c,0.00,0.00" type="string"/>
      <att name="NODE_CUSTOMGRAPHICS_3" value="org.cytoscape.ding.customgraphics.NullCustomGraphics,0,[ Remove Graphics ]," type="string"/>
      <att name="NODE_CUSTOMGRAPHICS_SIZE_5" value="0.0" type="string"/>
      <att name="NODE_LABEL" value="CCDC88A" type="string"/>
      <att name="NODE_LABEL_FONT_FACE" value="Dialog.plain,plain,30" type="string"/>
      <att name="NODE_VISIBLE" value="true" type="string"/>
      <att name="NODE_NESTED_NETWORK_IMAGE_VISIBLE" value="true" type="string"/>
      <att name="NODE_CUSTOMGRAPHICS_9" value="org.cytoscape.ding.customgraphics.NullCustomGraphics,0,[ Remove Graphics ]," type="string"/>
      <att name="NODE_SELECTED" value="false" type="string"/>
      <att name="NODE_LABEL_TRANSPARENCY" value="255" type="string"/>
      <att name="NODE_CUSTOMGRAPHICS_SIZE_9" value="0.0" type="string"/>
      <att name="NODE_CUSTOMGRAPHICS_POSITION_7" value="C,C,c,0.00,0.00" type="string"/>
      <att name="NODE_BORDER_TRANSPARENCY" value="255" type="string"/>
      <att name="NODE_TOOLTIP" value="" type="string"/>
      <att name="NODE_DEPTH" value="0.0" type="string"/>
      <att name="NODE_CUSTOMGRAPHICS_POSITION_8" value="C,C,c,0.00,0.00" type="string"/>
      <att name="NODE_CUSTOMGRAPHICS_POSITION_4" value="C,C,c,0.00,0.00" type="string"/>
      <att name="NODE_CUSTOMGRAPHICS_4" value="org.cytoscape.ding.customgraphics.NullCustomGraphics,0,[ Remove Graphics ]," type="string"/>
      <att name="NODE_LABEL_COLOR" value="#000000" type="string"/>
      <att name="NODE_CUSTOMGRAPHICS_SIZE_1" value="0.0" type="string"/>
      <att name="NODE_CUSTOMGRAPHICS_POSITION_3" value="C,C,c,0.00,0.00" type="string"/>
      <att name="NODE_CUSTOMGRAPHICS_1" value="org.cytoscape.ding.customgraphics.NullCustomGraphics,0,[ Remove Graphics ]," type="string"/>
      <att name="NODE_CUSTOMGRAPHICS_5" value="org.cytoscape.ding.customgraphics.NullCustomGraphics,0,[ Remove Graphics ]," type="string"/>
      <att name="NODE_CUSTOMGRAPHICS_6" value="org.cytoscape.ding.customgraphics.NullCustomGraphics,0,[ Remove Graphics ]," type="string"/>
      <att name="NODE_CUSTOMGRAPHICS_SIZE_2" value="0.0" type="string"/>
      <att name="NODE_LABEL_POSITION" value="C,C,c,0.00,0.00" type="string"/>
      <att name="NODE_CUSTOMGRAPHICS_POSITION_1" value="C,C,c,0.00,0.00" type="string"/>
      <att name="NODE_CUSTOMGRAPHICS_8" value="org.cytoscape.ding.customgraphics.NullCustomGraphics,0,[ Remove Graphics ]," type="string"/>
      <att name="NODE_CUSTOMGRAPHICS_SIZE_8" value="0.0" type="string"/>
      <att name="NODE_CUSTOMGRAPHICS_SIZE_4" value="0.0" type="string"/>
      <att name="NODE_BORDER_STROKE" value="SOLID" type="string"/>
      <att name="NODE_SELECTED_PAINT" value="#ffff00" type="string"/>
      <att name="NODE_CUSTOMGRAPHICS_SIZE_6" value="0.0" type="string"/>
      <att name="NODE_TRANSPARENCY" value="255" type="string"/>
      <att name="NODE_CUSTOMGRAPHICS_SIZE_7" value="0.0" type="string"/>
      <att name="NODE_LABEL_WIDTH" value="200.0" type="string"/>
      <att name="NODE_CUSTOMGRAPHICS_POSITION_2" value="C,C,c,0.00,0.00" type="string"/>
      <att name="NODE_CUSTOMGRAPHICS_POSITION_9" value="C,C,c,0.00,0.00" type="string"/>
      <att name="NODE_CUSTOMGRAPHICS_SIZE_3" value="0.0" type="string"/>
      <att name="z" value="0.0" type="string"/>
    </graphics>
  </node>
  <node id="493" label="GPBP1">
    <att name="shared name" value="GPBP1" type="string"/>
    <att name="name" value="GPBP1" type="string"/>
    <att name="selected" value="0" type="boolean"/>
    <graphics w="35.0001220703125" width="0.0" x="2509.0" fill="#00a35c" type="ELLIPSE" outline="#000000" z="0.0" y="4567.0" h="35.000732421875">
      <att name="NODE_CUSTOMGRAPHICS_7" value="org.cytoscape.ding.customgraphics.NullCustomGraphics,0,[ Remove Graphics ]," type="string"/>
      <att name="NODE_LABEL_FONT_SIZE" value="20" type="string"/>
      <att name="NODE_CUSTOMGRAPHICS_POSITION_5" value="C,C,c,0.00,0.00" type="string"/>
      <att name="NODE_CUSTOMGRAPHICS_2" value="org.cytoscape.ding.customgraphics.NullCustomGraphics,0,[ Remove Graphics ]," type="string"/>
      <att name="NODE_CUSTOMGRAPHICS_POSITION_6" value="C,C,c,0.00,0.00" type="string"/>
      <att name="NODE_CUSTOMGRAPHICS_3" value="org.cytoscape.ding.customgraphics.NullCustomGraphics,0,[ Remove Graphics ]," type="string"/>
      <att name="NODE_CUSTOMGRAPHICS_SIZE_5" value="0.0" type="string"/>
      <att name="NODE_LABEL" value="GPBP1" type="string"/>
      <att name="NODE_LABEL_FONT_FACE" value="Dialog.plain,plain,30" type="string"/>
      <att name="NODE_VISIBLE" value="true" type="string"/>
      <att name="NODE_NESTED_NETWORK_IMAGE_VISIBLE" value="true" type="string"/>
      <att name="NODE_CUSTOMGRAPHICS_9" value="org.cytoscape.ding.customgraphics.NullCustomGraphics,0,[ Remove Graphics ]," type="string"/>
      <att name="NODE_SELECTED" value="false" type="string"/>
      <att name="NODE_LABEL_TRANSPARENCY" value="255" type="string"/>
      <att name="NODE_CUSTOMGRAPHICS_SIZE_9" value="0.0" type="string"/>
      <att name="NODE_CUSTOMGRAPHICS_POSITION_7" value="C,C,c,0.00,0.00" type="string"/>
      <att name="NODE_BORDER_TRANSPARENCY" value="255" type="string"/>
      <att name="NODE_TOOLTIP" value="" type="string"/>
      <att name="NODE_DEPTH" value="0.0" type="string"/>
      <att name="NODE_CUSTOMGRAPHICS_POSITION_8" value="C,C,c,0.00,0.00" type="string"/>
      <att name="NODE_CUSTOMGRAPHICS_POSITION_4" value="C,C,c,0.00,0.00" type="string"/>
      <att name="NODE_CUSTOMGRAPHICS_4" value="org.cytoscape.ding.customgraphics.NullCustomGraphics,0,[ Remove Graphics ]," type="string"/>
      <att name="NODE_LABEL_COLOR" value="#000000" type="string"/>
      <att name="NODE_CUSTOMGRAPHICS_SIZE_1" value="0.0" type="string"/>
      <att name="NODE_CUSTOMGRAPHICS_POSITION_3" value="C,C,c,0.00,0.00" type="string"/>
      <att name="NODE_CUSTOMGRAPHICS_1" value="org.cytoscape.ding.customgraphics.NullCustomGraphics,0,[ Remove Graphics ]," type="string"/>
      <att name="NODE_CUSTOMGRAPHICS_5" value="org.cytoscape.ding.customgraphics.NullCustomGraphics,0,[ Remove Graphics ]," type="string"/>
      <att name="NODE_CUSTOMGRAPHICS_6" value="org.cytoscape.ding.customgraphics.NullCustomGraphics,0,[ Remove Graphics ]," type="string"/>
      <att name="NODE_CUSTOMGRAPHICS_SIZE_2" value="0.0" type="string"/>
      <att name="NODE_LABEL_POSITION" value="C,C,c,0.00,0.00" type="string"/>
      <att name="NODE_CUSTOMGRAPHICS_POSITION_1" value="C,C,c,0.00,0.00" type="string"/>
      <att name="NODE_CUSTOMGRAPHICS_8" value="org.cytoscape.ding.customgraphics.NullCustomGraphics,0,[ Remove Graphics ]," type="string"/>
      <att name="NODE_CUSTOMGRAPHICS_SIZE_8" value="0.0" type="string"/>
      <att name="NODE_CUSTOMGRAPHICS_SIZE_4" value="0.0" type="string"/>
      <att name="NODE_BORDER_STROKE" value="SOLID" type="string"/>
      <att name="NODE_SELECTED_PAINT" value="#ffff00" type="string"/>
      <att name="NODE_CUSTOMGRAPHICS_SIZE_6" value="0.0" type="string"/>
      <att name="NODE_TRANSPARENCY" value="255" type="string"/>
      <att name="NODE_CUSTOMGRAPHICS_SIZE_7" value="0.0" type="string"/>
      <att name="NODE_LABEL_WIDTH" value="200.0" type="string"/>
      <att name="NODE_CUSTOMGRAPHICS_POSITION_2" value="C,C,c,0.00,0.00" type="string"/>
      <att name="NODE_CUSTOMGRAPHICS_POSITION_9" value="C,C,c,0.00,0.00" type="string"/>
      <att name="NODE_CUSTOMGRAPHICS_SIZE_3" value="0.0" type="string"/>
      <att name="z" value="0.0" type="string"/>
    </graphics>
  </node>
  <node id="492" label="CCNL1">
    <att name="shared name" value="CCNL1" type="string"/>
    <att name="name" value="CCNL1" type="string"/>
    <att name="selected" value="0" type="boolean"/>
    <graphics w="35.0" width="0.0" x="482.0" fill="#0045ba" type="ELLIPSE" outline="#000000" z="0.0" y="4134.0" h="35.0">
      <att name="NODE_CUSTOMGRAPHICS_7" value="org.cytoscape.ding.customgraphics.NullCustomGraphics,0,[ Remove Graphics ]," type="string"/>
      <att name="NODE_LABEL_FONT_SIZE" value="20" type="string"/>
      <att name="NODE_CUSTOMGRAPHICS_POSITION_5" value="C,C,c,0.00,0.00" type="string"/>
      <att name="NODE_CUSTOMGRAPHICS_2" value="org.cytoscape.ding.customgraphics.NullCustomGraphics,0,[ Remove Graphics ]," type="string"/>
      <att name="NODE_CUSTOMGRAPHICS_POSITION_6" value="C,C,c,0.00,0.00" type="string"/>
      <att name="NODE_CUSTOMGRAPHICS_3" value="org.cytoscape.ding.customgraphics.NullCustomGraphics,0,[ Remove Graphics ]," type="string"/>
      <att name="NODE_CUSTOMGRAPHICS_SIZE_5" value="0.0" type="string"/>
      <att name="NODE_LABEL" value="CCNL1" type="string"/>
      <att name="NODE_LABEL_FONT_FACE" value="Dialog.plain,plain,30" type="string"/>
      <att name="NODE_VISIBLE" value="true" type="string"/>
      <att name="NODE_NESTED_NETWORK_IMAGE_VISIBLE" value="true" type="string"/>
      <att name="NODE_CUSTOMGRAPHICS_9" value="org.cytoscape.ding.customgraphics.NullCustomGraphics,0,[ Remove Graphics ]," type="string"/>
      <att name="NODE_SELECTED" value="false" type="string"/>
      <att name="NODE_LABEL_TRANSPARENCY" value="255" type="string"/>
      <att name="NODE_CUSTOMGRAPHICS_SIZE_9" value="0.0" type="string"/>
      <att name="NODE_CUSTOMGRAPHICS_POSITION_7" value="C,C,c,0.00,0.00" type="string"/>
      <att name="NODE_BORDER_TRANSPARENCY" value="255" type="string"/>
      <att name="NODE_TOOLTIP" value="" type="string"/>
      <att name="NODE_DEPTH" value="0.0" type="string"/>
      <att name="NODE_CUSTOMGRAPHICS_POSITION_8" value="C,C,c,0.00,0.00" type="string"/>
      <att name="NODE_CUSTOMGRAPHICS_POSITION_4" value="C,C,c,0.00,0.00" type="string"/>
      <att name="NODE_CUSTOMGRAPHICS_4" value="org.cytoscape.ding.customgraphics.NullCustomGraphics,0,[ Remove Graphics ]," type="string"/>
      <att name="NODE_LABEL_COLOR" value="#000000" type="string"/>
      <att name="NODE_CUSTOMGRAPHICS_SIZE_1" value="0.0" type="string"/>
      <att name="NODE_CUSTOMGRAPHICS_POSITION_3" value="C,C,c,0.00,0.00" type="string"/>
      <att name="NODE_CUSTOMGRAPHICS_1" value="org.cytoscape.ding.customgraphics.NullCustomGraphics,0,[ Remove Graphics ]," type="string"/>
      <att name="NODE_CUSTOMGRAPHICS_5" value="org.cytoscape.ding.customgraphics.NullCustomGraphics,0,[ Remove Graphics ]," type="string"/>
      <att name="NODE_CUSTOMGRAPHICS_6" value="org.cytoscape.ding.customgraphics.NullCustomGraphics,0,[ Remove Graphics ]," type="string"/>
      <att name="NODE_CUSTOMGRAPHICS_SIZE_2" value="0.0" type="string"/>
      <att name="NODE_LABEL_POSITION" value="C,C,c,0.00,0.00" type="string"/>
      <att name="NODE_CUSTOMGRAPHICS_POSITION_1" value="C,C,c,0.00,0.00" type="string"/>
      <att name="NODE_CUSTOMGRAPHICS_8" value="org.cytoscape.ding.customgraphics.NullCustomGraphics,0,[ Remove Graphics ]," type="string"/>
      <att name="NODE_CUSTOMGRAPHICS_SIZE_8" value="0.0" type="string"/>
      <att name="NODE_CUSTOMGRAPHICS_SIZE_4" value="0.0" type="string"/>
      <att name="NODE_BORDER_STROKE" value="SOLID" type="string"/>
      <att name="NODE_SELECTED_PAINT" value="#ffff00" type="string"/>
      <att name="NODE_CUSTOMGRAPHICS_SIZE_6" value="0.0" type="string"/>
      <att name="NODE_TRANSPARENCY" value="255" type="string"/>
      <att name="NODE_CUSTOMGRAPHICS_SIZE_7" value="0.0" type="string"/>
      <att name="NODE_LABEL_WIDTH" value="200.0" type="string"/>
      <att name="NODE_CUSTOMGRAPHICS_POSITION_2" value="C,C,c,0.00,0.00" type="string"/>
      <att name="NODE_CUSTOMGRAPHICS_POSITION_9" value="C,C,c,0.00,0.00" type="string"/>
      <att name="NODE_CUSTOMGRAPHICS_SIZE_3" value="0.0" type="string"/>
      <att name="z" value="0.0" type="string"/>
    </graphics>
  </node>
  <node id="491" label="ACTN4">
    <att name="shared name" value="ACTN4" type="string"/>
    <att name="name" value="ACTN4" type="string"/>
    <att name="selected" value="0" type="boolean"/>
    <graphics w="35.0" width="0.0" x="897.0" fill="#009e61" type="ELLIPSE" outline="#000000" z="0.0" y="4018.0" h="35.0">
      <att name="NODE_CUSTOMGRAPHICS_7" value="org.cytoscape.ding.customgraphics.NullCustomGraphics,0,[ Remove Graphics ]," type="string"/>
      <att name="NODE_LABEL_FONT_SIZE" value="20" type="string"/>
      <att name="NODE_CUSTOMGRAPHICS_POSITION_5" value="C,C,c,0.00,0.00" type="string"/>
      <att name="NODE_CUSTOMGRAPHICS_2" value="org.cytoscape.ding.customgraphics.NullCustomGraphics,0,[ Remove Graphics ]," type="string"/>
      <att name="NODE_CUSTOMGRAPHICS_POSITION_6" value="C,C,c,0.00,0.00" type="string"/>
      <att name="NODE_CUSTOMGRAPHICS_3" value="org.cytoscape.ding.customgraphics.NullCustomGraphics,0,[ Remove Graphics ]," type="string"/>
      <att name="NODE_CUSTOMGRAPHICS_SIZE_5" value="0.0" type="string"/>
      <att name="NODE_LABEL" value="ACTN4" type="string"/>
      <att name="NODE_LABEL_FONT_FACE" value="Dialog.plain,plain,30" type="string"/>
      <att name="NODE_VISIBLE" value="true" type="string"/>
      <att name="NODE_NESTED_NETWORK_IMAGE_VISIBLE" value="true" type="string"/>
      <att name="NODE_CUSTOMGRAPHICS_9" value="org.cytoscape.ding.customgraphics.NullCustomGraphics,0,[ Remove Graphics ]," type="string"/>
      <att name="NODE_SELECTED" value="false" type="string"/>
      <att name="NODE_LABEL_TRANSPARENCY" value="255" type="string"/>
      <att name="NODE_CUSTOMGRAPHICS_SIZE_9" value="0.0" type="string"/>
      <att name="NODE_CUSTOMGRAPHICS_POSITION_7" value="C,C,c,0.00,0.00" type="string"/>
      <att name="NODE_BORDER_TRANSPARENCY" value="255" type="string"/>
      <att name="NODE_TOOLTIP" value="" type="string"/>
      <att name="NODE_DEPTH" value="0.0" type="string"/>
      <att name="NODE_CUSTOMGRAPHICS_POSITION_8" value="C,C,c,0.00,0.00" type="string"/>
      <att name="NODE_CUSTOMGRAPHICS_POSITION_4" value="C,C,c,0.00,0.00" type="string"/>
      <att name="NODE_CUSTOMGRAPHICS_4" value="org.cytoscape.ding.customgraphics.NullCustomGraphics,0,[ Remove Graphics ]," type="string"/>
      <att name="NODE_LABEL_COLOR" value="#000000" type="string"/>
      <att name="NODE_CUSTOMGRAPHICS_SIZE_1" value="0.0" type="string"/>
      <att name="NODE_CUSTOMGRAPHICS_POSITION_3" value="C,C,c,0.00,0.00" type="string"/>
      <att name="NODE_CUSTOMGRAPHICS_1" value="org.cytoscape.ding.customgraphics.NullCustomGraphics,0,[ Remove Graphics ]," type="string"/>
      <att name="NODE_CUSTOMGRAPHICS_5" value="org.cytoscape.ding.customgraphics.NullCustomGraphics,0,[ Remove Graphics ]," type="string"/>
      <att name="NODE_CUSTOMGRAPHICS_6" value="org.cytoscape.ding.customgraphics.NullCustomGraphics,0,[ Remove Graphics ]," type="string"/>
      <att name="NODE_CUSTOMGRAPHICS_SIZE_2" value="0.0" type="string"/>
      <att name="NODE_LABEL_POSITION" value="C,C,c,0.00,0.00" type="string"/>
      <att name="NODE_CUSTOMGRAPHICS_POSITION_1" value="C,C,c,0.00,0.00" type="string"/>
      <att name="NODE_CUSTOMGRAPHICS_8" value="org.cytoscape.ding.customgraphics.NullCustomGraphics,0,[ Remove Graphics ]," type="string"/>
      <att name="NODE_CUSTOMGRAPHICS_SIZE_8" value="0.0" type="string"/>
      <att name="NODE_CUSTOMGRAPHICS_SIZE_4" value="0.0" type="string"/>
      <att name="NODE_BORDER_STROKE" value="SOLID" type="string"/>
      <att name="NODE_SELECTED_PAINT" value="#ffff00" type="string"/>
      <att name="NODE_CUSTOMGRAPHICS_SIZE_6" value="0.0" type="string"/>
      <att name="NODE_TRANSPARENCY" value="255" type="string"/>
      <att name="NODE_CUSTOMGRAPHICS_SIZE_7" value="0.0" type="string"/>
      <att name="NODE_LABEL_WIDTH" value="200.0" type="string"/>
      <att name="NODE_CUSTOMGRAPHICS_POSITION_2" value="C,C,c,0.00,0.00" type="string"/>
      <att name="NODE_CUSTOMGRAPHICS_POSITION_9" value="C,C,c,0.00,0.00" type="string"/>
      <att name="NODE_CUSTOMGRAPHICS_SIZE_3" value="0.0" type="string"/>
      <att name="z" value="0.0" type="string"/>
    </graphics>
  </node>
  <node id="490" label="EIF3S3">
    <att name="shared name" value="EIF3S3" type="string"/>
    <att name="name" value="EIF3S3" type="string"/>
    <att name="selected" value="0" type="boolean"/>
    <graphics w="34.99993896484375" width="0.0" x="1705.0" fill="#0059a6" type="ELLIPSE" outline="#000000" z="0.0" y="4056.0" h="35.0">
      <att name="NODE_CUSTOMGRAPHICS_7" value="org.cytoscape.ding.customgraphics.NullCustomGraphics,0,[ Remove Graphics ]," type="string"/>
      <att name="NODE_LABEL_FONT_SIZE" value="20" type="string"/>
      <att name="NODE_CUSTOMGRAPHICS_POSITION_5" value="C,C,c,0.00,0.00" type="string"/>
      <att name="NODE_CUSTOMGRAPHICS_2" value="org.cytoscape.ding.customgraphics.NullCustomGraphics,0,[ Remove Graphics ]," type="string"/>
      <att name="NODE_CUSTOMGRAPHICS_POSITION_6" value="C,C,c,0.00,0.00" type="string"/>
      <att name="NODE_CUSTOMGRAPHICS_3" value="org.cytoscape.ding.customgraphics.NullCustomGraphics,0,[ Remove Graphics ]," type="string"/>
      <att name="NODE_CUSTOMGRAPHICS_SIZE_5" value="0.0" type="string"/>
      <att name="NODE_LABEL" value="EIF3S3" type="string"/>
      <att name="NODE_LABEL_FONT_FACE" value="Dialog.plain,plain,30" type="string"/>
      <att name="NODE_VISIBLE" value="true" type="string"/>
      <att name="NODE_NESTED_NETWORK_IMAGE_VISIBLE" value="true" type="string"/>
      <att name="NODE_CUSTOMGRAPHICS_9" value="org.cytoscape.ding.customgraphics.NullCustomGraphics,0,[ Remove Graphics ]," type="string"/>
      <att name="NODE_SELECTED" value="false" type="string"/>
      <att name="NODE_LABEL_TRANSPARENCY" value="255" type="string"/>
      <att name="NODE_CUSTOMGRAPHICS_SIZE_9" value="0.0" type="string"/>
      <att name="NODE_CUSTOMGRAPHICS_POSITION_7" value="C,C,c,0.00,0.00" type="string"/>
      <att name="NODE_BORDER_TRANSPARENCY" value="255" type="string"/>
      <att name="NODE_TOOLTIP" value="" type="string"/>
      <att name="NODE_DEPTH" value="0.0" type="string"/>
      <att name="NODE_CUSTOMGRAPHICS_POSITION_8" value="C,C,c,0.00,0.00" type="string"/>
      <att name="NODE_CUSTOMGRAPHICS_POSITION_4" value="C,C,c,0.00,0.00" type="string"/>
      <att name="NODE_CUSTOMGRAPHICS_4" value="org.cytoscape.ding.customgraphics.NullCustomGraphics,0,[ Remove Graphics ]," type="string"/>
      <att name="NODE_LABEL_COLOR" value="#000000" type="string"/>
      <att name="NODE_CUSTOMGRAPHICS_SIZE_1" value="0.0" type="string"/>
      <att name="NODE_CUSTOMGRAPHICS_POSITION_3" value="C,C,c,0.00,0.00" type="string"/>
      <att name="NODE_CUSTOMGRAPHICS_1" value="org.cytoscape.ding.customgraphics.NullCustomGraphics,0,[ Remove Graphics ]," type="string"/>
      <att name="NODE_CUSTOMGRAPHICS_5" value="org.cytoscape.ding.customgraphics.NullCustomGraphics,0,[ Remove Graphics ]," type="string"/>
      <att name="NODE_CUSTOMGRAPHICS_6" value="org.cytoscape.ding.customgraphics.NullCustomGraphics,0,[ Remove Graphics ]," type="string"/>
      <att name="NODE_CUSTOMGRAPHICS_SIZE_2" value="0.0" type="string"/>
      <att name="NODE_LABEL_POSITION" value="C,C,c,0.00,0.00" type="string"/>
      <att name="NODE_CUSTOMGRAPHICS_POSITION_1" value="C,C,c,0.00,0.00" type="string"/>
      <att name="NODE_CUSTOMGRAPHICS_8" value="org.cytoscape.ding.customgraphics.NullCustomGraphics,0,[ Remove Graphics ]," type="string"/>
      <att name="NODE_CUSTOMGRAPHICS_SIZE_8" value="0.0" type="string"/>
      <att name="NODE_CUSTOMGRAPHICS_SIZE_4" value="0.0" type="string"/>
      <att name="NODE_BORDER_STROKE" value="SOLID" type="string"/>
      <att name="NODE_SELECTED_PAINT" value="#ffff00" type="string"/>
      <att name="NODE_CUSTOMGRAPHICS_SIZE_6" value="0.0" type="string"/>
      <att name="NODE_TRANSPARENCY" value="255" type="string"/>
      <att name="NODE_CUSTOMGRAPHICS_SIZE_7" value="0.0" type="string"/>
      <att name="NODE_LABEL_WIDTH" value="200.0" type="string"/>
      <att name="NODE_CUSTOMGRAPHICS_POSITION_2" value="C,C,c,0.00,0.00" type="string"/>
      <att name="NODE_CUSTOMGRAPHICS_POSITION_9" value="C,C,c,0.00,0.00" type="string"/>
      <att name="NODE_CUSTOMGRAPHICS_SIZE_3" value="0.0" type="string"/>
      <att name="z" value="0.0" type="string"/>
    </graphics>
  </node>
  <node id="489" label="PADI4">
    <att name="shared name" value="PADI4" type="string"/>
    <att name="name" value="PADI4" type="string"/>
    <att name="selected" value="0" type="boolean"/>
    <graphics w="35.0" width="0.0" x="1215.554551369478" fill="#00c13e" type="ELLIPSE" outline="#000000" z="0.0" y="4170.925804295887" h="35.0">
      <att name="NODE_CUSTOMGRAPHICS_7" value="org.cytoscape.ding.customgraphics.NullCustomGraphics,0,[ Remove Graphics ]," type="string"/>
      <att name="NODE_LABEL_FONT_SIZE" value="20" type="string"/>
      <att name="NODE_CUSTOMGRAPHICS_POSITION_5" value="C,C,c,0.00,0.00" type="string"/>
      <att name="NODE_CUSTOMGRAPHICS_2" value="org.cytoscape.ding.customgraphics.NullCustomGraphics,0,[ Remove Graphics ]," type="string"/>
      <att name="NODE_CUSTOMGRAPHICS_POSITION_6" value="C,C,c,0.00,0.00" type="string"/>
      <att name="NODE_CUSTOMGRAPHICS_3" value="org.cytoscape.ding.customgraphics.NullCustomGraphics,0,[ Remove Graphics ]," type="string"/>
      <att name="NODE_CUSTOMGRAPHICS_SIZE_5" value="0.0" type="string"/>
      <att name="NODE_LABEL" value="PADI4" type="string"/>
      <att name="NODE_LABEL_FONT_FACE" value="Dialog.plain,plain,30" type="string"/>
      <att name="NODE_VISIBLE" value="true" type="string"/>
      <att name="NODE_NESTED_NETWORK_IMAGE_VISIBLE" value="true" type="string"/>
      <att name="NODE_CUSTOMGRAPHICS_9" value="org.cytoscape.ding.customgraphics.NullCustomGraphics,0,[ Remove Graphics ]," type="string"/>
      <att name="NODE_SELECTED" value="false" type="string"/>
      <att name="NODE_LABEL_TRANSPARENCY" value="255" type="string"/>
      <att name="NODE_CUSTOMGRAPHICS_SIZE_9" value="0.0" type="string"/>
      <att name="NODE_CUSTOMGRAPHICS_POSITION_7" value="C,C,c,0.00,0.00" type="string"/>
      <att name="NODE_BORDER_TRANSPARENCY" value="255" type="string"/>
      <att name="NODE_TOOLTIP" value="" type="string"/>
      <att name="NODE_DEPTH" value="0.0" type="string"/>
      <att name="NODE_CUSTOMGRAPHICS_POSITION_8" value="C,C,c,0.00,0.00" type="string"/>
      <att name="NODE_CUSTOMGRAPHICS_POSITION_4" value="C,C,c,0.00,0.00" type="string"/>
      <att name="NODE_CUSTOMGRAPHICS_4" value="org.cytoscape.ding.customgraphics.NullCustomGraphics,0,[ Remove Graphics ]," type="string"/>
      <att name="NODE_LABEL_COLOR" value="#000000" type="string"/>
      <att name="NODE_CUSTOMGRAPHICS_SIZE_1" value="0.0" type="string"/>
      <att name="NODE_CUSTOMGRAPHICS_POSITION_3" value="C,C,c,0.00,0.00" type="string"/>
      <att name="NODE_CUSTOMGRAPHICS_1" value="org.cytoscape.ding.customgraphics.NullCustomGraphics,0,[ Remove Graphics ]," type="string"/>
      <att name="NODE_CUSTOMGRAPHICS_5" value="org.cytoscape.ding.customgraphics.NullCustomGraphics,0,[ Remove Graphics ]," type="string"/>
      <att name="NODE_CUSTOMGRAPHICS_6" value="org.cytoscape.ding.customgraphics.NullCustomGraphics,0,[ Remove Graphics ]," type="string"/>
      <att name="NODE_CUSTOMGRAPHICS_SIZE_2" value="0.0" type="string"/>
      <att name="NODE_LABEL_POSITION" value="C,C,c,0.00,0.00" type="string"/>
      <att name="NODE_CUSTOMGRAPHICS_POSITION_1" value="C,C,c,0.00,0.00" type="string"/>
      <att name="NODE_CUSTOMGRAPHICS_8" value="org.cytoscape.ding.customgraphics.NullCustomGraphics,0,[ Remove Graphics ]," type="string"/>
      <att name="NODE_CUSTOMGRAPHICS_SIZE_8" value="0.0" type="string"/>
      <att name="NODE_CUSTOMGRAPHICS_SIZE_4" value="0.0" type="string"/>
      <att name="NODE_BORDER_STROKE" value="SOLID" type="string"/>
      <att name="NODE_SELECTED_PAINT" value="#ffff00" type="string"/>
      <att name="NODE_CUSTOMGRAPHICS_SIZE_6" value="0.0" type="string"/>
      <att name="NODE_TRANSPARENCY" value="255" type="string"/>
      <att name="NODE_CUSTOMGRAPHICS_SIZE_7" value="0.0" type="string"/>
      <att name="NODE_LABEL_WIDTH" value="200.0" type="string"/>
      <att name="NODE_CUSTOMGRAPHICS_POSITION_2" value="C,C,c,0.00,0.00" type="string"/>
      <att name="NODE_CUSTOMGRAPHICS_POSITION_9" value="C,C,c,0.00,0.00" type="string"/>
      <att name="NODE_CUSTOMGRAPHICS_SIZE_3" value="0.0" type="string"/>
      <att name="z" value="0.0" type="string"/>
    </graphics>
  </node>
  <node id="488" label="SEPT9">
    <att name="shared name" value="SEPT9" type="string"/>
    <att name="name" value="SEPT9" type="string"/>
    <att name="selected" value="0" type="boolean"/>
    <graphics w="35.0" width="0.0" x="1593.0" fill="#00d728" type="ELLIPSE" outline="#000000" z="0.0" y="4354.0" h="35.0">
      <att name="NODE_CUSTOMGRAPHICS_7" value="org.cytoscape.ding.customgraphics.NullCustomGraphics,0,[ Remove Graphics ]," type="string"/>
      <att name="NODE_LABEL_FONT_SIZE" value="20" type="string"/>
      <att name="NODE_CUSTOMGRAPHICS_POSITION_5" value="C,C,c,0.00,0.00" type="string"/>
      <att name="NODE_CUSTOMGRAPHICS_2" value="org.cytoscape.ding.customgraphics.NullCustomGraphics,0,[ Remove Graphics ]," type="string"/>
      <att name="NODE_CUSTOMGRAPHICS_POSITION_6" value="C,C,c,0.00,0.00" type="string"/>
      <att name="NODE_CUSTOMGRAPHICS_3" value="org.cytoscape.ding.customgraphics.NullCustomGraphics,0,[ Remove Graphics ]," type="string"/>
      <att name="NODE_CUSTOMGRAPHICS_SIZE_5" value="0.0" type="string"/>
      <att name="NODE_LABEL" value="SEPT9" type="string"/>
      <att name="NODE_LABEL_FONT_FACE" value="Dialog.plain,plain,30" type="string"/>
      <att name="NODE_VISIBLE" value="true" type="string"/>
      <att name="NODE_NESTED_NETWORK_IMAGE_VISIBLE" value="true" type="string"/>
      <att name="NODE_CUSTOMGRAPHICS_9" value="org.cytoscape.ding.customgraphics.NullCustomGraphics,0,[ Remove Graphics ]," type="string"/>
      <att name="NODE_SELECTED" value="false" type="string"/>
      <att name="NODE_LABEL_TRANSPARENCY" value="255" type="string"/>
      <att name="NODE_CUSTOMGRAPHICS_SIZE_9" value="0.0" type="string"/>
      <att name="NODE_CUSTOMGRAPHICS_POSITION_7" value="C,C,c,0.00,0.00" type="string"/>
      <att name="NODE_BORDER_TRANSPARENCY" value="255" type="string"/>
      <att name="NODE_TOOLTIP" value="" type="string"/>
      <att name="NODE_DEPTH" value="0.0" type="string"/>
      <att name="NODE_CUSTOMGRAPHICS_POSITION_8" value="C,C,c,0.00,0.00" type="string"/>
      <att name="NODE_CUSTOMGRAPHICS_POSITION_4" value="C,C,c,0.00,0.00" type="string"/>
      <att name="NODE_CUSTOMGRAPHICS_4" value="org.cytoscape.ding.customgraphics.NullCustomGraphics,0,[ Remove Graphics ]," type="string"/>
      <att name="NODE_LABEL_COLOR" value="#000000" type="string"/>
      <att name="NODE_CUSTOMGRAPHICS_SIZE_1" value="0.0" type="string"/>
      <att name="NODE_CUSTOMGRAPHICS_POSITION_3" value="C,C,c,0.00,0.00" type="string"/>
      <att name="NODE_CUSTOMGRAPHICS_1" value="org.cytoscape.ding.customgraphics.NullCustomGraphics,0,[ Remove Graphics ]," type="string"/>
      <att name="NODE_CUSTOMGRAPHICS_5" value="org.cytoscape.ding.customgraphics.NullCustomGraphics,0,[ Remove Graphics ]," type="string"/>
      <att name="NODE_CUSTOMGRAPHICS_6" value="org.cytoscape.ding.customgraphics.NullCustomGraphics,0,[ Remove Graphics ]," type="string"/>
      <att name="NODE_CUSTOMGRAPHICS_SIZE_2" value="0.0" type="string"/>
      <att name="NODE_LABEL_POSITION" value="C,C,c,0.00,0.00" type="string"/>
      <att name="NODE_CUSTOMGRAPHICS_POSITION_1" value="C,C,c,0.00,0.00" type="string"/>
      <att name="NODE_CUSTOMGRAPHICS_8" value="org.cytoscape.ding.customgraphics.NullCustomGraphics,0,[ Remove Graphics ]," type="string"/>
      <att name="NODE_CUSTOMGRAPHICS_SIZE_8" value="0.0" type="string"/>
      <att name="NODE_CUSTOMGRAPHICS_SIZE_4" value="0.0" type="string"/>
      <att name="NODE_BORDER_STROKE" value="SOLID" type="string"/>
      <att name="NODE_SELECTED_PAINT" value="#ffff00" type="string"/>
      <att name="NODE_CUSTOMGRAPHICS_SIZE_6" value="0.0" type="string"/>
      <att name="NODE_TRANSPARENCY" value="255" type="string"/>
      <att name="NODE_CUSTOMGRAPHICS_SIZE_7" value="0.0" type="string"/>
      <att name="NODE_LABEL_WIDTH" value="200.0" type="string"/>
      <att name="NODE_CUSTOMGRAPHICS_POSITION_2" value="C,C,c,0.00,0.00" type="string"/>
      <att name="NODE_CUSTOMGRAPHICS_POSITION_9" value="C,C,c,0.00,0.00" type="string"/>
      <att name="NODE_CUSTOMGRAPHICS_SIZE_3" value="0.0" type="string"/>
      <att name="z" value="0.0" type="string"/>
    </graphics>
  </node>
  <node id="487" label="SEC24A">
    <att name="shared name" value="SEC24A" type="string"/>
    <att name="name" value="SEC24A" type="string"/>
    <att name="selected" value="0" type="boolean"/>
    <graphics w="35.0" width="0.0" x="1571.0" fill="#0053ac" type="ELLIPSE" outline="#000000" z="0.0" y="4668.0" h="34.99951171875">
      <att name="NODE_CUSTOMGRAPHICS_7" value="org.cytoscape.ding.customgraphics.NullCustomGraphics,0,[ Remove Graphics ]," type="string"/>
      <att name="NODE_LABEL_FONT_SIZE" value="20" type="string"/>
      <att name="NODE_CUSTOMGRAPHICS_POSITION_5" value="C,C,c,0.00,0.00" type="string"/>
      <att name="NODE_CUSTOMGRAPHICS_2" value="org.cytoscape.ding.customgraphics.NullCustomGraphics,0,[ Remove Graphics ]," type="string"/>
      <att name="NODE_CUSTOMGRAPHICS_POSITION_6" value="C,C,c,0.00,0.00" type="string"/>
      <att name="NODE_CUSTOMGRAPHICS_3" value="org.cytoscape.ding.customgraphics.NullCustomGraphics,0,[ Remove Graphics ]," type="string"/>
      <att name="NODE_CUSTOMGRAPHICS_SIZE_5" value="0.0" type="string"/>
      <att name="NODE_LABEL" value="SEC24A" type="string"/>
      <att name="NODE_LABEL_FONT_FACE" value="Dialog.plain,plain,30" type="string"/>
      <att name="NODE_VISIBLE" value="true" type="string"/>
      <att name="NODE_NESTED_NETWORK_IMAGE_VISIBLE" value="true" type="string"/>
      <att name="NODE_CUSTOMGRAPHICS_9" value="org.cytoscape.ding.customgraphics.NullCustomGraphics,0,[ Remove Graphics ]," type="string"/>
      <att name="NODE_SELECTED" value="false" type="string"/>
      <att name="NODE_LABEL_TRANSPARENCY" value="255" type="string"/>
      <att name="NODE_CUSTOMGRAPHICS_SIZE_9" value="0.0" type="string"/>
      <att name="NODE_CUSTOMGRAPHICS_POSITION_7" value="C,C,c,0.00,0.00" type="string"/>
      <att name="NODE_BORDER_TRANSPARENCY" value="255" type="string"/>
      <att name="NODE_TOOLTIP" value="" type="string"/>
      <att name="NODE_DEPTH" value="0.0" type="string"/>
      <att name="NODE_CUSTOMGRAPHICS_POSITION_8" value="C,C,c,0.00,0.00" type="string"/>
      <att name="NODE_CUSTOMGRAPHICS_POSITION_4" value="C,C,c,0.00,0.00" type="string"/>
      <att name="NODE_CUSTOMGRAPHICS_4" value="org.cytoscape.ding.customgraphics.NullCustomGraphics,0,[ Remove Graphics ]," type="string"/>
      <att name="NODE_LABEL_COLOR" value="#000000" type="string"/>
      <att name="NODE_CUSTOMGRAPHICS_SIZE_1" value="0.0" type="string"/>
      <att name="NODE_CUSTOMGRAPHICS_POSITION_3" value="C,C,c,0.00,0.00" type="string"/>
      <att name="NODE_CUSTOMGRAPHICS_1" value="org.cytoscape.ding.customgraphics.NullCustomGraphics,0,[ Remove Graphics ]," type="string"/>
      <att name="NODE_CUSTOMGRAPHICS_5" value="org.cytoscape.ding.customgraphics.NullCustomGraphics,0,[ Remove Graphics ]," type="string"/>
      <att name="NODE_CUSTOMGRAPHICS_6" value="org.cytoscape.ding.customgraphics.NullCustomGraphics,0,[ Remove Graphics ]," type="string"/>
      <att name="NODE_CUSTOMGRAPHICS_SIZE_2" value="0.0" type="string"/>
      <att name="NODE_LABEL_POSITION" value="C,C,c,0.00,0.00" type="string"/>
      <att name="NODE_CUSTOMGRAPHICS_POSITION_1" value="C,C,c,0.00,0.00" type="string"/>
      <att name="NODE_CUSTOMGRAPHICS_8" value="org.cytoscape.ding.customgraphics.NullCustomGraphics,0,[ Remove Graphics ]," type="string"/>
      <att name="NODE_CUSTOMGRAPHICS_SIZE_8" value="0.0" type="string"/>
      <att name="NODE_CUSTOMGRAPHICS_SIZE_4" value="0.0" type="string"/>
      <att name="NODE_BORDER_STROKE" value="SOLID" type="string"/>
      <att name="NODE_SELECTED_PAINT" value="#ffff00" type="string"/>
      <att name="NODE_CUSTOMGRAPHICS_SIZE_6" value="0.0" type="string"/>
      <att name="NODE_TRANSPARENCY" value="255" type="string"/>
      <att name="NODE_CUSTOMGRAPHICS_SIZE_7" value="0.0" type="string"/>
      <att name="NODE_LABEL_WIDTH" value="200.0" type="string"/>
      <att name="NODE_CUSTOMGRAPHICS_POSITION_2" value="C,C,c,0.00,0.00" type="string"/>
      <att name="NODE_CUSTOMGRAPHICS_POSITION_9" value="C,C,c,0.00,0.00" type="string"/>
      <att name="NODE_CUSTOMGRAPHICS_SIZE_3" value="0.0" type="string"/>
      <att name="z" value="0.0" type="string"/>
    </graphics>
  </node>
  <node id="486" label="INSR">
    <att name="shared name" value="INSR" type="string"/>
    <att name="name" value="INSR" type="string"/>
    <att name="selected" value="0" type="boolean"/>
    <graphics w="35.0" width="0.0" x="950.0" fill="#00b34c" type="ELLIPSE" outline="#000000" z="0.0" y="3521.0" h="35.0">
      <att name="NODE_CUSTOMGRAPHICS_7" value="org.cytoscape.ding.customgraphics.NullCustomGraphics,0,[ Remove Graphics ]," type="string"/>
      <att name="NODE_LABEL_FONT_SIZE" value="20" type="string"/>
      <att name="NODE_CUSTOMGRAPHICS_POSITION_5" value="C,C,c,0.00,0.00" type="string"/>
      <att name="NODE_CUSTOMGRAPHICS_2" value="org.cytoscape.ding.customgraphics.NullCustomGraphics,0,[ Remove Graphics ]," type="string"/>
      <att name="NODE_CUSTOMGRAPHICS_POSITION_6" value="C,C,c,0.00,0.00" type="string"/>
      <att name="NODE_CUSTOMGRAPHICS_3" value="org.cytoscape.ding.customgraphics.NullCustomGraphics,0,[ Remove Graphics ]," type="string"/>
      <att name="NODE_CUSTOMGRAPHICS_SIZE_5" value="0.0" type="string"/>
      <att name="NODE_LABEL" value="INSR" type="string"/>
      <att name="NODE_LABEL_FONT_FACE" value="Dialog.plain,plain,30" type="string"/>
      <att name="NODE_VISIBLE" value="true" type="string"/>
      <att name="NODE_NESTED_NETWORK_IMAGE_VISIBLE" value="true" type="string"/>
      <att name="NODE_CUSTOMGRAPHICS_9" value="org.cytoscape.ding.customgraphics.NullCustomGraphics,0,[ Remove Graphics ]," type="string"/>
      <att name="NODE_SELECTED" value="false" type="string"/>
      <att name="NODE_LABEL_TRANSPARENCY" value="255" type="string"/>
      <att name="NODE_CUSTOMGRAPHICS_SIZE_9" value="0.0" type="string"/>
      <att name="NODE_CUSTOMGRAPHICS_POSITION_7" value="C,C,c,0.00,0.00" type="string"/>
      <att name="NODE_BORDER_TRANSPARENCY" value="255" type="string"/>
      <att name="NODE_TOOLTIP" value="" type="string"/>
      <att name="NODE_DEPTH" value="0.0" type="string"/>
      <att name="NODE_CUSTOMGRAPHICS_POSITION_8" value="C,C,c,0.00,0.00" type="string"/>
      <att name="NODE_CUSTOMGRAPHICS_POSITION_4" value="C,C,c,0.00,0.00" type="string"/>
      <att name="NODE_CUSTOMGRAPHICS_4" value="org.cytoscape.ding.customgraphics.NullCustomGraphics,0,[ Remove Graphics ]," type="string"/>
      <att name="NODE_LABEL_COLOR" value="#000000" type="string"/>
      <att name="NODE_CUSTOMGRAPHICS_SIZE_1" value="0.0" type="string"/>
      <att name="NODE_CUSTOMGRAPHICS_POSITION_3" value="C,C,c,0.00,0.00" type="string"/>
      <att name="NODE_CUSTOMGRAPHICS_1" value="org.cytoscape.ding.customgraphics.NullCustomGraphics,0,[ Remove Graphics ]," type="string"/>
      <att name="NODE_CUSTOMGRAPHICS_5" value="org.cytoscape.ding.customgraphics.NullCustomGraphics,0,[ Remove Graphics ]," type="string"/>
      <att name="NODE_CUSTOMGRAPHICS_6" value="org.cytoscape.ding.customgraphics.NullCustomGraphics,0,[ Remove Graphics ]," type="string"/>
      <att name="NODE_CUSTOMGRAPHICS_SIZE_2" value="0.0" type="string"/>
      <att name="NODE_LABEL_POSITION" value="C,C,c,0.00,0.00" type="string"/>
      <att name="NODE_CUSTOMGRAPHICS_POSITION_1" value="C,C,c,0.00,0.00" type="string"/>
      <att name="NODE_CUSTOMGRAPHICS_8" value="org.cytoscape.ding.customgraphics.NullCustomGraphics,0,[ Remove Graphics ]," type="string"/>
      <att name="NODE_CUSTOMGRAPHICS_SIZE_8" value="0.0" type="string"/>
      <att name="NODE_CUSTOMGRAPHICS_SIZE_4" value="0.0" type="string"/>
      <att name="NODE_BORDER_STROKE" value="SOLID" type="string"/>
      <att name="NODE_SELECTED_PAINT" value="#ffff00" type="string"/>
      <att name="NODE_CUSTOMGRAPHICS_SIZE_6" value="0.0" type="string"/>
      <att name="NODE_TRANSPARENCY" value="255" type="string"/>
      <att name="NODE_CUSTOMGRAPHICS_SIZE_7" value="0.0" type="string"/>
      <att name="NODE_LABEL_WIDTH" value="200.0" type="string"/>
      <att name="NODE_CUSTOMGRAPHICS_POSITION_2" value="C,C,c,0.00,0.00" type="string"/>
      <att name="NODE_CUSTOMGRAPHICS_POSITION_9" value="C,C,c,0.00,0.00" type="string"/>
      <att name="NODE_CUSTOMGRAPHICS_SIZE_3" value="0.0" type="string"/>
      <att name="z" value="0.0" type="string"/>
    </graphics>
  </node>
  <node id="485" label="OGDH">
    <att name="shared name" value="OGDH" type="string"/>
    <att name="name" value="OGDH" type="string"/>
    <att name="selected" value="0" type="boolean"/>
    <graphics w="35.0" width="0.0" x="631.5" fill="#00ab54" type="ELLIPSE" outline="#000000" z="0.0" y="4412.0" h="35.0">
      <att name="NODE_CUSTOMGRAPHICS_7" value="org.cytoscape.ding.customgraphics.NullCustomGraphics,0,[ Remove Graphics ]," type="string"/>
      <att name="NODE_LABEL_FONT_SIZE" value="20" type="string"/>
      <att name="NODE_CUSTOMGRAPHICS_POSITION_5" value="C,C,c,0.00,0.00" type="string"/>
      <att name="NODE_CUSTOMGRAPHICS_2" value="org.cytoscape.ding.customgraphics.NullCustomGraphics,0,[ Remove Graphics ]," type="string"/>
      <att name="NODE_CUSTOMGRAPHICS_POSITION_6" value="C,C,c,0.00,0.00" type="string"/>
      <att name="NODE_CUSTOMGRAPHICS_3" value="org.cytoscape.ding.customgraphics.NullCustomGraphics,0,[ Remove Graphics ]," type="string"/>
      <att name="NODE_CUSTOMGRAPHICS_SIZE_5" value="0.0" type="string"/>
      <att name="NODE_LABEL" value="OGDH" type="string"/>
      <att name="NODE_LABEL_FONT_FACE" value="Dialog.plain,plain,30" type="string"/>
      <att name="NODE_VISIBLE" value="true" type="string"/>
      <att name="NODE_NESTED_NETWORK_IMAGE_VISIBLE" value="true" type="string"/>
      <att name="NODE_CUSTOMGRAPHICS_9" value="org.cytoscape.ding.customgraphics.NullCustomGraphics,0,[ Remove Graphics ]," type="string"/>
      <att name="NODE_SELECTED" value="false" type="string"/>
      <att name="NODE_LABEL_TRANSPARENCY" value="255" type="string"/>
      <att name="NODE_CUSTOMGRAPHICS_SIZE_9" value="0.0" type="string"/>
      <att name="NODE_CUSTOMGRAPHICS_POSITION_7" value="C,C,c,0.00,0.00" type="string"/>
      <att name="NODE_BORDER_TRANSPARENCY" value="255" type="string"/>
      <att name="NODE_TOOLTIP" value="" type="string"/>
      <att name="NODE_DEPTH" value="0.0" type="string"/>
      <att name="NODE_CUSTOMGRAPHICS_POSITION_8" value="C,C,c,0.00,0.00" type="string"/>
      <att name="NODE_CUSTOMGRAPHICS_POSITION_4" value="C,C,c,0.00,0.00" type="string"/>
      <att name="NODE_CUSTOMGRAPHICS_4" value="org.cytoscape.ding.customgraphics.NullCustomGraphics,0,[ Remove Graphics ]," type="string"/>
      <att name="NODE_LABEL_COLOR" value="#000000" type="string"/>
      <att name="NODE_CUSTOMGRAPHICS_SIZE_1" value="0.0" type="string"/>
      <att name="NODE_CUSTOMGRAPHICS_POSITION_3" value="C,C,c,0.00,0.00" type="string"/>
      <att name="NODE_CUSTOMGRAPHICS_1" value="org.cytoscape.ding.customgraphics.NullCustomGraphics,0,[ Remove Graphics ]," type="string"/>
      <att name="NODE_CUSTOMGRAPHICS_5" value="org.cytoscape.ding.customgraphics.NullCustomGraphics,0,[ Remove Graphics ]," type="string"/>
      <att name="NODE_CUSTOMGRAPHICS_6" value="org.cytoscape.ding.customgraphics.NullCustomGraphics,0,[ Remove Graphics ]," type="string"/>
      <att name="NODE_CUSTOMGRAPHICS_SIZE_2" value="0.0" type="string"/>
      <att name="NODE_LABEL_POSITION" value="C,C,c,0.00,0.00" type="string"/>
      <att name="NODE_CUSTOMGRAPHICS_POSITION_1" value="C,C,c,0.00,0.00" type="string"/>
      <att name="NODE_CUSTOMGRAPHICS_8" value="org.cytoscape.ding.customgraphics.NullCustomGraphics,0,[ Remove Graphics ]," type="string"/>
      <att name="NODE_CUSTOMGRAPHICS_SIZE_8" value="0.0" type="string"/>
      <att name="NODE_CUSTOMGRAPHICS_SIZE_4" value="0.0" type="string"/>
      <att name="NODE_BORDER_STROKE" value="SOLID" type="string"/>
      <att name="NODE_SELECTED_PAINT" value="#ffff00" type="string"/>
      <att name="NODE_CUSTOMGRAPHICS_SIZE_6" value="0.0" type="string"/>
      <att name="NODE_TRANSPARENCY" value="255" type="string"/>
      <att name="NODE_CUSTOMGRAPHICS_SIZE_7" value="0.0" type="string"/>
      <att name="NODE_LABEL_WIDTH" value="200.0" type="string"/>
      <att name="NODE_CUSTOMGRAPHICS_POSITION_2" value="C,C,c,0.00,0.00" type="string"/>
      <att name="NODE_CUSTOMGRAPHICS_POSITION_9" value="C,C,c,0.00,0.00" type="string"/>
      <att name="NODE_CUSTOMGRAPHICS_SIZE_3" value="0.0" type="string"/>
      <att name="z" value="0.0" type="string"/>
    </graphics>
  </node>
  <node id="484" label="IFIT1">
    <att name="shared name" value="IFIT1" type="string"/>
    <att name="name" value="IFIT1" type="string"/>
    <att name="selected" value="0" type="boolean"/>
    <graphics w="35.0" width="0.0" x="1055.0" fill="#005ba4" type="ELLIPSE" outline="#000000" z="0.0" y="4391.0" h="35.0">
      <att name="NODE_CUSTOMGRAPHICS_7" value="org.cytoscape.ding.customgraphics.NullCustomGraphics,0,[ Remove Graphics ]," type="string"/>
      <att name="NODE_LABEL_FONT_SIZE" value="20" type="string"/>
      <att name="NODE_CUSTOMGRAPHICS_POSITION_5" value="C,C,c,0.00,0.00" type="string"/>
      <att name="NODE_CUSTOMGRAPHICS_2" value="org.cytoscape.ding.customgraphics.NullCustomGraphics,0,[ Remove Graphics ]," type="string"/>
      <att name="NODE_CUSTOMGRAPHICS_POSITION_6" value="C,C,c,0.00,0.00" type="string"/>
      <att name="NODE_CUSTOMGRAPHICS_3" value="org.cytoscape.ding.customgraphics.NullCustomGraphics,0,[ Remove Graphics ]," type="string"/>
      <att name="NODE_CUSTOMGRAPHICS_SIZE_5" value="0.0" type="string"/>
      <att name="NODE_LABEL" value="IFIT1" type="string"/>
      <att name="NODE_LABEL_FONT_FACE" value="Dialog.plain,plain,30" type="string"/>
      <att name="NODE_VISIBLE" value="true" type="string"/>
      <att name="NODE_NESTED_NETWORK_IMAGE_VISIBLE" value="true" type="string"/>
      <att name="NODE_CUSTOMGRAPHICS_9" value="org.cytoscape.ding.customgraphics.NullCustomGraphics,0,[ Remove Graphics ]," type="string"/>
      <att name="NODE_SELECTED" value="false" type="string"/>
      <att name="NODE_LABEL_TRANSPARENCY" value="255" type="string"/>
      <att name="NODE_CUSTOMGRAPHICS_SIZE_9" value="0.0" type="string"/>
      <att name="NODE_CUSTOMGRAPHICS_POSITION_7" value="C,C,c,0.00,0.00" type="string"/>
      <att name="NODE_BORDER_TRANSPARENCY" value="255" type="string"/>
      <att name="NODE_TOOLTIP" value="" type="string"/>
      <att name="NODE_DEPTH" value="0.0" type="string"/>
      <att name="NODE_CUSTOMGRAPHICS_POSITION_8" value="C,C,c,0.00,0.00" type="string"/>
      <att name="NODE_CUSTOMGRAPHICS_POSITION_4" value="C,C,c,0.00,0.00" type="string"/>
      <att name="NODE_CUSTOMGRAPHICS_4" value="org.cytoscape.ding.customgraphics.NullCustomGraphics,0,[ Remove Graphics ]," type="string"/>
      <att name="NODE_LABEL_COLOR" value="#000000" type="string"/>
      <att name="NODE_CUSTOMGRAPHICS_SIZE_1" value="0.0" type="string"/>
      <att name="NODE_CUSTOMGRAPHICS_POSITION_3" value="C,C,c,0.00,0.00" type="string"/>
      <att name="NODE_CUSTOMGRAPHICS_1" value="org.cytoscape.ding.customgraphics.NullCustomGraphics,0,[ Remove Graphics ]," type="string"/>
      <att name="NODE_CUSTOMGRAPHICS_5" value="org.cytoscape.ding.customgraphics.NullCustomGraphics,0,[ Remove Graphics ]," type="string"/>
      <att name="NODE_CUSTOMGRAPHICS_6" value="org.cytoscape.ding.customgraphics.NullCustomGraphics,0,[ Remove Graphics ]," type="string"/>
      <att name="NODE_CUSTOMGRAPHICS_SIZE_2" value="0.0" type="string"/>
      <att name="NODE_LABEL_POSITION" value="C,C,c,0.00,0.00" type="string"/>
      <att name="NODE_CUSTOMGRAPHICS_POSITION_1" value="C,C,c,0.00,0.00" type="string"/>
      <att name="NODE_CUSTOMGRAPHICS_8" value="org.cytoscape.ding.customgraphics.NullCustomGraphics,0,[ Remove Graphics ]," type="string"/>
      <att name="NODE_CUSTOMGRAPHICS_SIZE_8" value="0.0" type="string"/>
      <att name="NODE_CUSTOMGRAPHICS_SIZE_4" value="0.0" type="string"/>
      <att name="NODE_BORDER_STROKE" value="SOLID" type="string"/>
      <att name="NODE_SELECTED_PAINT" value="#ffff00" type="string"/>
      <att name="NODE_CUSTOMGRAPHICS_SIZE_6" value="0.0" type="string"/>
      <att name="NODE_TRANSPARENCY" value="255" type="string"/>
      <att name="NODE_CUSTOMGRAPHICS_SIZE_7" value="0.0" type="string"/>
      <att name="NODE_LABEL_WIDTH" value="200.0" type="string"/>
      <att name="NODE_CUSTOMGRAPHICS_POSITION_2" value="C,C,c,0.00,0.00" type="string"/>
      <att name="NODE_CUSTOMGRAPHICS_POSITION_9" value="C,C,c,0.00,0.00" type="string"/>
      <att name="NODE_CUSTOMGRAPHICS_SIZE_3" value="0.0" type="string"/>
      <att name="z" value="0.0" type="string"/>
    </graphics>
  </node>
  <node id="483" label="IFIT3">
    <att name="shared name" value="IFIT3" type="string"/>
    <att name="name" value="IFIT3" type="string"/>
    <att name="selected" value="0" type="boolean"/>
    <graphics w="35.0" width="0.0" x="846.0" fill="#0051ae" type="ELLIPSE" outline="#000000" z="0.0" y="4289.0" h="35.0">
      <att name="NODE_CUSTOMGRAPHICS_7" value="org.cytoscape.ding.customgraphics.NullCustomGraphics,0,[ Remove Graphics ]," type="string"/>
      <att name="NODE_LABEL_FONT_SIZE" value="20" type="string"/>
      <att name="NODE_CUSTOMGRAPHICS_POSITION_5" value="C,C,c,0.00,0.00" type="string"/>
      <att name="NODE_CUSTOMGRAPHICS_2" value="org.cytoscape.ding.customgraphics.NullCustomGraphics,0,[ Remove Graphics ]," type="string"/>
      <att name="NODE_CUSTOMGRAPHICS_POSITION_6" value="C,C,c,0.00,0.00" type="string"/>
      <att name="NODE_CUSTOMGRAPHICS_3" value="org.cytoscape.ding.customgraphics.NullCustomGraphics,0,[ Remove Graphics ]," type="string"/>
      <att name="NODE_CUSTOMGRAPHICS_SIZE_5" value="0.0" type="string"/>
      <att name="NODE_LABEL" value="IFIT3" type="string"/>
      <att name="NODE_LABEL_FONT_FACE" value="Dialog.plain,plain,30" type="string"/>
      <att name="NODE_VISIBLE" value="true" type="string"/>
      <att name="NODE_NESTED_NETWORK_IMAGE_VISIBLE" value="true" type="string"/>
      <att name="NODE_CUSTOMGRAPHICS_9" value="org.cytoscape.ding.customgraphics.NullCustomGraphics,0,[ Remove Graphics ]," type="string"/>
      <att name="NODE_SELECTED" value="false" type="string"/>
      <att name="NODE_LABEL_TRANSPARENCY" value="255" type="string"/>
      <att name="NODE_CUSTOMGRAPHICS_SIZE_9" value="0.0" type="string"/>
      <att name="NODE_CUSTOMGRAPHICS_POSITION_7" value="C,C,c,0.00,0.00" type="string"/>
      <att name="NODE_BORDER_TRANSPARENCY" value="255" type="string"/>
      <att name="NODE_TOOLTIP" value="" type="string"/>
      <att name="NODE_DEPTH" value="0.0" type="string"/>
      <att name="NODE_CUSTOMGRAPHICS_POSITION_8" value="C,C,c,0.00,0.00" type="string"/>
      <att name="NODE_CUSTOMGRAPHICS_POSITION_4" value="C,C,c,0.00,0.00" type="string"/>
      <att name="NODE_CUSTOMGRAPHICS_4" value="org.cytoscape.ding.customgraphics.NullCustomGraphics,0,[ Remove Graphics ]," type="string"/>
      <att name="NODE_LABEL_COLOR" value="#000000" type="string"/>
      <att name="NODE_CUSTOMGRAPHICS_SIZE_1" value="0.0" type="string"/>
      <att name="NODE_CUSTOMGRAPHICS_POSITION_3" value="C,C,c,0.00,0.00" type="string"/>
      <att name="NODE_CUSTOMGRAPHICS_1" value="org.cytoscape.ding.customgraphics.NullCustomGraphics,0,[ Remove Graphics ]," type="string"/>
      <att name="NODE_CUSTOMGRAPHICS_5" value="org.cytoscape.ding.customgraphics.NullCustomGraphics,0,[ Remove Graphics ]," type="string"/>
      <att name="NODE_CUSTOMGRAPHICS_6" value="org.cytoscape.ding.customgraphics.NullCustomGraphics,0,[ Remove Graphics ]," type="string"/>
      <att name="NODE_CUSTOMGRAPHICS_SIZE_2" value="0.0" type="string"/>
      <att name="NODE_LABEL_POSITION" value="C,C,c,0.00,0.00" type="string"/>
      <att name="NODE_CUSTOMGRAPHICS_POSITION_1" value="C,C,c,0.00,0.00" type="string"/>
      <att name="NODE_CUSTOMGRAPHICS_8" value="org.cytoscape.ding.customgraphics.NullCustomGraphics,0,[ Remove Graphics ]," type="string"/>
      <att name="NODE_CUSTOMGRAPHICS_SIZE_8" value="0.0" type="string"/>
      <att name="NODE_CUSTOMGRAPHICS_SIZE_4" value="0.0" type="string"/>
      <att name="NODE_BORDER_STROKE" value="SOLID" type="string"/>
      <att name="NODE_SELECTED_PAINT" value="#ffff00" type="string"/>
      <att name="NODE_CUSTOMGRAPHICS_SIZE_6" value="0.0" type="string"/>
      <att name="NODE_TRANSPARENCY" value="255" type="string"/>
      <att name="NODE_CUSTOMGRAPHICS_SIZE_7" value="0.0" type="string"/>
      <att name="NODE_LABEL_WIDTH" value="200.0" type="string"/>
      <att name="NODE_CUSTOMGRAPHICS_POSITION_2" value="C,C,c,0.00,0.00" type="string"/>
      <att name="NODE_CUSTOMGRAPHICS_POSITION_9" value="C,C,c,0.00,0.00" type="string"/>
      <att name="NODE_CUSTOMGRAPHICS_SIZE_3" value="0.0" type="string"/>
      <att name="z" value="0.0" type="string"/>
    </graphics>
  </node>
  <node id="482" label="RAD54L2">
    <att name="shared name" value="RAD54L2" type="string"/>
    <att name="name" value="RAD54L2" type="string"/>
    <att name="selected" value="0" type="boolean"/>
    <graphics w="35.00006103515625" width="0.0" x="1730.0" fill="#00609f" type="ELLIPSE" outline="#000000" z="0.0" y="4377.0" h="35.0">
      <att name="NODE_CUSTOMGRAPHICS_7" value="org.cytoscape.ding.customgraphics.NullCustomGraphics,0,[ Remove Graphics ]," type="string"/>
      <att name="NODE_LABEL_FONT_SIZE" value="20" type="string"/>
      <att name="NODE_CUSTOMGRAPHICS_POSITION_5" value="C,C,c,0.00,0.00" type="string"/>
      <att name="NODE_CUSTOMGRAPHICS_2" value="org.cytoscape.ding.customgraphics.NullCustomGraphics,0,[ Remove Graphics ]," type="string"/>
      <att name="NODE_CUSTOMGRAPHICS_POSITION_6" value="C,C,c,0.00,0.00" type="string"/>
      <att name="NODE_CUSTOMGRAPHICS_3" value="org.cytoscape.ding.customgraphics.NullCustomGraphics,0,[ Remove Graphics ]," type="string"/>
      <att name="NODE_CUSTOMGRAPHICS_SIZE_5" value="0.0" type="string"/>
      <att name="NODE_LABEL" value="RAD54L2" type="string"/>
      <att name="NODE_LABEL_FONT_FACE" value="Dialog.plain,plain,30" type="string"/>
      <att name="NODE_VISIBLE" value="true" type="string"/>
      <att name="NODE_NESTED_NETWORK_IMAGE_VISIBLE" value="true" type="string"/>
      <att name="NODE_CUSTOMGRAPHICS_9" value="org.cytoscape.ding.customgraphics.NullCustomGraphics,0,[ Remove Graphics ]," type="string"/>
      <att name="NODE_SELECTED" value="false" type="string"/>
      <att name="NODE_LABEL_TRANSPARENCY" value="255" type="string"/>
      <att name="NODE_CUSTOMGRAPHICS_SIZE_9" value="0.0" type="string"/>
      <att name="NODE_CUSTOMGRAPHICS_POSITION_7" value="C,C,c,0.00,0.00" type="string"/>
      <att name="NODE_BORDER_TRANSPARENCY" value="255" type="string"/>
      <att name="NODE_TOOLTIP" value="" type="string"/>
      <att name="NODE_DEPTH" value="0.0" type="string"/>
      <att name="NODE_CUSTOMGRAPHICS_POSITION_8" value="C,C,c,0.00,0.00" type="string"/>
      <att name="NODE_CUSTOMGRAPHICS_POSITION_4" value="C,C,c,0.00,0.00" type="string"/>
      <att name="NODE_CUSTOMGRAPHICS_4" value="org.cytoscape.ding.customgraphics.NullCustomGraphics,0,[ Remove Graphics ]," type="string"/>
      <att name="NODE_LABEL_COLOR" value="#000000" type="string"/>
      <att name="NODE_CUSTOMGRAPHICS_SIZE_1" value="0.0" type="string"/>
      <att name="NODE_CUSTOMGRAPHICS_POSITION_3" value="C,C,c,0.00,0.00" type="string"/>
      <att name="NODE_CUSTOMGRAPHICS_1" value="org.cytoscape.ding.customgraphics.NullCustomGraphics,0,[ Remove Graphics ]," type="string"/>
      <att name="NODE_CUSTOMGRAPHICS_5" value="org.cytoscape.ding.customgraphics.NullCustomGraphics,0,[ Remove Graphics ]," type="string"/>
      <att name="NODE_CUSTOMGRAPHICS_6" value="org.cytoscape.ding.customgraphics.NullCustomGraphics,0,[ Remove Graphics ]," type="string"/>
      <att name="NODE_CUSTOMGRAPHICS_SIZE_2" value="0.0" type="string"/>
      <att name="NODE_LABEL_POSITION" value="C,C,c,0.00,0.00" type="string"/>
      <att name="NODE_CUSTOMGRAPHICS_POSITION_1" value="C,C,c,0.00,0.00" type="string"/>
      <att name="NODE_CUSTOMGRAPHICS_8" value="org.cytoscape.ding.customgraphics.NullCustomGraphics,0,[ Remove Graphics ]," type="string"/>
      <att name="NODE_CUSTOMGRAPHICS_SIZE_8" value="0.0" type="string"/>
      <att name="NODE_CUSTOMGRAPHICS_SIZE_4" value="0.0" type="string"/>
      <att name="NODE_BORDER_STROKE" value="SOLID" type="string"/>
      <att name="NODE_SELECTED_PAINT" value="#ffff00" type="string"/>
      <att name="NODE_CUSTOMGRAPHICS_SIZE_6" value="0.0" type="string"/>
      <att name="NODE_TRANSPARENCY" value="255" type="string"/>
      <att name="NODE_CUSTOMGRAPHICS_SIZE_7" value="0.0" type="string"/>
      <att name="NODE_LABEL_WIDTH" value="200.0" type="string"/>
      <att name="NODE_CUSTOMGRAPHICS_POSITION_2" value="C,C,c,0.00,0.00" type="string"/>
      <att name="NODE_CUSTOMGRAPHICS_POSITION_9" value="C,C,c,0.00,0.00" type="string"/>
      <att name="NODE_CUSTOMGRAPHICS_SIZE_3" value="0.0" type="string"/>
      <att name="z" value="0.0" type="string"/>
    </graphics>
  </node>
  <node id="481" label="CHMP2B">
    <att name="shared name" value="CHMP2B" type="string"/>
    <att name="name" value="CHMP2B" type="string"/>
    <att name="selected" value="0" type="boolean"/>
    <graphics w="35.0" width="0.0" x="1437.0" fill="#00629d" type="ELLIPSE" outline="#000000" z="0.0" y="3605.0" h="35.0">
      <att name="NODE_CUSTOMGRAPHICS_7" value="org.cytoscape.ding.customgraphics.NullCustomGraphics,0,[ Remove Graphics ]," type="string"/>
      <att name="NODE_LABEL_FONT_SIZE" value="20" type="string"/>
      <att name="NODE_CUSTOMGRAPHICS_POSITION_5" value="C,C,c,0.00,0.00" type="string"/>
      <att name="NODE_CUSTOMGRAPHICS_2" value="org.cytoscape.ding.customgraphics.NullCustomGraphics,0,[ Remove Graphics ]," type="string"/>
      <att name="NODE_CUSTOMGRAPHICS_POSITION_6" value="C,C,c,0.00,0.00" type="string"/>
      <att name="NODE_CUSTOMGRAPHICS_3" value="org.cytoscape.ding.customgraphics.NullCustomGraphics,0,[ Remove Graphics ]," type="string"/>
      <att name="NODE_CUSTOMGRAPHICS_SIZE_5" value="0.0" type="string"/>
      <att name="NODE_LABEL" value="CHMP2B" type="string"/>
      <att name="NODE_LABEL_FONT_FACE" value="Dialog.plain,plain,30" type="string"/>
      <att name="NODE_VISIBLE" value="true" type="string"/>
      <att name="NODE_NESTED_NETWORK_IMAGE_VISIBLE" value="true" type="string"/>
      <att name="NODE_CUSTOMGRAPHICS_9" value="org.cytoscape.ding.customgraphics.NullCustomGraphics,0,[ Remove Graphics ]," type="string"/>
      <att name="NODE_SELECTED" value="false" type="string"/>
      <att name="NODE_LABEL_TRANSPARENCY" value="255" type="string"/>
      <att name="NODE_CUSTOMGRAPHICS_SIZE_9" value="0.0" type="string"/>
      <att name="NODE_CUSTOMGRAPHICS_POSITION_7" value="C,C,c,0.00,0.00" type="string"/>
      <att name="NODE_BORDER_TRANSPARENCY" value="255" type="string"/>
      <att name="NODE_TOOLTIP" value="" type="string"/>
      <att name="NODE_DEPTH" value="0.0" type="string"/>
      <att name="NODE_CUSTOMGRAPHICS_POSITION_8" value="C,C,c,0.00,0.00" type="string"/>
      <att name="NODE_CUSTOMGRAPHICS_POSITION_4" value="C,C,c,0.00,0.00" type="string"/>
      <att name="NODE_CUSTOMGRAPHICS_4" value="org.cytoscape.ding.customgraphics.NullCustomGraphics,0,[ Remove Graphics ]," type="string"/>
      <att name="NODE_LABEL_COLOR" value="#000000" type="string"/>
      <att name="NODE_CUSTOMGRAPHICS_SIZE_1" value="0.0" type="string"/>
      <att name="NODE_CUSTOMGRAPHICS_POSITION_3" value="C,C,c,0.00,0.00" type="string"/>
      <att name="NODE_CUSTOMGRAPHICS_1" value="org.cytoscape.ding.customgraphics.NullCustomGraphics,0,[ Remove Graphics ]," type="string"/>
      <att name="NODE_CUSTOMGRAPHICS_5" value="org.cytoscape.ding.customgraphics.NullCustomGraphics,0,[ Remove Graphics ]," type="string"/>
      <att name="NODE_CUSTOMGRAPHICS_6" value="org.cytoscape.ding.customgraphics.NullCustomGraphics,0,[ Remove Graphics ]," type="string"/>
      <att name="NODE_CUSTOMGRAPHICS_SIZE_2" value="0.0" type="string"/>
      <att name="NODE_LABEL_POSITION" value="C,C,c,0.00,0.00" type="string"/>
      <att name="NODE_CUSTOMGRAPHICS_POSITION_1" value="C,C,c,0.00,0.00" type="string"/>
      <att name="NODE_CUSTOMGRAPHICS_8" value="org.cytoscape.ding.customgraphics.NullCustomGraphics,0,[ Remove Graphics ]," type="string"/>
      <att name="NODE_CUSTOMGRAPHICS_SIZE_8" value="0.0" type="string"/>
      <att name="NODE_CUSTOMGRAPHICS_SIZE_4" value="0.0" type="string"/>
      <att name="NODE_BORDER_STROKE" value="SOLID" type="string"/>
      <att name="NODE_SELECTED_PAINT" value="#ffff00" type="string"/>
      <att name="NODE_CUSTOMGRAPHICS_SIZE_6" value="0.0" type="string"/>
      <att name="NODE_TRANSPARENCY" value="255" type="string"/>
      <att name="NODE_CUSTOMGRAPHICS_SIZE_7" value="0.0" type="string"/>
      <att name="NODE_LABEL_WIDTH" value="200.0" type="string"/>
      <att name="NODE_CUSTOMGRAPHICS_POSITION_2" value="C,C,c,0.00,0.00" type="string"/>
      <att name="NODE_CUSTOMGRAPHICS_POSITION_9" value="C,C,c,0.00,0.00" type="string"/>
      <att name="NODE_CUSTOMGRAPHICS_SIZE_3" value="0.0" type="string"/>
      <att name="z" value="0.0" type="string"/>
    </graphics>
  </node>
  <node id="480" label="DNM1L">
    <att name="shared name" value="DNM1L" type="string"/>
    <att name="name" value="DNM1L" type="string"/>
    <att name="selected" value="0" type="boolean"/>
    <graphics w="35.0" width="0.0" x="1349.0" fill="#00609f" type="ELLIPSE" outline="#000000" z="0.0" y="4572.0" h="35.0">
      <att name="NODE_CUSTOMGRAPHICS_7" value="org.cytoscape.ding.customgraphics.NullCustomGraphics,0,[ Remove Graphics ]," type="string"/>
      <att name="NODE_LABEL_FONT_SIZE" value="20" type="string"/>
      <att name="NODE_CUSTOMGRAPHICS_POSITION_5" value="C,C,c,0.00,0.00" type="string"/>
      <att name="NODE_CUSTOMGRAPHICS_2" value="org.cytoscape.ding.customgraphics.NullCustomGraphics,0,[ Remove Graphics ]," type="string"/>
      <att name="NODE_CUSTOMGRAPHICS_POSITION_6" value="C,C,c,0.00,0.00" type="string"/>
      <att name="NODE_CUSTOMGRAPHICS_3" value="org.cytoscape.ding.customgraphics.NullCustomGraphics,0,[ Remove Graphics ]," type="string"/>
      <att name="NODE_CUSTOMGRAPHICS_SIZE_5" value="0.0" type="string"/>
      <att name="NODE_LABEL" value="DNM1L" type="string"/>
      <att name="NODE_LABEL_FONT_FACE" value="Dialog.plain,plain,30" type="string"/>
      <att name="NODE_VISIBLE" value="true" type="string"/>
      <att name="NODE_NESTED_NETWORK_IMAGE_VISIBLE" value="true" type="string"/>
      <att name="NODE_CUSTOMGRAPHICS_9" value="org.cytoscape.ding.customgraphics.NullCustomGraphics,0,[ Remove Graphics ]," type="string"/>
      <att name="NODE_SELECTED" value="false" type="string"/>
      <att name="NODE_LABEL_TRANSPARENCY" value="255" type="string"/>
      <att name="NODE_CUSTOMGRAPHICS_SIZE_9" value="0.0" type="string"/>
      <att name="NODE_CUSTOMGRAPHICS_POSITION_7" value="C,C,c,0.00,0.00" type="string"/>
      <att name="NODE_BORDER_TRANSPARENCY" value="255" type="string"/>
      <att name="NODE_TOOLTIP" value="" type="string"/>
      <att name="NODE_DEPTH" value="0.0" type="string"/>
      <att name="NODE_CUSTOMGRAPHICS_POSITION_8" value="C,C,c,0.00,0.00" type="string"/>
      <att name="NODE_CUSTOMGRAPHICS_POSITION_4" value="C,C,c,0.00,0.00" type="string"/>
      <att name="NODE_CUSTOMGRAPHICS_4" value="org.cytoscape.ding.customgraphics.NullCustomGraphics,0,[ Remove Graphics ]," type="string"/>
      <att name="NODE_LABEL_COLOR" value="#000000" type="string"/>
      <att name="NODE_CUSTOMGRAPHICS_SIZE_1" value="0.0" type="string"/>
      <att name="NODE_CUSTOMGRAPHICS_POSITION_3" value="C,C,c,0.00,0.00" type="string"/>
      <att name="NODE_CUSTOMGRAPHICS_1" value="org.cytoscape.ding.customgraphics.NullCustomGraphics,0,[ Remove Graphics ]," type="string"/>
      <att name="NODE_CUSTOMGRAPHICS_5" value="org.cytoscape.ding.customgraphics.NullCustomGraphics,0,[ Remove Graphics ]," type="string"/>
      <att name="NODE_CUSTOMGRAPHICS_6" value="org.cytoscape.ding.customgraphics.NullCustomGraphics,0,[ Remove Graphics ]," type="string"/>
      <att name="NODE_CUSTOMGRAPHICS_SIZE_2" value="0.0" type="string"/>
      <att name="NODE_LABEL_POSITION" value="C,C,c,0.00,0.00" type="string"/>
      <att name="NODE_CUSTOMGRAPHICS_POSITION_1" value="C,C,c,0.00,0.00" type="string"/>
      <att name="NODE_CUSTOMGRAPHICS_8" value="org.cytoscape.ding.customgraphics.NullCustomGraphics,0,[ Remove Graphics ]," type="string"/>
      <att name="NODE_CUSTOMGRAPHICS_SIZE_8" value="0.0" type="string"/>
      <att name="NODE_CUSTOMGRAPHICS_SIZE_4" value="0.0" type="string"/>
      <att name="NODE_BORDER_STROKE" value="SOLID" type="string"/>
      <att name="NODE_SELECTED_PAINT" value="#ffff00" type="string"/>
      <att name="NODE_CUSTOMGRAPHICS_SIZE_6" value="0.0" type="string"/>
      <att name="NODE_TRANSPARENCY" value="255" type="string"/>
      <att name="NODE_CUSTOMGRAPHICS_SIZE_7" value="0.0" type="string"/>
      <att name="NODE_LABEL_WIDTH" value="200.0" type="string"/>
      <att name="NODE_CUSTOMGRAPHICS_POSITION_2" value="C,C,c,0.00,0.00" type="string"/>
      <att name="NODE_CUSTOMGRAPHICS_POSITION_9" value="C,C,c,0.00,0.00" type="string"/>
      <att name="NODE_CUSTOMGRAPHICS_SIZE_3" value="0.0" type="string"/>
      <att name="z" value="0.0" type="string"/>
    </graphics>
  </node>
  <node id="479" label="ZFHX1B">
    <att name="shared name" value="ZFHX1B" type="string"/>
    <att name="name" value="ZFHX1B" type="string"/>
    <att name="selected" value="0" type="boolean"/>
    <graphics w="35.0" width="0.0" x="1861.0" fill="#00629d" type="ELLIPSE" outline="#000000" z="0.0" y="3939.0" h="35.0">
      <att name="NODE_CUSTOMGRAPHICS_7" value="org.cytoscape.ding.customgraphics.NullCustomGraphics,0,[ Remove Graphics ]," type="string"/>
      <att name="NODE_LABEL_FONT_SIZE" value="20" type="string"/>
      <att name="NODE_CUSTOMGRAPHICS_POSITION_5" value="C,C,c,0.00,0.00" type="string"/>
      <att name="NODE_CUSTOMGRAPHICS_2" value="org.cytoscape.ding.customgraphics.NullCustomGraphics,0,[ Remove Graphics ]," type="string"/>
      <att name="NODE_CUSTOMGRAPHICS_POSITION_6" value="C,C,c,0.00,0.00" type="string"/>
      <att name="NODE_CUSTOMGRAPHICS_3" value="org.cytoscape.ding.customgraphics.NullCustomGraphics,0,[ Remove Graphics ]," type="string"/>
      <att name="NODE_CUSTOMGRAPHICS_SIZE_5" value="0.0" type="string"/>
      <att name="NODE_LABEL" value="ZFHX1B" type="string"/>
      <att name="NODE_LABEL_FONT_FACE" value="Dialog.plain,plain,30" type="string"/>
      <att name="NODE_VISIBLE" value="true" type="string"/>
      <att name="NODE_NESTED_NETWORK_IMAGE_VISIBLE" value="true" type="string"/>
      <att name="NODE_CUSTOMGRAPHICS_9" value="org.cytoscape.ding.customgraphics.NullCustomGraphics,0,[ Remove Graphics ]," type="string"/>
      <att name="NODE_SELECTED" value="false" type="string"/>
      <att name="NODE_LABEL_TRANSPARENCY" value="255" type="string"/>
      <att name="NODE_CUSTOMGRAPHICS_SIZE_9" value="0.0" type="string"/>
      <att name="NODE_CUSTOMGRAPHICS_POSITION_7" value="C,C,c,0.00,0.00" type="string"/>
      <att name="NODE_BORDER_TRANSPARENCY" value="255" type="string"/>
      <att name="NODE_TOOLTIP" value="" type="string"/>
      <att name="NODE_DEPTH" value="0.0" type="string"/>
      <att name="NODE_CUSTOMGRAPHICS_POSITION_8" value="C,C,c,0.00,0.00" type="string"/>
      <att name="NODE_CUSTOMGRAPHICS_POSITION_4" value="C,C,c,0.00,0.00" type="string"/>
      <att name="NODE_CUSTOMGRAPHICS_4" value="org.cytoscape.ding.customgraphics.NullCustomGraphics,0,[ Remove Graphics ]," type="string"/>
      <att name="NODE_LABEL_COLOR" value="#000000" type="string"/>
      <att name="NODE_CUSTOMGRAPHICS_SIZE_1" value="0.0" type="string"/>
      <att name="NODE_CUSTOMGRAPHICS_POSITION_3" value="C,C,c,0.00,0.00" type="string"/>
      <att name="NODE_CUSTOMGRAPHICS_1" value="org.cytoscape.ding.customgraphics.NullCustomGraphics,0,[ Remove Graphics ]," type="string"/>
      <att name="NODE_CUSTOMGRAPHICS_5" value="org.cytoscape.ding.customgraphics.NullCustomGraphics,0,[ Remove Graphics ]," type="string"/>
      <att name="NODE_CUSTOMGRAPHICS_6" value="org.cytoscape.ding.customgraphics.NullCustomGraphics,0,[ Remove Graphics ]," type="string"/>
      <att name="NODE_CUSTOMGRAPHICS_SIZE_2" value="0.0" type="string"/>
      <att name="NODE_LABEL_POSITION" value="C,C,c,0.00,0.00" type="string"/>
      <att name="NODE_CUSTOMGRAPHICS_POSITION_1" value="C,C,c,0.00,0.00" type="string"/>
      <att name="NODE_CUSTOMGRAPHICS_8" value="org.cytoscape.ding.customgraphics.NullCustomGraphics,0,[ Remove Graphics ]," type="string"/>
      <att name="NODE_CUSTOMGRAPHICS_SIZE_8" value="0.0" type="string"/>
      <att name="NODE_CUSTOMGRAPHICS_SIZE_4" value="0.0" type="string"/>
      <att name="NODE_BORDER_STROKE" value="SOLID" type="string"/>
      <att name="NODE_SELECTED_PAINT" value="#ffff00" type="string"/>
      <att name="NODE_CUSTOMGRAPHICS_SIZE_6" value="0.0" type="string"/>
      <att name="NODE_TRANSPARENCY" value="255" type="string"/>
      <att name="NODE_CUSTOMGRAPHICS_SIZE_7" value="0.0" type="string"/>
      <att name="NODE_LABEL_WIDTH" value="200.0" type="string"/>
      <att name="NODE_CUSTOMGRAPHICS_POSITION_2" value="C,C,c,0.00,0.00" type="string"/>
      <att name="NODE_CUSTOMGRAPHICS_POSITION_9" value="C,C,c,0.00,0.00" type="string"/>
      <att name="NODE_CUSTOMGRAPHICS_SIZE_3" value="0.0" type="string"/>
      <att name="z" value="0.0" type="string"/>
    </graphics>
  </node>
  <node id="478" label="CDKN1A">
    <att name="shared name" value="CDKN1A" type="string"/>
    <att name="name" value="CDKN1A" type="string"/>
    <att name="selected" value="0" type="boolean"/>
    <graphics w="35.0001220703125" width="0.0" x="1372.0" fill="#00a758" type="ELLIPSE" outline="#000000" z="0.0" y="3949.0" h="35.0">
      <att name="NODE_CUSTOMGRAPHICS_7" value="org.cytoscape.ding.customgraphics.NullCustomGraphics,0,[ Remove Graphics ]," type="string"/>
      <att name="NODE_LABEL_FONT_SIZE" value="20" type="string"/>
      <att name="NODE_CUSTOMGRAPHICS_POSITION_5" value="C,C,c,0.00,0.00" type="string"/>
      <att name="NODE_CUSTOMGRAPHICS_2" value="org.cytoscape.ding.customgraphics.NullCustomGraphics,0,[ Remove Graphics ]," type="string"/>
      <att name="NODE_CUSTOMGRAPHICS_POSITION_6" value="C,C,c,0.00,0.00" type="string"/>
      <att name="NODE_CUSTOMGRAPHICS_3" value="org.cytoscape.ding.customgraphics.NullCustomGraphics,0,[ Remove Graphics ]," type="string"/>
      <att name="NODE_CUSTOMGRAPHICS_SIZE_5" value="0.0" type="string"/>
      <att name="NODE_LABEL" value="CDKN1A" type="string"/>
      <att name="NODE_LABEL_FONT_FACE" value="Dialog.plain,plain,30" type="string"/>
      <att name="NODE_VISIBLE" value="true" type="string"/>
      <att name="NODE_NESTED_NETWORK_IMAGE_VISIBLE" value="true" type="string"/>
      <att name="NODE_CUSTOMGRAPHICS_9" value="org.cytoscape.ding.customgraphics.NullCustomGraphics,0,[ Remove Graphics ]," type="string"/>
      <att name="NODE_SELECTED" value="false" type="string"/>
      <att name="NODE_LABEL_TRANSPARENCY" value="255" type="string"/>
      <att name="NODE_CUSTOMGRAPHICS_SIZE_9" value="0.0" type="string"/>
      <att name="NODE_CUSTOMGRAPHICS_POSITION_7" value="C,C,c,0.00,0.00" type="string"/>
      <att name="NODE_BORDER_TRANSPARENCY" value="255" type="string"/>
      <att name="NODE_TOOLTIP" value="" type="string"/>
      <att name="NODE_DEPTH" value="0.0" type="string"/>
      <att name="NODE_CUSTOMGRAPHICS_POSITION_8" value="C,C,c,0.00,0.00" type="string"/>
      <att name="NODE_CUSTOMGRAPHICS_POSITION_4" value="C,C,c,0.00,0.00" type="string"/>
      <att name="NODE_CUSTOMGRAPHICS_4" value="org.cytoscape.ding.customgraphics.NullCustomGraphics,0,[ Remove Graphics ]," type="string"/>
      <att name="NODE_LABEL_COLOR" value="#000000" type="string"/>
      <att name="NODE_CUSTOMGRAPHICS_SIZE_1" value="0.0" type="string"/>
      <att name="NODE_CUSTOMGRAPHICS_POSITION_3" value="C,C,c,0.00,0.00" type="string"/>
      <att name="NODE_CUSTOMGRAPHICS_1" value="org.cytoscape.ding.customgraphics.NullCustomGraphics,0,[ Remove Graphics ]," type="string"/>
      <att name="NODE_CUSTOMGRAPHICS_5" value="org.cytoscape.ding.customgraphics.NullCustomGraphics,0,[ Remove Graphics ]," type="string"/>
      <att name="NODE_CUSTOMGRAPHICS_6" value="org.cytoscape.ding.customgraphics.NullCustomGraphics,0,[ Remove Graphics ]," type="string"/>
      <att name="NODE_CUSTOMGRAPHICS_SIZE_2" value="0.0" type="string"/>
      <att name="NODE_LABEL_POSITION" value="C,C,c,0.00,0.00" type="string"/>
      <att name="NODE_CUSTOMGRAPHICS_POSITION_1" value="C,C,c,0.00,0.00" type="string"/>
      <att name="NODE_CUSTOMGRAPHICS_8" value="org.cytoscape.ding.customgraphics.NullCustomGraphics,0,[ Remove Graphics ]," type="string"/>
      <att name="NODE_CUSTOMGRAPHICS_SIZE_8" value="0.0" type="string"/>
      <att name="NODE_CUSTOMGRAPHICS_SIZE_4" value="0.0" type="string"/>
      <att name="NODE_BORDER_STROKE" value="SOLID" type="string"/>
      <att name="NODE_SELECTED_PAINT" value="#ffff00" type="string"/>
      <att name="NODE_CUSTOMGRAPHICS_SIZE_6" value="0.0" type="string"/>
      <att name="NODE_TRANSPARENCY" value="255" type="string"/>
      <att name="NODE_CUSTOMGRAPHICS_SIZE_7" value="0.0" type="string"/>
      <att name="NODE_LABEL_WIDTH" value="200.0" type="string"/>
      <att name="NODE_CUSTOMGRAPHICS_POSITION_2" value="C,C,c,0.00,0.00" type="string"/>
      <att name="NODE_CUSTOMGRAPHICS_POSITION_9" value="C,C,c,0.00,0.00" type="string"/>
      <att name="NODE_CUSTOMGRAPHICS_SIZE_3" value="0.0" type="string"/>
      <att name="z" value="0.0" type="string"/>
    </graphics>
  </node>
  <node id="477" label="LRRK2">
    <att name="shared name" value="LRRK2" type="string"/>
    <att name="name" value="LRRK2" type="string"/>
    <att name="selected" value="0" type="boolean"/>
    <graphics w="35.0" width="0.0" x="1312.0" fill="#006996" type="ELLIPSE" outline="#000000" z="0.0" y="4280.0" h="35.0">
      <att name="NODE_CUSTOMGRAPHICS_7" value="org.cytoscape.ding.customgraphics.NullCustomGraphics,0,[ Remove Graphics ]," type="string"/>
      <att name="NODE_LABEL_FONT_SIZE" value="20" type="string"/>
      <att name="NODE_CUSTOMGRAPHICS_POSITION_5" value="C,C,c,0.00,0.00" type="string"/>
      <att name="NODE_CUSTOMGRAPHICS_2" value="org.cytoscape.ding.customgraphics.NullCustomGraphics,0,[ Remove Graphics ]," type="string"/>
      <att name="NODE_CUSTOMGRAPHICS_POSITION_6" value="C,C,c,0.00,0.00" type="string"/>
      <att name="NODE_CUSTOMGRAPHICS_3" value="org.cytoscape.ding.customgraphics.NullCustomGraphics,0,[ Remove Graphics ]," type="string"/>
      <att name="NODE_CUSTOMGRAPHICS_SIZE_5" value="0.0" type="string"/>
      <att name="NODE_LABEL" value="LRRK2" type="string"/>
      <att name="NODE_LABEL_FONT_FACE" value="Dialog.plain,plain,30" type="string"/>
      <att name="NODE_VISIBLE" value="true" type="string"/>
      <att name="NODE_NESTED_NETWORK_IMAGE_VISIBLE" value="true" type="string"/>
      <att name="NODE_CUSTOMGRAPHICS_9" value="org.cytoscape.ding.customgraphics.NullCustomGraphics,0,[ Remove Graphics ]," type="string"/>
      <att name="NODE_SELECTED" value="false" type="string"/>
      <att name="NODE_LABEL_TRANSPARENCY" value="255" type="string"/>
      <att name="NODE_CUSTOMGRAPHICS_SIZE_9" value="0.0" type="string"/>
      <att name="NODE_CUSTOMGRAPHICS_POSITION_7" value="C,C,c,0.00,0.00" type="string"/>
      <att name="NODE_BORDER_TRANSPARENCY" value="255" type="string"/>
      <att name="NODE_TOOLTIP" value="" type="string"/>
      <att name="NODE_DEPTH" value="0.0" type="string"/>
      <att name="NODE_CUSTOMGRAPHICS_POSITION_8" value="C,C,c,0.00,0.00" type="string"/>
      <att name="NODE_CUSTOMGRAPHICS_POSITION_4" value="C,C,c,0.00,0.00" type="string"/>
      <att name="NODE_CUSTOMGRAPHICS_4" value="org.cytoscape.ding.customgraphics.NullCustomGraphics,0,[ Remove Graphics ]," type="string"/>
      <att name="NODE_LABEL_COLOR" value="#000000" type="string"/>
      <att name="NODE_CUSTOMGRAPHICS_SIZE_1" value="0.0" type="string"/>
      <att name="NODE_CUSTOMGRAPHICS_POSITION_3" value="C,C,c,0.00,0.00" type="string"/>
      <att name="NODE_CUSTOMGRAPHICS_1" value="org.cytoscape.ding.customgraphics.NullCustomGraphics,0,[ Remove Graphics ]," type="string"/>
      <att name="NODE_CUSTOMGRAPHICS_5" value="org.cytoscape.ding.customgraphics.NullCustomGraphics,0,[ Remove Graphics ]," type="string"/>
      <att name="NODE_CUSTOMGRAPHICS_6" value="org.cytoscape.ding.customgraphics.NullCustomGraphics,0,[ Remove Graphics ]," type="string"/>
      <att name="NODE_CUSTOMGRAPHICS_SIZE_2" value="0.0" type="string"/>
      <att name="NODE_LABEL_POSITION" value="C,C,c,0.00,0.00" type="string"/>
      <att name="NODE_CUSTOMGRAPHICS_POSITION_1" value="C,C,c,0.00,0.00" type="string"/>
      <att name="NODE_CUSTOMGRAPHICS_8" value="org.cytoscape.ding.customgraphics.NullCustomGraphics,0,[ Remove Graphics ]," type="string"/>
      <att name="NODE_CUSTOMGRAPHICS_SIZE_8" value="0.0" type="string"/>
      <att name="NODE_CUSTOMGRAPHICS_SIZE_4" value="0.0" type="string"/>
      <att name="NODE_BORDER_STROKE" value="SOLID" type="string"/>
      <att name="NODE_SELECTED_PAINT" value="#ffff00" type="string"/>
      <att name="NODE_CUSTOMGRAPHICS_SIZE_6" value="0.0" type="string"/>
      <att name="NODE_TRANSPARENCY" value="255" type="string"/>
      <att name="NODE_CUSTOMGRAPHICS_SIZE_7" value="0.0" type="string"/>
      <att name="NODE_LABEL_WIDTH" value="200.0" type="string"/>
      <att name="NODE_CUSTOMGRAPHICS_POSITION_2" value="C,C,c,0.00,0.00" type="string"/>
      <att name="NODE_CUSTOMGRAPHICS_POSITION_9" value="C,C,c,0.00,0.00" type="string"/>
      <att name="NODE_CUSTOMGRAPHICS_SIZE_3" value="0.0" type="string"/>
      <att name="z" value="0.0" type="string"/>
    </graphics>
  </node>
  <node id="476" label="GAB2">
    <att name="shared name" value="GAB2" type="string"/>
    <att name="name" value="GAB2" type="string"/>
    <att name="selected" value="0" type="boolean"/>
    <graphics w="35.0" width="0.0" x="1115.0" fill="#00a857" type="ELLIPSE" outline="#000000" z="0.0" y="3346.0" h="35.0">
      <att name="NODE_CUSTOMGRAPHICS_7" value="org.cytoscape.ding.customgraphics.NullCustomGraphics,0,[ Remove Graphics ]," type="string"/>
      <att name="NODE_LABEL_FONT_SIZE" value="20" type="string"/>
      <att name="NODE_CUSTOMGRAPHICS_POSITION_5" value="C,C,c,0.00,0.00" type="string"/>
      <att name="NODE_CUSTOMGRAPHICS_2" value="org.cytoscape.ding.customgraphics.NullCustomGraphics,0,[ Remove Graphics ]," type="string"/>
      <att name="NODE_CUSTOMGRAPHICS_POSITION_6" value="C,C,c,0.00,0.00" type="string"/>
      <att name="NODE_CUSTOMGRAPHICS_3" value="org.cytoscape.ding.customgraphics.NullCustomGraphics,0,[ Remove Graphics ]," type="string"/>
      <att name="NODE_CUSTOMGRAPHICS_SIZE_5" value="0.0" type="string"/>
      <att name="NODE_LABEL" value="GAB2" type="string"/>
      <att name="NODE_LABEL_FONT_FACE" value="Dialog.plain,plain,30" type="string"/>
      <att name="NODE_VISIBLE" value="true" type="string"/>
      <att name="NODE_NESTED_NETWORK_IMAGE_VISIBLE" value="true" type="string"/>
      <att name="NODE_CUSTOMGRAPHICS_9" value="org.cytoscape.ding.customgraphics.NullCustomGraphics,0,[ Remove Graphics ]," type="string"/>
      <att name="NODE_SELECTED" value="false" type="string"/>
      <att name="NODE_LABEL_TRANSPARENCY" value="255" type="string"/>
      <att name="NODE_CUSTOMGRAPHICS_SIZE_9" value="0.0" type="string"/>
      <att name="NODE_CUSTOMGRAPHICS_POSITION_7" value="C,C,c,0.00,0.00" type="string"/>
      <att name="NODE_BORDER_TRANSPARENCY" value="255" type="string"/>
      <att name="NODE_TOOLTIP" value="" type="string"/>
      <att name="NODE_DEPTH" value="0.0" type="string"/>
      <att name="NODE_CUSTOMGRAPHICS_POSITION_8" value="C,C,c,0.00,0.00" type="string"/>
      <att name="NODE_CUSTOMGRAPHICS_POSITION_4" value="C,C,c,0.00,0.00" type="string"/>
      <att name="NODE_CUSTOMGRAPHICS_4" value="org.cytoscape.ding.customgraphics.NullCustomGraphics,0,[ Remove Graphics ]," type="string"/>
      <att name="NODE_LABEL_COLOR" value="#000000" type="string"/>
      <att name="NODE_CUSTOMGRAPHICS_SIZE_1" value="0.0" type="string"/>
      <att name="NODE_CUSTOMGRAPHICS_POSITION_3" value="C,C,c,0.00,0.00" type="string"/>
      <att name="NODE_CUSTOMGRAPHICS_1" value="org.cytoscape.ding.customgraphics.NullCustomGraphics,0,[ Remove Graphics ]," type="string"/>
      <att name="NODE_CUSTOMGRAPHICS_5" value="org.cytoscape.ding.customgraphics.NullCustomGraphics,0,[ Remove Graphics ]," type="string"/>
      <att name="NODE_CUSTOMGRAPHICS_6" value="org.cytoscape.ding.customgraphics.NullCustomGraphics,0,[ Remove Graphics ]," type="string"/>
      <att name="NODE_CUSTOMGRAPHICS_SIZE_2" value="0.0" type="string"/>
      <att name="NODE_LABEL_POSITION" value="C,C,c,0.00,0.00" type="string"/>
      <att name="NODE_CUSTOMGRAPHICS_POSITION_1" value="C,C,c,0.00,0.00" type="string"/>
      <att name="NODE_CUSTOMGRAPHICS_8" value="org.cytoscape.ding.customgraphics.NullCustomGraphics,0,[ Remove Graphics ]," type="string"/>
      <att name="NODE_CUSTOMGRAPHICS_SIZE_8" value="0.0" type="string"/>
      <att name="NODE_CUSTOMGRAPHICS_SIZE_4" value="0.0" type="string"/>
      <att name="NODE_BORDER_STROKE" value="SOLID" type="string"/>
      <att name="NODE_SELECTED_PAINT" value="#ffff00" type="string"/>
      <att name="NODE_CUSTOMGRAPHICS_SIZE_6" value="0.0" type="string"/>
      <att name="NODE_TRANSPARENCY" value="255" type="string"/>
      <att name="NODE_CUSTOMGRAPHICS_SIZE_7" value="0.0" type="string"/>
      <att name="NODE_LABEL_WIDTH" value="200.0" type="string"/>
      <att name="NODE_CUSTOMGRAPHICS_POSITION_2" value="C,C,c,0.00,0.00" type="string"/>
      <att name="NODE_CUSTOMGRAPHICS_POSITION_9" value="C,C,c,0.00,0.00" type="string"/>
      <att name="NODE_CUSTOMGRAPHICS_SIZE_3" value="0.0" type="string"/>
      <att name="z" value="0.0" type="string"/>
    </graphics>
  </node>
  <node id="475" label="CDK6">
    <att name="shared name" value="CDK6" type="string"/>
    <att name="name" value="CDK6" type="string"/>
    <att name="selected" value="0" type="boolean"/>
    <graphics w="34.999755859375" width="0.0" x="1389.5" fill="#0055aa" type="ELLIPSE" outline="#000000" z="0.0" y="4025.0" h="35.0">
      <att name="NODE_CUSTOMGRAPHICS_7" value="org.cytoscape.ding.customgraphics.NullCustomGraphics,0,[ Remove Graphics ]," type="string"/>
      <att name="NODE_LABEL_FONT_SIZE" value="20" type="string"/>
      <att name="NODE_CUSTOMGRAPHICS_POSITION_5" value="C,C,c,0.00,0.00" type="string"/>
      <att name="NODE_CUSTOMGRAPHICS_2" value="org.cytoscape.ding.customgraphics.NullCustomGraphics,0,[ Remove Graphics ]," type="string"/>
      <att name="NODE_CUSTOMGRAPHICS_POSITION_6" value="C,C,c,0.00,0.00" type="string"/>
      <att name="NODE_CUSTOMGRAPHICS_3" value="org.cytoscape.ding.customgraphics.NullCustomGraphics,0,[ Remove Graphics ]," type="string"/>
      <att name="NODE_CUSTOMGRAPHICS_SIZE_5" value="0.0" type="string"/>
      <att name="NODE_LABEL" value="CDK6" type="string"/>
      <att name="NODE_LABEL_FONT_FACE" value="Dialog.plain,plain,30" type="string"/>
      <att name="NODE_VISIBLE" value="true" type="string"/>
      <att name="NODE_NESTED_NETWORK_IMAGE_VISIBLE" value="true" type="string"/>
      <att name="NODE_CUSTOMGRAPHICS_9" value="org.cytoscape.ding.customgraphics.NullCustomGraphics,0,[ Remove Graphics ]," type="string"/>
      <att name="NODE_SELECTED" value="false" type="string"/>
      <att name="NODE_LABEL_TRANSPARENCY" value="255" type="string"/>
      <att name="NODE_CUSTOMGRAPHICS_SIZE_9" value="0.0" type="string"/>
      <att name="NODE_CUSTOMGRAPHICS_POSITION_7" value="C,C,c,0.00,0.00" type="string"/>
      <att name="NODE_BORDER_TRANSPARENCY" value="255" type="string"/>
      <att name="NODE_TOOLTIP" value="" type="string"/>
      <att name="NODE_DEPTH" value="0.0" type="string"/>
      <att name="NODE_CUSTOMGRAPHICS_POSITION_8" value="C,C,c,0.00,0.00" type="string"/>
      <att name="NODE_CUSTOMGRAPHICS_POSITION_4" value="C,C,c,0.00,0.00" type="string"/>
      <att name="NODE_CUSTOMGRAPHICS_4" value="org.cytoscape.ding.customgraphics.NullCustomGraphics,0,[ Remove Graphics ]," type="string"/>
      <att name="NODE_LABEL_COLOR" value="#000000" type="string"/>
      <att name="NODE_CUSTOMGRAPHICS_SIZE_1" value="0.0" type="string"/>
      <att name="NODE_CUSTOMGRAPHICS_POSITION_3" value="C,C,c,0.00,0.00" type="string"/>
      <att name="NODE_CUSTOMGRAPHICS_1" value="org.cytoscape.ding.customgraphics.NullCustomGraphics,0,[ Remove Graphics ]," type="string"/>
      <att name="NODE_CUSTOMGRAPHICS_5" value="org.cytoscape.ding.customgraphics.NullCustomGraphics,0,[ Remove Graphics ]," type="string"/>
      <att name="NODE_CUSTOMGRAPHICS_6" value="org.cytoscape.ding.customgraphics.NullCustomGraphics,0,[ Remove Graphics ]," type="string"/>
      <att name="NODE_CUSTOMGRAPHICS_SIZE_2" value="0.0" type="string"/>
      <att name="NODE_LABEL_POSITION" value="C,C,c,0.00,0.00" type="string"/>
      <att name="NODE_CUSTOMGRAPHICS_POSITION_1" value="C,C,c,0.00,0.00" type="string"/>
      <att name="NODE_CUSTOMGRAPHICS_8" value="org.cytoscape.ding.customgraphics.NullCustomGraphics,0,[ Remove Graphics ]," type="string"/>
      <att name="NODE_CUSTOMGRAPHICS_SIZE_8" value="0.0" type="string"/>
      <att name="NODE_CUSTOMGRAPHICS_SIZE_4" value="0.0" type="string"/>
      <att name="NODE_BORDER_STROKE" value="SOLID" type="string"/>
      <att name="NODE_SELECTED_PAINT" value="#ffff00" type="string"/>
      <att name="NODE_CUSTOMGRAPHICS_SIZE_6" value="0.0" type="string"/>
      <att name="NODE_TRANSPARENCY" value="255" type="string"/>
      <att name="NODE_CUSTOMGRAPHICS_SIZE_7" value="0.0" type="string"/>
      <att name="NODE_LABEL_WIDTH" value="200.0" type="string"/>
      <att name="NODE_CUSTOMGRAPHICS_POSITION_2" value="C,C,c,0.00,0.00" type="string"/>
      <att name="NODE_CUSTOMGRAPHICS_POSITION_9" value="C,C,c,0.00,0.00" type="string"/>
      <att name="NODE_CUSTOMGRAPHICS_SIZE_3" value="0.0" type="string"/>
      <att name="z" value="0.0" type="string"/>
    </graphics>
  </node>
  <node id="474" label="SR140">
    <att name="shared name" value="SR140" type="string"/>
    <att name="name" value="SR140" type="string"/>
    <att name="selected" value="0" type="boolean"/>
    <graphics w="35.0" width="0.0" x="1950.0" fill="#00649b" type="ELLIPSE" outline="#000000" z="0.0" y="3825.0" h="35.0">
      <att name="NODE_CUSTOMGRAPHICS_7" value="org.cytoscape.ding.customgraphics.NullCustomGraphics,0,[ Remove Graphics ]," type="string"/>
      <att name="NODE_LABEL_FONT_SIZE" value="20" type="string"/>
      <att name="NODE_CUSTOMGRAPHICS_POSITION_5" value="C,C,c,0.00,0.00" type="string"/>
      <att name="NODE_CUSTOMGRAPHICS_2" value="org.cytoscape.ding.customgraphics.NullCustomGraphics,0,[ Remove Graphics ]," type="string"/>
      <att name="NODE_CUSTOMGRAPHICS_POSITION_6" value="C,C,c,0.00,0.00" type="string"/>
      <att name="NODE_CUSTOMGRAPHICS_3" value="org.cytoscape.ding.customgraphics.NullCustomGraphics,0,[ Remove Graphics ]," type="string"/>
      <att name="NODE_CUSTOMGRAPHICS_SIZE_5" value="0.0" type="string"/>
      <att name="NODE_LABEL" value="SR140" type="string"/>
      <att name="NODE_LABEL_FONT_FACE" value="Dialog.plain,plain,30" type="string"/>
      <att name="NODE_VISIBLE" value="true" type="string"/>
      <att name="NODE_NESTED_NETWORK_IMAGE_VISIBLE" value="true" type="string"/>
      <att name="NODE_CUSTOMGRAPHICS_9" value="org.cytoscape.ding.customgraphics.NullCustomGraphics,0,[ Remove Graphics ]," type="string"/>
      <att name="NODE_SELECTED" value="false" type="string"/>
      <att name="NODE_LABEL_TRANSPARENCY" value="255" type="string"/>
      <att name="NODE_CUSTOMGRAPHICS_SIZE_9" value="0.0" type="string"/>
      <att name="NODE_CUSTOMGRAPHICS_POSITION_7" value="C,C,c,0.00,0.00" type="string"/>
      <att name="NODE_BORDER_TRANSPARENCY" value="255" type="string"/>
      <att name="NODE_TOOLTIP" value="" type="string"/>
      <att name="NODE_DEPTH" value="0.0" type="string"/>
      <att name="NODE_CUSTOMGRAPHICS_POSITION_8" value="C,C,c,0.00,0.00" type="string"/>
      <att name="NODE_CUSTOMGRAPHICS_POSITION_4" value="C,C,c,0.00,0.00" type="string"/>
      <att name="NODE_CUSTOMGRAPHICS_4" value="org.cytoscape.ding.customgraphics.NullCustomGraphics,0,[ Remove Graphics ]," type="string"/>
      <att name="NODE_LABEL_COLOR" value="#000000" type="string"/>
      <att name="NODE_CUSTOMGRAPHICS_SIZE_1" value="0.0" type="string"/>
      <att name="NODE_CUSTOMGRAPHICS_POSITION_3" value="C,C,c,0.00,0.00" type="string"/>
      <att name="NODE_CUSTOMGRAPHICS_1" value="org.cytoscape.ding.customgraphics.NullCustomGraphics,0,[ Remove Graphics ]," type="string"/>
      <att name="NODE_CUSTOMGRAPHICS_5" value="org.cytoscape.ding.customgraphics.NullCustomGraphics,0,[ Remove Graphics ]," type="string"/>
      <att name="NODE_CUSTOMGRAPHICS_6" value="org.cytoscape.ding.customgraphics.NullCustomGraphics,0,[ Remove Graphics ]," type="string"/>
      <att name="NODE_CUSTOMGRAPHICS_SIZE_2" value="0.0" type="string"/>
      <att name="NODE_LABEL_POSITION" value="C,C,c,0.00,0.00" type="string"/>
      <att name="NODE_CUSTOMGRAPHICS_POSITION_1" value="C,C,c,0.00,0.00" type="string"/>
      <att name="NODE_CUSTOMGRAPHICS_8" value="org.cytoscape.ding.customgraphics.NullCustomGraphics,0,[ Remove Graphics ]," type="string"/>
      <att name="NODE_CUSTOMGRAPHICS_SIZE_8" value="0.0" type="string"/>
      <att name="NODE_CUSTOMGRAPHICS_SIZE_4" value="0.0" type="string"/>
      <att name="NODE_BORDER_STROKE" value="SOLID" type="string"/>
      <att name="NODE_SELECTED_PAINT" value="#ffff00" type="string"/>
      <att name="NODE_CUSTOMGRAPHICS_SIZE_6" value="0.0" type="string"/>
      <att name="NODE_TRANSPARENCY" value="255" type="string"/>
      <att name="NODE_CUSTOMGRAPHICS_SIZE_7" value="0.0" type="string"/>
      <att name="NODE_LABEL_WIDTH" value="200.0" type="string"/>
      <att name="NODE_CUSTOMGRAPHICS_POSITION_2" value="C,C,c,0.00,0.00" type="string"/>
      <att name="NODE_CUSTOMGRAPHICS_POSITION_9" value="C,C,c,0.00,0.00" type="string"/>
      <att name="NODE_CUSTOMGRAPHICS_SIZE_3" value="0.0" type="string"/>
      <att name="z" value="0.0" type="string"/>
    </graphics>
  </node>
  <node id="473" label="ATRX">
    <att name="shared name" value="ATRX" type="string"/>
    <att name="name" value="ATRX" type="string"/>
    <att name="selected" value="0" type="boolean"/>
    <graphics w="35.0" width="0.0" x="1785.102234147931" fill="#005fa0" type="ELLIPSE" outline="#000000" z="0.0" y="5241.857361101056" h="35.0">
      <att name="NODE_CUSTOMGRAPHICS_7" value="org.cytoscape.ding.customgraphics.NullCustomGraphics,0,[ Remove Graphics ]," type="string"/>
      <att name="NODE_LABEL_FONT_SIZE" value="20" type="string"/>
      <att name="NODE_CUSTOMGRAPHICS_POSITION_5" value="C,C,c,0.00,0.00" type="string"/>
      <att name="NODE_CUSTOMGRAPHICS_2" value="org.cytoscape.ding.customgraphics.NullCustomGraphics,0,[ Remove Graphics ]," type="string"/>
      <att name="NODE_CUSTOMGRAPHICS_POSITION_6" value="C,C,c,0.00,0.00" type="string"/>
      <att name="NODE_CUSTOMGRAPHICS_3" value="org.cytoscape.ding.customgraphics.NullCustomGraphics,0,[ Remove Graphics ]," type="string"/>
      <att name="NODE_CUSTOMGRAPHICS_SIZE_5" value="0.0" type="string"/>
      <att name="NODE_LABEL" value="ATRX" type="string"/>
      <att name="NODE_LABEL_FONT_FACE" value="Dialog.plain,plain,30" type="string"/>
      <att name="NODE_VISIBLE" value="true" type="string"/>
      <att name="NODE_NESTED_NETWORK_IMAGE_VISIBLE" value="true" type="string"/>
      <att name="NODE_CUSTOMGRAPHICS_9" value="org.cytoscape.ding.customgraphics.NullCustomGraphics,0,[ Remove Graphics ]," type="string"/>
      <att name="NODE_SELECTED" value="false" type="string"/>
      <att name="NODE_LABEL_TRANSPARENCY" value="255" type="string"/>
      <att name="NODE_CUSTOMGRAPHICS_SIZE_9" value="0.0" type="string"/>
      <att name="NODE_CUSTOMGRAPHICS_POSITION_7" value="C,C,c,0.00,0.00" type="string"/>
      <att name="NODE_BORDER_TRANSPARENCY" value="255" type="string"/>
      <att name="NODE_TOOLTIP" value="" type="string"/>
      <att name="NODE_DEPTH" value="0.0" type="string"/>
      <att name="NODE_CUSTOMGRAPHICS_POSITION_8" value="C,C,c,0.00,0.00" type="string"/>
      <att name="NODE_CUSTOMGRAPHICS_POSITION_4" value="C,C,c,0.00,0.00" type="string"/>
      <att name="NODE_CUSTOMGRAPHICS_4" value="org.cytoscape.ding.customgraphics.NullCustomGraphics,0,[ Remove Graphics ]," type="string"/>
      <att name="NODE_LABEL_COLOR" value="#000000" type="string"/>
      <att name="NODE_CUSTOMGRAPHICS_SIZE_1" value="0.0" type="string"/>
      <att name="NODE_CUSTOMGRAPHICS_POSITION_3" value="C,C,c,0.00,0.00" type="string"/>
      <att name="NODE_CUSTOMGRAPHICS_1" value="org.cytoscape.ding.customgraphics.NullCustomGraphics,0,[ Remove Graphics ]," type="string"/>
      <att name="NODE_CUSTOMGRAPHICS_5" value="org.cytoscape.ding.customgraphics.NullCustomGraphics,0,[ Remove Graphics ]," type="string"/>
      <att name="NODE_CUSTOMGRAPHICS_6" value="org.cytoscape.ding.customgraphics.NullCustomGraphics,0,[ Remove Graphics ]," type="string"/>
      <att name="NODE_CUSTOMGRAPHICS_SIZE_2" value="0.0" type="string"/>
      <att name="NODE_LABEL_POSITION" value="C,C,c,0.00,0.00" type="string"/>
      <att name="NODE_CUSTOMGRAPHICS_POSITION_1" value="C,C,c,0.00,0.00" type="string"/>
      <att name="NODE_CUSTOMGRAPHICS_8" value="org.cytoscape.ding.customgraphics.NullCustomGraphics,0,[ Remove Graphics ]," type="string"/>
      <att name="NODE_CUSTOMGRAPHICS_SIZE_8" value="0.0" type="string"/>
      <att name="NODE_CUSTOMGRAPHICS_SIZE_4" value="0.0" type="string"/>
      <att name="NODE_BORDER_STROKE" value="SOLID" type="string"/>
      <att name="NODE_SELECTED_PAINT" value="#ffff00" type="string"/>
      <att name="NODE_CUSTOMGRAPHICS_SIZE_6" value="0.0" type="string"/>
      <att name="NODE_TRANSPARENCY" value="255" type="string"/>
      <att name="NODE_CUSTOMGRAPHICS_SIZE_7" value="0.0" type="string"/>
      <att name="NODE_LABEL_WIDTH" value="200.0" type="string"/>
      <att name="NODE_CUSTOMGRAPHICS_POSITION_2" value="C,C,c,0.00,0.00" type="string"/>
      <att name="NODE_CUSTOMGRAPHICS_POSITION_9" value="C,C,c,0.00,0.00" type="string"/>
      <att name="NODE_CUSTOMGRAPHICS_SIZE_3" value="0.0" type="string"/>
      <att name="z" value="0.0" type="string"/>
    </graphics>
  </node>
  <node id="472" label="SNRPA1">
    <att name="shared name" value="SNRPA1" type="string"/>
    <att name="name" value="SNRPA1" type="string"/>
    <att name="selected" value="0" type="boolean"/>
    <graphics w="35.0" width="0.0" x="986.0" fill="#00659a" type="ELLIPSE" outline="#000000" z="0.0" y="4327.0" h="35.0">
      <att name="NODE_CUSTOMGRAPHICS_7" value="org.cytoscape.ding.customgraphics.NullCustomGraphics,0,[ Remove Graphics ]," type="string"/>
      <att name="NODE_LABEL_FONT_SIZE" value="20" type="string"/>
      <att name="NODE_CUSTOMGRAPHICS_POSITION_5" value="C,C,c,0.00,0.00" type="string"/>
      <att name="NODE_CUSTOMGRAPHICS_2" value="org.cytoscape.ding.customgraphics.NullCustomGraphics,0,[ Remove Graphics ]," type="string"/>
      <att name="NODE_CUSTOMGRAPHICS_POSITION_6" value="C,C,c,0.00,0.00" type="string"/>
      <att name="NODE_CUSTOMGRAPHICS_3" value="org.cytoscape.ding.customgraphics.NullCustomGraphics,0,[ Remove Graphics ]," type="string"/>
      <att name="NODE_CUSTOMGRAPHICS_SIZE_5" value="0.0" type="string"/>
      <att name="NODE_LABEL" value="SNRPA1" type="string"/>
      <att name="NODE_LABEL_FONT_FACE" value="Dialog.plain,plain,30" type="string"/>
      <att name="NODE_VISIBLE" value="true" type="string"/>
      <att name="NODE_NESTED_NETWORK_IMAGE_VISIBLE" value="true" type="string"/>
      <att name="NODE_CUSTOMGRAPHICS_9" value="org.cytoscape.ding.customgraphics.NullCustomGraphics,0,[ Remove Graphics ]," type="string"/>
      <att name="NODE_SELECTED" value="false" type="string"/>
      <att name="NODE_LABEL_TRANSPARENCY" value="255" type="string"/>
      <att name="NODE_CUSTOMGRAPHICS_SIZE_9" value="0.0" type="string"/>
      <att name="NODE_CUSTOMGRAPHICS_POSITION_7" value="C,C,c,0.00,0.00" type="string"/>
      <att name="NODE_BORDER_TRANSPARENCY" value="255" type="string"/>
      <att name="NODE_TOOLTIP" value="" type="string"/>
      <att name="NODE_DEPTH" value="0.0" type="string"/>
      <att name="NODE_CUSTOMGRAPHICS_POSITION_8" value="C,C,c,0.00,0.00" type="string"/>
      <att name="NODE_CUSTOMGRAPHICS_POSITION_4" value="C,C,c,0.00,0.00" type="string"/>
      <att name="NODE_CUSTOMGRAPHICS_4" value="org.cytoscape.ding.customgraphics.NullCustomGraphics,0,[ Remove Graphics ]," type="string"/>
      <att name="NODE_LABEL_COLOR" value="#000000" type="string"/>
      <att name="NODE_CUSTOMGRAPHICS_SIZE_1" value="0.0" type="string"/>
      <att name="NODE_CUSTOMGRAPHICS_POSITION_3" value="C,C,c,0.00,0.00" type="string"/>
      <att name="NODE_CUSTOMGRAPHICS_1" value="org.cytoscape.ding.customgraphics.NullCustomGraphics,0,[ Remove Graphics ]," type="string"/>
      <att name="NODE_CUSTOMGRAPHICS_5" value="org.cytoscape.ding.customgraphics.NullCustomGraphics,0,[ Remove Graphics ]," type="string"/>
      <att name="NODE_CUSTOMGRAPHICS_6" value="org.cytoscape.ding.customgraphics.NullCustomGraphics,0,[ Remove Graphics ]," type="string"/>
      <att name="NODE_CUSTOMGRAPHICS_SIZE_2" value="0.0" type="string"/>
      <att name="NODE_LABEL_POSITION" value="C,C,c,0.00,0.00" type="string"/>
      <att name="NODE_CUSTOMGRAPHICS_POSITION_1" value="C,C,c,0.00,0.00" type="string"/>
      <att name="NODE_CUSTOMGRAPHICS_8" value="org.cytoscape.ding.customgraphics.NullCustomGraphics,0,[ Remove Graphics ]," type="string"/>
      <att name="NODE_CUSTOMGRAPHICS_SIZE_8" value="0.0" type="string"/>
      <att name="NODE_CUSTOMGRAPHICS_SIZE_4" value="0.0" type="string"/>
      <att name="NODE_BORDER_STROKE" value="SOLID" type="string"/>
      <att name="NODE_SELECTED_PAINT" value="#ffff00" type="string"/>
      <att name="NODE_CUSTOMGRAPHICS_SIZE_6" value="0.0" type="string"/>
      <att name="NODE_TRANSPARENCY" value="255" type="string"/>
      <att name="NODE_CUSTOMGRAPHICS_SIZE_7" value="0.0" type="string"/>
      <att name="NODE_LABEL_WIDTH" value="200.0" type="string"/>
      <att name="NODE_CUSTOMGRAPHICS_POSITION_2" value="C,C,c,0.00,0.00" type="string"/>
      <att name="NODE_CUSTOMGRAPHICS_POSITION_9" value="C,C,c,0.00,0.00" type="string"/>
      <att name="NODE_CUSTOMGRAPHICS_SIZE_3" value="0.0" type="string"/>
      <att name="z" value="0.0" type="string"/>
    </graphics>
  </node>
  <node id="471" label="EDIL3">
    <att name="shared name" value="EDIL3" type="string"/>
    <att name="name" value="EDIL3" type="string"/>
    <att name="selected" value="0" type="boolean"/>
    <graphics w="35.0" width="0.0" x="1129.0" fill="#0048b7" type="ELLIPSE" outline="#000000" z="0.0" y="2964.0" h="35.0">
      <att name="NODE_CUSTOMGRAPHICS_7" value="org.cytoscape.ding.customgraphics.NullCustomGraphics,0,[ Remove Graphics ]," type="string"/>
      <att name="NODE_LABEL_FONT_SIZE" value="20" type="string"/>
      <att name="NODE_CUSTOMGRAPHICS_POSITION_5" value="C,C,c,0.00,0.00" type="string"/>
      <att name="NODE_CUSTOMGRAPHICS_2" value="org.cytoscape.ding.customgraphics.NullCustomGraphics,0,[ Remove Graphics ]," type="string"/>
      <att name="NODE_CUSTOMGRAPHICS_POSITION_6" value="C,C,c,0.00,0.00" type="string"/>
      <att name="NODE_CUSTOMGRAPHICS_3" value="org.cytoscape.ding.customgraphics.NullCustomGraphics,0,[ Remove Graphics ]," type="string"/>
      <att name="NODE_CUSTOMGRAPHICS_SIZE_5" value="0.0" type="string"/>
      <att name="NODE_LABEL" value="EDIL3" type="string"/>
      <att name="NODE_LABEL_FONT_FACE" value="Dialog.plain,plain,30" type="string"/>
      <att name="NODE_VISIBLE" value="true" type="string"/>
      <att name="NODE_NESTED_NETWORK_IMAGE_VISIBLE" value="true" type="string"/>
      <att name="NODE_CUSTOMGRAPHICS_9" value="org.cytoscape.ding.customgraphics.NullCustomGraphics,0,[ Remove Graphics ]," type="string"/>
      <att name="NODE_SELECTED" value="false" type="string"/>
      <att name="NODE_LABEL_TRANSPARENCY" value="255" type="string"/>
      <att name="NODE_CUSTOMGRAPHICS_SIZE_9" value="0.0" type="string"/>
      <att name="NODE_CUSTOMGRAPHICS_POSITION_7" value="C,C,c,0.00,0.00" type="string"/>
      <att name="NODE_BORDER_TRANSPARENCY" value="255" type="string"/>
      <att name="NODE_TOOLTIP" value="" type="string"/>
      <att name="NODE_DEPTH" value="0.0" type="string"/>
      <att name="NODE_CUSTOMGRAPHICS_POSITION_8" value="C,C,c,0.00,0.00" type="string"/>
      <att name="NODE_CUSTOMGRAPHICS_POSITION_4" value="C,C,c,0.00,0.00" type="string"/>
      <att name="NODE_CUSTOMGRAPHICS_4" value="org.cytoscape.ding.customgraphics.NullCustomGraphics,0,[ Remove Graphics ]," type="string"/>
      <att name="NODE_LABEL_COLOR" value="#000000" type="string"/>
      <att name="NODE_CUSTOMGRAPHICS_SIZE_1" value="0.0" type="string"/>
      <att name="NODE_CUSTOMGRAPHICS_POSITION_3" value="C,C,c,0.00,0.00" type="string"/>
      <att name="NODE_CUSTOMGRAPHICS_1" value="org.cytoscape.ding.customgraphics.NullCustomGraphics,0,[ Remove Graphics ]," type="string"/>
      <att name="NODE_CUSTOMGRAPHICS_5" value="org.cytoscape.ding.customgraphics.NullCustomGraphics,0,[ Remove Graphics ]," type="string"/>
      <att name="NODE_CUSTOMGRAPHICS_6" value="org.cytoscape.ding.customgraphics.NullCustomGraphics,0,[ Remove Graphics ]," type="string"/>
      <att name="NODE_CUSTOMGRAPHICS_SIZE_2" value="0.0" type="string"/>
      <att name="NODE_LABEL_POSITION" value="C,C,c,0.00,0.00" type="string"/>
      <att name="NODE_CUSTOMGRAPHICS_POSITION_1" value="C,C,c,0.00,0.00" type="string"/>
      <att name="NODE_CUSTOMGRAPHICS_8" value="org.cytoscape.ding.customgraphics.NullCustomGraphics,0,[ Remove Graphics ]," type="string"/>
      <att name="NODE_CUSTOMGRAPHICS_SIZE_8" value="0.0" type="string"/>
      <att name="NODE_CUSTOMGRAPHICS_SIZE_4" value="0.0" type="string"/>
      <att name="NODE_BORDER_STROKE" value="SOLID" type="string"/>
      <att name="NODE_SELECTED_PAINT" value="#ffff00" type="string"/>
      <att name="NODE_CUSTOMGRAPHICS_SIZE_6" value="0.0" type="string"/>
      <att name="NODE_TRANSPARENCY" value="255" type="string"/>
      <att name="NODE_CUSTOMGRAPHICS_SIZE_7" value="0.0" type="string"/>
      <att name="NODE_LABEL_WIDTH" value="200.0" type="string"/>
      <att name="NODE_CUSTOMGRAPHICS_POSITION_2" value="C,C,c,0.00,0.00" type="string"/>
      <att name="NODE_CUSTOMGRAPHICS_POSITION_9" value="C,C,c,0.00,0.00" type="string"/>
      <att name="NODE_CUSTOMGRAPHICS_SIZE_3" value="0.0" type="string"/>
      <att name="z" value="0.0" type="string"/>
    </graphics>
  </node>
  <node id="470" label="YY1AP1">
    <att name="shared name" value="YY1AP1" type="string"/>
    <att name="name" value="YY1AP1" type="string"/>
    <att name="selected" value="0" type="boolean"/>
    <graphics w="35.0" width="0.0" x="2509.0" fill="#00b649" type="ELLIPSE" outline="#000000" z="0.0" y="3728.0" h="35.0">
      <att name="NODE_CUSTOMGRAPHICS_7" value="org.cytoscape.ding.customgraphics.NullCustomGraphics,0,[ Remove Graphics ]," type="string"/>
      <att name="NODE_LABEL_FONT_SIZE" value="20" type="string"/>
      <att name="NODE_CUSTOMGRAPHICS_POSITION_5" value="C,C,c,0.00,0.00" type="string"/>
      <att name="NODE_CUSTOMGRAPHICS_2" value="org.cytoscape.ding.customgraphics.NullCustomGraphics,0,[ Remove Graphics ]," type="string"/>
      <att name="NODE_CUSTOMGRAPHICS_POSITION_6" value="C,C,c,0.00,0.00" type="string"/>
      <att name="NODE_CUSTOMGRAPHICS_3" value="org.cytoscape.ding.customgraphics.NullCustomGraphics,0,[ Remove Graphics ]," type="string"/>
      <att name="NODE_CUSTOMGRAPHICS_SIZE_5" value="0.0" type="string"/>
      <att name="NODE_LABEL" value="YY1AP1" type="string"/>
      <att name="NODE_LABEL_FONT_FACE" value="Dialog.plain,plain,30" type="string"/>
      <att name="NODE_VISIBLE" value="true" type="string"/>
      <att name="NODE_NESTED_NETWORK_IMAGE_VISIBLE" value="true" type="string"/>
      <att name="NODE_CUSTOMGRAPHICS_9" value="org.cytoscape.ding.customgraphics.NullCustomGraphics,0,[ Remove Graphics ]," type="string"/>
      <att name="NODE_SELECTED" value="false" type="string"/>
      <att name="NODE_LABEL_TRANSPARENCY" value="255" type="string"/>
      <att name="NODE_CUSTOMGRAPHICS_SIZE_9" value="0.0" type="string"/>
      <att name="NODE_CUSTOMGRAPHICS_POSITION_7" value="C,C,c,0.00,0.00" type="string"/>
      <att name="NODE_BORDER_TRANSPARENCY" value="255" type="string"/>
      <att name="NODE_TOOLTIP" value="" type="string"/>
      <att name="NODE_DEPTH" value="0.0" type="string"/>
      <att name="NODE_CUSTOMGRAPHICS_POSITION_8" value="C,C,c,0.00,0.00" type="string"/>
      <att name="NODE_CUSTOMGRAPHICS_POSITION_4" value="C,C,c,0.00,0.00" type="string"/>
      <att name="NODE_CUSTOMGRAPHICS_4" value="org.cytoscape.ding.customgraphics.NullCustomGraphics,0,[ Remove Graphics ]," type="string"/>
      <att name="NODE_LABEL_COLOR" value="#000000" type="string"/>
      <att name="NODE_CUSTOMGRAPHICS_SIZE_1" value="0.0" type="string"/>
      <att name="NODE_CUSTOMGRAPHICS_POSITION_3" value="C,C,c,0.00,0.00" type="string"/>
      <att name="NODE_CUSTOMGRAPHICS_1" value="org.cytoscape.ding.customgraphics.NullCustomGraphics,0,[ Remove Graphics ]," type="string"/>
      <att name="NODE_CUSTOMGRAPHICS_5" value="org.cytoscape.ding.customgraphics.NullCustomGraphics,0,[ Remove Graphics ]," type="string"/>
      <att name="NODE_CUSTOMGRAPHICS_6" value="org.cytoscape.ding.customgraphics.NullCustomGraphics,0,[ Remove Graphics ]," type="string"/>
      <att name="NODE_CUSTOMGRAPHICS_SIZE_2" value="0.0" type="string"/>
      <att name="NODE_LABEL_POSITION" value="C,C,c,0.00,0.00" type="string"/>
      <att name="NODE_CUSTOMGRAPHICS_POSITION_1" value="C,C,c,0.00,0.00" type="string"/>
      <att name="NODE_CUSTOMGRAPHICS_8" value="org.cytoscape.ding.customgraphics.NullCustomGraphics,0,[ Remove Graphics ]," type="string"/>
      <att name="NODE_CUSTOMGRAPHICS_SIZE_8" value="0.0" type="string"/>
      <att name="NODE_CUSTOMGRAPHICS_SIZE_4" value="0.0" type="string"/>
      <att name="NODE_BORDER_STROKE" value="SOLID" type="string"/>
      <att name="NODE_SELECTED_PAINT" value="#ffff00" type="string"/>
      <att name="NODE_CUSTOMGRAPHICS_SIZE_6" value="0.0" type="string"/>
      <att name="NODE_TRANSPARENCY" value="255" type="string"/>
      <att name="NODE_CUSTOMGRAPHICS_SIZE_7" value="0.0" type="string"/>
      <att name="NODE_LABEL_WIDTH" value="200.0" type="string"/>
      <att name="NODE_CUSTOMGRAPHICS_POSITION_2" value="C,C,c,0.00,0.00" type="string"/>
      <att name="NODE_CUSTOMGRAPHICS_POSITION_9" value="C,C,c,0.00,0.00" type="string"/>
      <att name="NODE_CUSTOMGRAPHICS_SIZE_3" value="0.0" type="string"/>
      <att name="z" value="0.0" type="string"/>
    </graphics>
  </node>
  <node id="469" label="SNCG">
    <att name="shared name" value="SNCG" type="string"/>
    <att name="name" value="SNCG" type="string"/>
    <att name="selected" value="0" type="boolean"/>
    <graphics w="35.0" width="0.0" x="504.0" fill="#00b946" type="ELLIPSE" outline="#000000" z="0.0" y="3868.0" h="35.0">
      <att name="NODE_CUSTOMGRAPHICS_7" value="org.cytoscape.ding.customgraphics.NullCustomGraphics,0,[ Remove Graphics ]," type="string"/>
      <att name="NODE_LABEL_FONT_SIZE" value="20" type="string"/>
      <att name="NODE_CUSTOMGRAPHICS_POSITION_5" value="C,C,c,0.00,0.00" type="string"/>
      <att name="NODE_CUSTOMGRAPHICS_2" value="org.cytoscape.ding.customgraphics.NullCustomGraphics,0,[ Remove Graphics ]," type="string"/>
      <att name="NODE_CUSTOMGRAPHICS_POSITION_6" value="C,C,c,0.00,0.00" type="string"/>
      <att name="NODE_CUSTOMGRAPHICS_3" value="org.cytoscape.ding.customgraphics.NullCustomGraphics,0,[ Remove Graphics ]," type="string"/>
      <att name="NODE_CUSTOMGRAPHICS_SIZE_5" value="0.0" type="string"/>
      <att name="NODE_LABEL" value="SNCG" type="string"/>
      <att name="NODE_LABEL_FONT_FACE" value="Dialog.plain,plain,30" type="string"/>
      <att name="NODE_VISIBLE" value="true" type="string"/>
      <att name="NODE_NESTED_NETWORK_IMAGE_VISIBLE" value="true" type="string"/>
      <att name="NODE_CUSTOMGRAPHICS_9" value="org.cytoscape.ding.customgraphics.NullCustomGraphics,0,[ Remove Graphics ]," type="string"/>
      <att name="NODE_SELECTED" value="false" type="string"/>
      <att name="NODE_LABEL_TRANSPARENCY" value="255" type="string"/>
      <att name="NODE_CUSTOMGRAPHICS_SIZE_9" value="0.0" type="string"/>
      <att name="NODE_CUSTOMGRAPHICS_POSITION_7" value="C,C,c,0.00,0.00" type="string"/>
      <att name="NODE_BORDER_TRANSPARENCY" value="255" type="string"/>
      <att name="NODE_TOOLTIP" value="" type="string"/>
      <att name="NODE_DEPTH" value="0.0" type="string"/>
      <att name="NODE_CUSTOMGRAPHICS_POSITION_8" value="C,C,c,0.00,0.00" type="string"/>
      <att name="NODE_CUSTOMGRAPHICS_POSITION_4" value="C,C,c,0.00,0.00" type="string"/>
      <att name="NODE_CUSTOMGRAPHICS_4" value="org.cytoscape.ding.customgraphics.NullCustomGraphics,0,[ Remove Graphics ]," type="string"/>
      <att name="NODE_LABEL_COLOR" value="#000000" type="string"/>
      <att name="NODE_CUSTOMGRAPHICS_SIZE_1" value="0.0" type="string"/>
      <att name="NODE_CUSTOMGRAPHICS_POSITION_3" value="C,C,c,0.00,0.00" type="string"/>
      <att name="NODE_CUSTOMGRAPHICS_1" value="org.cytoscape.ding.customgraphics.NullCustomGraphics,0,[ Remove Graphics ]," type="string"/>
      <att name="NODE_CUSTOMGRAPHICS_5" value="org.cytoscape.ding.customgraphics.NullCustomGraphics,0,[ Remove Graphics ]," type="string"/>
      <att name="NODE_CUSTOMGRAPHICS_6" value="org.cytoscape.ding.customgraphics.NullCustomGraphics,0,[ Remove Graphics ]," type="string"/>
      <att name="NODE_CUSTOMGRAPHICS_SIZE_2" value="0.0" type="string"/>
      <att name="NODE_LABEL_POSITION" value="C,C,c,0.00,0.00" type="string"/>
      <att name="NODE_CUSTOMGRAPHICS_POSITION_1" value="C,C,c,0.00,0.00" type="string"/>
      <att name="NODE_CUSTOMGRAPHICS_8" value="org.cytoscape.ding.customgraphics.NullCustomGraphics,0,[ Remove Graphics ]," type="string"/>
      <att name="NODE_CUSTOMGRAPHICS_SIZE_8" value="0.0" type="string"/>
      <att name="NODE_CUSTOMGRAPHICS_SIZE_4" value="0.0" type="string"/>
      <att name="NODE_BORDER_STROKE" value="SOLID" type="string"/>
      <att name="NODE_SELECTED_PAINT" value="#ffff00" type="string"/>
      <att name="NODE_CUSTOMGRAPHICS_SIZE_6" value="0.0" type="string"/>
      <att name="NODE_TRANSPARENCY" value="255" type="string"/>
      <att name="NODE_CUSTOMGRAPHICS_SIZE_7" value="0.0" type="string"/>
      <att name="NODE_LABEL_WIDTH" value="200.0" type="string"/>
      <att name="NODE_CUSTOMGRAPHICS_POSITION_2" value="C,C,c,0.00,0.00" type="string"/>
      <att name="NODE_CUSTOMGRAPHICS_POSITION_9" value="C,C,c,0.00,0.00" type="string"/>
      <att name="NODE_CUSTOMGRAPHICS_SIZE_3" value="0.0" type="string"/>
      <att name="z" value="0.0" type="string"/>
    </graphics>
  </node>
  <node id="468" label="TNIP1">
    <att name="shared name" value="TNIP1" type="string"/>
    <att name="name" value="TNIP1" type="string"/>
    <att name="selected" value="0" type="boolean"/>
    <graphics w="35.0" width="0.0" x="1241.0" fill="#005ca3" type="ELLIPSE" outline="#000000" z="0.0" y="3742.0" h="35.0">
      <att name="NODE_CUSTOMGRAPHICS_7" value="org.cytoscape.ding.customgraphics.NullCustomGraphics,0,[ Remove Graphics ]," type="string"/>
      <att name="NODE_LABEL_FONT_SIZE" value="20" type="string"/>
      <att name="NODE_CUSTOMGRAPHICS_POSITION_5" value="C,C,c,0.00,0.00" type="string"/>
      <att name="NODE_CUSTOMGRAPHICS_2" value="org.cytoscape.ding.customgraphics.NullCustomGraphics,0,[ Remove Graphics ]," type="string"/>
      <att name="NODE_CUSTOMGRAPHICS_POSITION_6" value="C,C,c,0.00,0.00" type="string"/>
      <att name="NODE_CUSTOMGRAPHICS_3" value="org.cytoscape.ding.customgraphics.NullCustomGraphics,0,[ Remove Graphics ]," type="string"/>
      <att name="NODE_CUSTOMGRAPHICS_SIZE_5" value="0.0" type="string"/>
      <att name="NODE_LABEL" value="TNIP1" type="string"/>
      <att name="NODE_LABEL_FONT_FACE" value="Dialog.plain,plain,30" type="string"/>
      <att name="NODE_VISIBLE" value="true" type="string"/>
      <att name="NODE_NESTED_NETWORK_IMAGE_VISIBLE" value="true" type="string"/>
      <att name="NODE_CUSTOMGRAPHICS_9" value="org.cytoscape.ding.customgraphics.NullCustomGraphics,0,[ Remove Graphics ]," type="string"/>
      <att name="NODE_SELECTED" value="false" type="string"/>
      <att name="NODE_LABEL_TRANSPARENCY" value="255" type="string"/>
      <att name="NODE_CUSTOMGRAPHICS_SIZE_9" value="0.0" type="string"/>
      <att name="NODE_CUSTOMGRAPHICS_POSITION_7" value="C,C,c,0.00,0.00" type="string"/>
      <att name="NODE_BORDER_TRANSPARENCY" value="255" type="string"/>
      <att name="NODE_TOOLTIP" value="" type="string"/>
      <att name="NODE_DEPTH" value="0.0" type="string"/>
      <att name="NODE_CUSTOMGRAPHICS_POSITION_8" value="C,C,c,0.00,0.00" type="string"/>
      <att name="NODE_CUSTOMGRAPHICS_POSITION_4" value="C,C,c,0.00,0.00" type="string"/>
      <att name="NODE_CUSTOMGRAPHICS_4" value="org.cytoscape.ding.customgraphics.NullCustomGraphics,0,[ Remove Graphics ]," type="string"/>
      <att name="NODE_LABEL_COLOR" value="#000000" type="string"/>
      <att name="NODE_CUSTOMGRAPHICS_SIZE_1" value="0.0" type="string"/>
      <att name="NODE_CUSTOMGRAPHICS_POSITION_3" value="C,C,c,0.00,0.00" type="string"/>
      <att name="NODE_CUSTOMGRAPHICS_1" value="org.cytoscape.ding.customgraphics.NullCustomGraphics,0,[ Remove Graphics ]," type="string"/>
      <att name="NODE_CUSTOMGRAPHICS_5" value="org.cytoscape.ding.customgraphics.NullCustomGraphics,0,[ Remove Graphics ]," type="string"/>
      <att name="NODE_CUSTOMGRAPHICS_6" value="org.cytoscape.ding.customgraphics.NullCustomGraphics,0,[ Remove Graphics ]," type="string"/>
      <att name="NODE_CUSTOMGRAPHICS_SIZE_2" value="0.0" type="string"/>
      <att name="NODE_LABEL_POSITION" value="C,C,c,0.00,0.00" type="string"/>
      <att name="NODE_CUSTOMGRAPHICS_POSITION_1" value="C,C,c,0.00,0.00" type="string"/>
      <att name="NODE_CUSTOMGRAPHICS_8" value="org.cytoscape.ding.customgraphics.NullCustomGraphics,0,[ Remove Graphics ]," type="string"/>
      <att name="NODE_CUSTOMGRAPHICS_SIZE_8" value="0.0" type="string"/>
      <att name="NODE_CUSTOMGRAPHICS_SIZE_4" value="0.0" type="string"/>
      <att name="NODE_BORDER_STROKE" value="SOLID" type="string"/>
      <att name="NODE_SELECTED_PAINT" value="#ffff00" type="string"/>
      <att name="NODE_CUSTOMGRAPHICS_SIZE_6" value="0.0" type="string"/>
      <att name="NODE_TRANSPARENCY" value="255" type="string"/>
      <att name="NODE_CUSTOMGRAPHICS_SIZE_7" value="0.0" type="string"/>
      <att name="NODE_LABEL_WIDTH" value="200.0" type="string"/>
      <att name="NODE_CUSTOMGRAPHICS_POSITION_2" value="C,C,c,0.00,0.00" type="string"/>
      <att name="NODE_CUSTOMGRAPHICS_POSITION_9" value="C,C,c,0.00,0.00" type="string"/>
      <att name="NODE_CUSTOMGRAPHICS_SIZE_3" value="0.0" type="string"/>
      <att name="z" value="0.0" type="string"/>
    </graphics>
  </node>
  <node id="467" label="BS69">
    <att name="shared name" value="BS69" type="string"/>
    <att name="name" value="BS69" type="string"/>
    <att name="selected" value="0" type="boolean"/>
    <graphics w="35.0" width="0.0" x="1732.0" fill="#004db2" type="ELLIPSE" outline="#000000" z="0.0" y="4007.0" h="35.0">
      <att name="NODE_CUSTOMGRAPHICS_7" value="org.cytoscape.ding.customgraphics.NullCustomGraphics,0,[ Remove Graphics ]," type="string"/>
      <att name="NODE_LABEL_FONT_SIZE" value="20" type="string"/>
      <att name="NODE_CUSTOMGRAPHICS_POSITION_5" value="C,C,c,0.00,0.00" type="string"/>
      <att name="NODE_CUSTOMGRAPHICS_2" value="org.cytoscape.ding.customgraphics.NullCustomGraphics,0,[ Remove Graphics ]," type="string"/>
      <att name="NODE_CUSTOMGRAPHICS_POSITION_6" value="C,C,c,0.00,0.00" type="string"/>
      <att name="NODE_CUSTOMGRAPHICS_3" value="org.cytoscape.ding.customgraphics.NullCustomGraphics,0,[ Remove Graphics ]," type="string"/>
      <att name="NODE_CUSTOMGRAPHICS_SIZE_5" value="0.0" type="string"/>
      <att name="NODE_LABEL" value="BS69" type="string"/>
      <att name="NODE_LABEL_FONT_FACE" value="Dialog.plain,plain,30" type="string"/>
      <att name="NODE_VISIBLE" value="true" type="string"/>
      <att name="NODE_NESTED_NETWORK_IMAGE_VISIBLE" value="true" type="string"/>
      <att name="NODE_CUSTOMGRAPHICS_9" value="org.cytoscape.ding.customgraphics.NullCustomGraphics,0,[ Remove Graphics ]," type="string"/>
      <att name="NODE_SELECTED" value="false" type="string"/>
      <att name="NODE_LABEL_TRANSPARENCY" value="255" type="string"/>
      <att name="NODE_CUSTOMGRAPHICS_SIZE_9" value="0.0" type="string"/>
      <att name="NODE_CUSTOMGRAPHICS_POSITION_7" value="C,C,c,0.00,0.00" type="string"/>
      <att name="NODE_BORDER_TRANSPARENCY" value="255" type="string"/>
      <att name="NODE_TOOLTIP" value="" type="string"/>
      <att name="NODE_DEPTH" value="0.0" type="string"/>
      <att name="NODE_CUSTOMGRAPHICS_POSITION_8" value="C,C,c,0.00,0.00" type="string"/>
      <att name="NODE_CUSTOMGRAPHICS_POSITION_4" value="C,C,c,0.00,0.00" type="string"/>
      <att name="NODE_CUSTOMGRAPHICS_4" value="org.cytoscape.ding.customgraphics.NullCustomGraphics,0,[ Remove Graphics ]," type="string"/>
      <att name="NODE_LABEL_COLOR" value="#000000" type="string"/>
      <att name="NODE_CUSTOMGRAPHICS_SIZE_1" value="0.0" type="string"/>
      <att name="NODE_CUSTOMGRAPHICS_POSITION_3" value="C,C,c,0.00,0.00" type="string"/>
      <att name="NODE_CUSTOMGRAPHICS_1" value="org.cytoscape.ding.customgraphics.NullCustomGraphics,0,[ Remove Graphics ]," type="string"/>
      <att name="NODE_CUSTOMGRAPHICS_5" value="org.cytoscape.ding.customgraphics.NullCustomGraphics,0,[ Remove Graphics ]," type="string"/>
      <att name="NODE_CUSTOMGRAPHICS_6" value="org.cytoscape.ding.customgraphics.NullCustomGraphics,0,[ Remove Graphics ]," type="string"/>
      <att name="NODE_CUSTOMGRAPHICS_SIZE_2" value="0.0" type="string"/>
      <att name="NODE_LABEL_POSITION" value="C,C,c,0.00,0.00" type="string"/>
      <att name="NODE_CUSTOMGRAPHICS_POSITION_1" value="C,C,c,0.00,0.00" type="string"/>
      <att name="NODE_CUSTOMGRAPHICS_8" value="org.cytoscape.ding.customgraphics.NullCustomGraphics,0,[ Remove Graphics ]," type="string"/>
      <att name="NODE_CUSTOMGRAPHICS_SIZE_8" value="0.0" type="string"/>
      <att name="NODE_CUSTOMGRAPHICS_SIZE_4" value="0.0" type="string"/>
      <att name="NODE_BORDER_STROKE" value="SOLID" type="string"/>
      <att name="NODE_SELECTED_PAINT" value="#ffff00" type="string"/>
      <att name="NODE_CUSTOMGRAPHICS_SIZE_6" value="0.0" type="string"/>
      <att name="NODE_TRANSPARENCY" value="255" type="string"/>
      <att name="NODE_CUSTOMGRAPHICS_SIZE_7" value="0.0" type="string"/>
      <att name="NODE_LABEL_WIDTH" value="200.0" type="string"/>
      <att name="NODE_CUSTOMGRAPHICS_POSITION_2" value="C,C,c,0.00,0.00" type="string"/>
      <att name="NODE_CUSTOMGRAPHICS_POSITION_9" value="C,C,c,0.00,0.00" type="string"/>
      <att name="NODE_CUSTOMGRAPHICS_SIZE_3" value="0.0" type="string"/>
      <att name="z" value="0.0" type="string"/>
    </graphics>
  </node>
  <node id="466" label="CEP170">
    <att name="shared name" value="CEP170" type="string"/>
    <att name="name" value="CEP170" type="string"/>
    <att name="selected" value="0" type="boolean"/>
    <graphics w="35.0" width="0.0" x="2340.0" fill="#0054ab" type="ELLIPSE" outline="#000000" z="0.0" y="3586.0" h="35.000244140625">
      <att name="NODE_CUSTOMGRAPHICS_7" value="org.cytoscape.ding.customgraphics.NullCustomGraphics,0,[ Remove Graphics ]," type="string"/>
      <att name="NODE_LABEL_FONT_SIZE" value="20" type="string"/>
      <att name="NODE_CUSTOMGRAPHICS_POSITION_5" value="C,C,c,0.00,0.00" type="string"/>
      <att name="NODE_CUSTOMGRAPHICS_2" value="org.cytoscape.ding.customgraphics.NullCustomGraphics,0,[ Remove Graphics ]," type="string"/>
      <att name="NODE_CUSTOMGRAPHICS_POSITION_6" value="C,C,c,0.00,0.00" type="string"/>
      <att name="NODE_CUSTOMGRAPHICS_3" value="org.cytoscape.ding.customgraphics.NullCustomGraphics,0,[ Remove Graphics ]," type="string"/>
      <att name="NODE_CUSTOMGRAPHICS_SIZE_5" value="0.0" type="string"/>
      <att name="NODE_LABEL" value="CEP170" type="string"/>
      <att name="NODE_LABEL_FONT_FACE" value="Dialog.plain,plain,30" type="string"/>
      <att name="NODE_VISIBLE" value="true" type="string"/>
      <att name="NODE_NESTED_NETWORK_IMAGE_VISIBLE" value="true" type="string"/>
      <att name="NODE_CUSTOMGRAPHICS_9" value="org.cytoscape.ding.customgraphics.NullCustomGraphics,0,[ Remove Graphics ]," type="string"/>
      <att name="NODE_SELECTED" value="false" type="string"/>
      <att name="NODE_LABEL_TRANSPARENCY" value="255" type="string"/>
      <att name="NODE_CUSTOMGRAPHICS_SIZE_9" value="0.0" type="string"/>
      <att name="NODE_CUSTOMGRAPHICS_POSITION_7" value="C,C,c,0.00,0.00" type="string"/>
      <att name="NODE_BORDER_TRANSPARENCY" value="255" type="string"/>
      <att name="NODE_TOOLTIP" value="" type="string"/>
      <att name="NODE_DEPTH" value="0.0" type="string"/>
      <att name="NODE_CUSTOMGRAPHICS_POSITION_8" value="C,C,c,0.00,0.00" type="string"/>
      <att name="NODE_CUSTOMGRAPHICS_POSITION_4" value="C,C,c,0.00,0.00" type="string"/>
      <att name="NODE_CUSTOMGRAPHICS_4" value="org.cytoscape.ding.customgraphics.NullCustomGraphics,0,[ Remove Graphics ]," type="string"/>
      <att name="NODE_LABEL_COLOR" value="#000000" type="string"/>
      <att name="NODE_CUSTOMGRAPHICS_SIZE_1" value="0.0" type="string"/>
      <att name="NODE_CUSTOMGRAPHICS_POSITION_3" value="C,C,c,0.00,0.00" type="string"/>
      <att name="NODE_CUSTOMGRAPHICS_1" value="org.cytoscape.ding.customgraphics.NullCustomGraphics,0,[ Remove Graphics ]," type="string"/>
      <att name="NODE_CUSTOMGRAPHICS_5" value="org.cytoscape.ding.customgraphics.NullCustomGraphics,0,[ Remove Graphics ]," type="string"/>
      <att name="NODE_CUSTOMGRAPHICS_6" value="org.cytoscape.ding.customgraphics.NullCustomGraphics,0,[ Remove Graphics ]," type="string"/>
      <att name="NODE_CUSTOMGRAPHICS_SIZE_2" value="0.0" type="string"/>
      <att name="NODE_LABEL_POSITION" value="C,C,c,0.00,0.00" type="string"/>
      <att name="NODE_CUSTOMGRAPHICS_POSITION_1" value="C,C,c,0.00,0.00" type="string"/>
      <att name="NODE_CUSTOMGRAPHICS_8" value="org.cytoscape.ding.customgraphics.NullCustomGraphics,0,[ Remove Graphics ]," type="string"/>
      <att name="NODE_CUSTOMGRAPHICS_SIZE_8" value="0.0" type="string"/>
      <att name="NODE_CUSTOMGRAPHICS_SIZE_4" value="0.0" type="string"/>
      <att name="NODE_BORDER_STROKE" value="SOLID" type="string"/>
      <att name="NODE_SELECTED_PAINT" value="#ffff00" type="string"/>
      <att name="NODE_CUSTOMGRAPHICS_SIZE_6" value="0.0" type="string"/>
      <att name="NODE_TRANSPARENCY" value="255" type="string"/>
      <att name="NODE_CUSTOMGRAPHICS_SIZE_7" value="0.0" type="string"/>
      <att name="NODE_LABEL_WIDTH" value="200.0" type="string"/>
      <att name="NODE_CUSTOMGRAPHICS_POSITION_2" value="C,C,c,0.00,0.00" type="string"/>
      <att name="NODE_CUSTOMGRAPHICS_POSITION_9" value="C,C,c,0.00,0.00" type="string"/>
      <att name="NODE_CUSTOMGRAPHICS_SIZE_3" value="0.0" type="string"/>
      <att name="z" value="0.0" type="string"/>
    </graphics>
  </node>
  <node id="465" label="PTBP1">
    <att name="shared name" value="PTBP1" type="string"/>
    <att name="name" value="PTBP1" type="string"/>
    <att name="selected" value="0" type="boolean"/>
    <graphics w="34.9996337890625" width="0.0" x="1000.0" fill="#009a65" type="ELLIPSE" outline="#000000" z="0.0" y="4207.0" h="35.0">
      <att name="NODE_CUSTOMGRAPHICS_7" value="org.cytoscape.ding.customgraphics.NullCustomGraphics,0,[ Remove Graphics ]," type="string"/>
      <att name="NODE_LABEL_FONT_SIZE" value="20" type="string"/>
      <att name="NODE_CUSTOMGRAPHICS_POSITION_5" value="C,C,c,0.00,0.00" type="string"/>
      <att name="NODE_CUSTOMGRAPHICS_2" value="org.cytoscape.ding.customgraphics.NullCustomGraphics,0,[ Remove Graphics ]," type="string"/>
      <att name="NODE_CUSTOMGRAPHICS_POSITION_6" value="C,C,c,0.00,0.00" type="string"/>
      <att name="NODE_CUSTOMGRAPHICS_3" value="org.cytoscape.ding.customgraphics.NullCustomGraphics,0,[ Remove Graphics ]," type="string"/>
      <att name="NODE_CUSTOMGRAPHICS_SIZE_5" value="0.0" type="string"/>
      <att name="NODE_LABEL" value="PTBP1" type="string"/>
      <att name="NODE_LABEL_FONT_FACE" value="Dialog.plain,plain,30" type="string"/>
      <att name="NODE_VISIBLE" value="true" type="string"/>
      <att name="NODE_NESTED_NETWORK_IMAGE_VISIBLE" value="true" type="string"/>
      <att name="NODE_CUSTOMGRAPHICS_9" value="org.cytoscape.ding.customgraphics.NullCustomGraphics,0,[ Remove Graphics ]," type="string"/>
      <att name="NODE_SELECTED" value="false" type="string"/>
      <att name="NODE_LABEL_TRANSPARENCY" value="255" type="string"/>
      <att name="NODE_CUSTOMGRAPHICS_SIZE_9" value="0.0" type="string"/>
      <att name="NODE_CUSTOMGRAPHICS_POSITION_7" value="C,C,c,0.00,0.00" type="string"/>
      <att name="NODE_BORDER_TRANSPARENCY" value="255" type="string"/>
      <att name="NODE_TOOLTIP" value="" type="string"/>
      <att name="NODE_DEPTH" value="0.0" type="string"/>
      <att name="NODE_CUSTOMGRAPHICS_POSITION_8" value="C,C,c,0.00,0.00" type="string"/>
      <att name="NODE_CUSTOMGRAPHICS_POSITION_4" value="C,C,c,0.00,0.00" type="string"/>
      <att name="NODE_CUSTOMGRAPHICS_4" value="org.cytoscape.ding.customgraphics.NullCustomGraphics,0,[ Remove Graphics ]," type="string"/>
      <att name="NODE_LABEL_COLOR" value="#000000" type="string"/>
      <att name="NODE_CUSTOMGRAPHICS_SIZE_1" value="0.0" type="string"/>
      <att name="NODE_CUSTOMGRAPHICS_POSITION_3" value="C,C,c,0.00,0.00" type="string"/>
      <att name="NODE_CUSTOMGRAPHICS_1" value="org.cytoscape.ding.customgraphics.NullCustomGraphics,0,[ Remove Graphics ]," type="string"/>
      <att name="NODE_CUSTOMGRAPHICS_5" value="org.cytoscape.ding.customgraphics.NullCustomGraphics,0,[ Remove Graphics ]," type="string"/>
      <att name="NODE_CUSTOMGRAPHICS_6" value="org.cytoscape.ding.customgraphics.NullCustomGraphics,0,[ Remove Graphics ]," type="string"/>
      <att name="NODE_CUSTOMGRAPHICS_SIZE_2" value="0.0" type="string"/>
      <att name="NODE_LABEL_POSITION" value="C,C,c,0.00,0.00" type="string"/>
      <att name="NODE_CUSTOMGRAPHICS_POSITION_1" value="C,C,c,0.00,0.00" type="string"/>
      <att name="NODE_CUSTOMGRAPHICS_8" value="org.cytoscape.ding.customgraphics.NullCustomGraphics,0,[ Remove Graphics ]," type="string"/>
      <att name="NODE_CUSTOMGRAPHICS_SIZE_8" value="0.0" type="string"/>
      <att name="NODE_CUSTOMGRAPHICS_SIZE_4" value="0.0" type="string"/>
      <att name="NODE_BORDER_STROKE" value="SOLID" type="string"/>
      <att name="NODE_SELECTED_PAINT" value="#ffff00" type="string"/>
      <att name="NODE_CUSTOMGRAPHICS_SIZE_6" value="0.0" type="string"/>
      <att name="NODE_TRANSPARENCY" value="255" type="string"/>
      <att name="NODE_CUSTOMGRAPHICS_SIZE_7" value="0.0" type="string"/>
      <att name="NODE_LABEL_WIDTH" value="200.0" type="string"/>
      <att name="NODE_CUSTOMGRAPHICS_POSITION_2" value="C,C,c,0.00,0.00" type="string"/>
      <att name="NODE_CUSTOMGRAPHICS_POSITION_9" value="C,C,c,0.00,0.00" type="string"/>
      <att name="NODE_CUSTOMGRAPHICS_SIZE_3" value="0.0" type="string"/>
      <att name="z" value="0.0" type="string"/>
    </graphics>
  </node>
  <node id="464" label="EIF3S6">
    <att name="shared name" value="EIF3S6" type="string"/>
    <att name="name" value="EIF3S6" type="string"/>
    <att name="selected" value="0" type="boolean"/>
    <graphics w="35.0" width="0.0" x="1381.0" fill="#00639c" type="ELLIPSE" outline="#000000" z="0.0" y="4296.0" h="35.0">
      <att name="NODE_CUSTOMGRAPHICS_7" value="org.cytoscape.ding.customgraphics.NullCustomGraphics,0,[ Remove Graphics ]," type="string"/>
      <att name="NODE_LABEL_FONT_SIZE" value="20" type="string"/>
      <att name="NODE_CUSTOMGRAPHICS_POSITION_5" value="C,C,c,0.00,0.00" type="string"/>
      <att name="NODE_CUSTOMGRAPHICS_2" value="org.cytoscape.ding.customgraphics.NullCustomGraphics,0,[ Remove Graphics ]," type="string"/>
      <att name="NODE_CUSTOMGRAPHICS_POSITION_6" value="C,C,c,0.00,0.00" type="string"/>
      <att name="NODE_CUSTOMGRAPHICS_3" value="org.cytoscape.ding.customgraphics.NullCustomGraphics,0,[ Remove Graphics ]," type="string"/>
      <att name="NODE_CUSTOMGRAPHICS_SIZE_5" value="0.0" type="string"/>
      <att name="NODE_LABEL" value="EIF3S6" type="string"/>
      <att name="NODE_LABEL_FONT_FACE" value="Dialog.plain,plain,30" type="string"/>
      <att name="NODE_VISIBLE" value="true" type="string"/>
      <att name="NODE_NESTED_NETWORK_IMAGE_VISIBLE" value="true" type="string"/>
      <att name="NODE_CUSTOMGRAPHICS_9" value="org.cytoscape.ding.customgraphics.NullCustomGraphics,0,[ Remove Graphics ]," type="string"/>
      <att name="NODE_SELECTED" value="false" type="string"/>
      <att name="NODE_LABEL_TRANSPARENCY" value="255" type="string"/>
      <att name="NODE_CUSTOMGRAPHICS_SIZE_9" value="0.0" type="string"/>
      <att name="NODE_CUSTOMGRAPHICS_POSITION_7" value="C,C,c,0.00,0.00" type="string"/>
      <att name="NODE_BORDER_TRANSPARENCY" value="255" type="string"/>
      <att name="NODE_TOOLTIP" value="" type="string"/>
      <att name="NODE_DEPTH" value="0.0" type="string"/>
      <att name="NODE_CUSTOMGRAPHICS_POSITION_8" value="C,C,c,0.00,0.00" type="string"/>
      <att name="NODE_CUSTOMGRAPHICS_POSITION_4" value="C,C,c,0.00,0.00" type="string"/>
      <att name="NODE_CUSTOMGRAPHICS_4" value="org.cytoscape.ding.customgraphics.NullCustomGraphics,0,[ Remove Graphics ]," type="string"/>
      <att name="NODE_LABEL_COLOR" value="#000000" type="string"/>
      <att name="NODE_CUSTOMGRAPHICS_SIZE_1" value="0.0" type="string"/>
      <att name="NODE_CUSTOMGRAPHICS_POSITION_3" value="C,C,c,0.00,0.00" type="string"/>
      <att name="NODE_CUSTOMGRAPHICS_1" value="org.cytoscape.ding.customgraphics.NullCustomGraphics,0,[ Remove Graphics ]," type="string"/>
      <att name="NODE_CUSTOMGRAPHICS_5" value="org.cytoscape.ding.customgraphics.NullCustomGraphics,0,[ Remove Graphics ]," type="string"/>
      <att name="NODE_CUSTOMGRAPHICS_6" value="org.cytoscape.ding.customgraphics.NullCustomGraphics,0,[ Remove Graphics ]," type="string"/>
      <att name="NODE_CUSTOMGRAPHICS_SIZE_2" value="0.0" type="string"/>
      <att name="NODE_LABEL_POSITION" value="C,C,c,0.00,0.00" type="string"/>
      <att name="NODE_CUSTOMGRAPHICS_POSITION_1" value="C,C,c,0.00,0.00" type="string"/>
      <att name="NODE_CUSTOMGRAPHICS_8" value="org.cytoscape.ding.customgraphics.NullCustomGraphics,0,[ Remove Graphics ]," type="string"/>
      <att name="NODE_CUSTOMGRAPHICS_SIZE_8" value="0.0" type="string"/>
      <att name="NODE_CUSTOMGRAPHICS_SIZE_4" value="0.0" type="string"/>
      <att name="NODE_BORDER_STROKE" value="SOLID" type="string"/>
      <att name="NODE_SELECTED_PAINT" value="#ffff00" type="string"/>
      <att name="NODE_CUSTOMGRAPHICS_SIZE_6" value="0.0" type="string"/>
      <att name="NODE_TRANSPARENCY" value="255" type="string"/>
      <att name="NODE_CUSTOMGRAPHICS_SIZE_7" value="0.0" type="string"/>
      <att name="NODE_LABEL_WIDTH" value="200.0" type="string"/>
      <att name="NODE_CUSTOMGRAPHICS_POSITION_2" value="C,C,c,0.00,0.00" type="string"/>
      <att name="NODE_CUSTOMGRAPHICS_POSITION_9" value="C,C,c,0.00,0.00" type="string"/>
      <att name="NODE_CUSTOMGRAPHICS_SIZE_3" value="0.0" type="string"/>
      <att name="z" value="0.0" type="string"/>
    </graphics>
  </node>
  <node id="463" label="EIF2S3">
    <att name="shared name" value="EIF2S3" type="string"/>
    <att name="name" value="EIF2S3" type="string"/>
    <att name="selected" value="0" type="boolean"/>
    <graphics w="35.000244140625" width="0.0" x="1259.0" fill="#0033cc" type="ELLIPSE" outline="#000000" z="0.0" y="4101.0" h="35.0">
      <att name="NODE_CUSTOMGRAPHICS_7" value="org.cytoscape.ding.customgraphics.NullCustomGraphics,0,[ Remove Graphics ]," type="string"/>
      <att name="NODE_LABEL_FONT_SIZE" value="20" type="string"/>
      <att name="NODE_CUSTOMGRAPHICS_POSITION_5" value="C,C,c,0.00,0.00" type="string"/>
      <att name="NODE_CUSTOMGRAPHICS_2" value="org.cytoscape.ding.customgraphics.NullCustomGraphics,0,[ Remove Graphics ]," type="string"/>
      <att name="NODE_CUSTOMGRAPHICS_POSITION_6" value="C,C,c,0.00,0.00" type="string"/>
      <att name="NODE_CUSTOMGRAPHICS_3" value="org.cytoscape.ding.customgraphics.NullCustomGraphics,0,[ Remove Graphics ]," type="string"/>
      <att name="NODE_CUSTOMGRAPHICS_SIZE_5" value="0.0" type="string"/>
      <att name="NODE_LABEL" value="EIF2S3" type="string"/>
      <att name="NODE_LABEL_FONT_FACE" value="Dialog.plain,plain,30" type="string"/>
      <att name="NODE_VISIBLE" value="true" type="string"/>
      <att name="NODE_NESTED_NETWORK_IMAGE_VISIBLE" value="true" type="string"/>
      <att name="NODE_CUSTOMGRAPHICS_9" value="org.cytoscape.ding.customgraphics.NullCustomGraphics,0,[ Remove Graphics ]," type="string"/>
      <att name="NODE_SELECTED" value="false" type="string"/>
      <att name="NODE_LABEL_TRANSPARENCY" value="255" type="string"/>
      <att name="NODE_CUSTOMGRAPHICS_SIZE_9" value="0.0" type="string"/>
      <att name="NODE_CUSTOMGRAPHICS_POSITION_7" value="C,C,c,0.00,0.00" type="string"/>
      <att name="NODE_BORDER_TRANSPARENCY" value="255" type="string"/>
      <att name="NODE_TOOLTIP" value="" type="string"/>
      <att name="NODE_DEPTH" value="0.0" type="string"/>
      <att name="NODE_CUSTOMGRAPHICS_POSITION_8" value="C,C,c,0.00,0.00" type="string"/>
      <att name="NODE_CUSTOMGRAPHICS_POSITION_4" value="C,C,c,0.00,0.00" type="string"/>
      <att name="NODE_CUSTOMGRAPHICS_4" value="org.cytoscape.ding.customgraphics.NullCustomGraphics,0,[ Remove Graphics ]," type="string"/>
      <att name="NODE_LABEL_COLOR" value="#000000" type="string"/>
      <att name="NODE_CUSTOMGRAPHICS_SIZE_1" value="0.0" type="string"/>
      <att name="NODE_CUSTOMGRAPHICS_POSITION_3" value="C,C,c,0.00,0.00" type="string"/>
      <att name="NODE_CUSTOMGRAPHICS_1" value="org.cytoscape.ding.customgraphics.NullCustomGraphics,0,[ Remove Graphics ]," type="string"/>
      <att name="NODE_CUSTOMGRAPHICS_5" value="org.cytoscape.ding.customgraphics.NullCustomGraphics,0,[ Remove Graphics ]," type="string"/>
      <att name="NODE_CUSTOMGRAPHICS_6" value="org.cytoscape.ding.customgraphics.NullCustomGraphics,0,[ Remove Graphics ]," type="string"/>
      <att name="NODE_CUSTOMGRAPHICS_SIZE_2" value="0.0" type="string"/>
      <att name="NODE_LABEL_POSITION" value="C,C,c,0.00,0.00" type="string"/>
      <att name="NODE_CUSTOMGRAPHICS_POSITION_1" value="C,C,c,0.00,0.00" type="string"/>
      <att name="NODE_CUSTOMGRAPHICS_8" value="org.cytoscape.ding.customgraphics.NullCustomGraphics,0,[ Remove Graphics ]," type="string"/>
      <att name="NODE_CUSTOMGRAPHICS_SIZE_8" value="0.0" type="string"/>
      <att name="NODE_CUSTOMGRAPHICS_SIZE_4" value="0.0" type="string"/>
      <att name="NODE_BORDER_STROKE" value="SOLID" type="string"/>
      <att name="NODE_SELECTED_PAINT" value="#ffff00" type="string"/>
      <att name="NODE_CUSTOMGRAPHICS_SIZE_6" value="0.0" type="string"/>
      <att name="NODE_TRANSPARENCY" value="255" type="string"/>
      <att name="NODE_CUSTOMGRAPHICS_SIZE_7" value="0.0" type="string"/>
      <att name="NODE_LABEL_WIDTH" value="200.0" type="string"/>
      <att name="NODE_CUSTOMGRAPHICS_POSITION_2" value="C,C,c,0.00,0.00" type="string"/>
      <att name="NODE_CUSTOMGRAPHICS_POSITION_9" value="C,C,c,0.00,0.00" type="string"/>
      <att name="NODE_CUSTOMGRAPHICS_SIZE_3" value="0.0" type="string"/>
      <att name="z" value="0.0" type="string"/>
    </graphics>
  </node>
  <node id="462" label="PTEN">
    <att name="shared name" value="PTEN" type="string"/>
    <att name="name" value="PTEN" type="string"/>
    <att name="selected" value="0" type="boolean"/>
    <graphics w="35.0" width="0.0" x="824.0" fill="#005ca3" type="ELLIPSE" outline="#000000" z="0.0" y="3463.0" h="35.0">
      <att name="NODE_CUSTOMGRAPHICS_7" value="org.cytoscape.ding.customgraphics.NullCustomGraphics,0,[ Remove Graphics ]," type="string"/>
      <att name="NODE_LABEL_FONT_SIZE" value="20" type="string"/>
      <att name="NODE_CUSTOMGRAPHICS_POSITION_5" value="C,C,c,0.00,0.00" type="string"/>
      <att name="NODE_CUSTOMGRAPHICS_2" value="org.cytoscape.ding.customgraphics.NullCustomGraphics,0,[ Remove Graphics ]," type="string"/>
      <att name="NODE_CUSTOMGRAPHICS_POSITION_6" value="C,C,c,0.00,0.00" type="string"/>
      <att name="NODE_CUSTOMGRAPHICS_3" value="org.cytoscape.ding.customgraphics.NullCustomGraphics,0,[ Remove Graphics ]," type="string"/>
      <att name="NODE_CUSTOMGRAPHICS_SIZE_5" value="0.0" type="string"/>
      <att name="NODE_LABEL" value="PTEN" type="string"/>
      <att name="NODE_LABEL_FONT_FACE" value="Dialog.plain,plain,30" type="string"/>
      <att name="NODE_VISIBLE" value="true" type="string"/>
      <att name="NODE_NESTED_NETWORK_IMAGE_VISIBLE" value="true" type="string"/>
      <att name="NODE_CUSTOMGRAPHICS_9" value="org.cytoscape.ding.customgraphics.NullCustomGraphics,0,[ Remove Graphics ]," type="string"/>
      <att name="NODE_SELECTED" value="false" type="string"/>
      <att name="NODE_LABEL_TRANSPARENCY" value="255" type="string"/>
      <att name="NODE_CUSTOMGRAPHICS_SIZE_9" value="0.0" type="string"/>
      <att name="NODE_CUSTOMGRAPHICS_POSITION_7" value="C,C,c,0.00,0.00" type="string"/>
      <att name="NODE_BORDER_TRANSPARENCY" value="255" type="string"/>
      <att name="NODE_TOOLTIP" value="" type="string"/>
      <att name="NODE_DEPTH" value="0.0" type="string"/>
      <att name="NODE_CUSTOMGRAPHICS_POSITION_8" value="C,C,c,0.00,0.00" type="string"/>
      <att name="NODE_CUSTOMGRAPHICS_POSITION_4" value="C,C,c,0.00,0.00" type="string"/>
      <att name="NODE_CUSTOMGRAPHICS_4" value="org.cytoscape.ding.customgraphics.NullCustomGraphics,0,[ Remove Graphics ]," type="string"/>
      <att name="NODE_LABEL_COLOR" value="#000000" type="string"/>
      <att name="NODE_CUSTOMGRAPHICS_SIZE_1" value="0.0" type="string"/>
      <att name="NODE_CUSTOMGRAPHICS_POSITION_3" value="C,C,c,0.00,0.00" type="string"/>
      <att name="NODE_CUSTOMGRAPHICS_1" value="org.cytoscape.ding.customgraphics.NullCustomGraphics,0,[ Remove Graphics ]," type="string"/>
      <att name="NODE_CUSTOMGRAPHICS_5" value="org.cytoscape.ding.customgraphics.NullCustomGraphics,0,[ Remove Graphics ]," type="string"/>
      <att name="NODE_CUSTOMGRAPHICS_6" value="org.cytoscape.ding.customgraphics.NullCustomGraphics,0,[ Remove Graphics ]," type="string"/>
      <att name="NODE_CUSTOMGRAPHICS_SIZE_2" value="0.0" type="string"/>
      <att name="NODE_LABEL_POSITION" value="C,C,c,0.00,0.00" type="string"/>
      <att name="NODE_CUSTOMGRAPHICS_POSITION_1" value="C,C,c,0.00,0.00" type="string"/>
      <att name="NODE_CUSTOMGRAPHICS_8" value="org.cytoscape.ding.customgraphics.NullCustomGraphics,0,[ Remove Graphics ]," type="string"/>
      <att name="NODE_CUSTOMGRAPHICS_SIZE_8" value="0.0" type="string"/>
      <att name="NODE_CUSTOMGRAPHICS_SIZE_4" value="0.0" type="string"/>
      <att name="NODE_BORDER_STROKE" value="SOLID" type="string"/>
      <att name="NODE_SELECTED_PAINT" value="#ffff00" type="string"/>
      <att name="NODE_CUSTOMGRAPHICS_SIZE_6" value="0.0" type="string"/>
      <att name="NODE_TRANSPARENCY" value="255" type="string"/>
      <att name="NODE_CUSTOMGRAPHICS_SIZE_7" value="0.0" type="string"/>
      <att name="NODE_LABEL_WIDTH" value="200.0" type="string"/>
      <att name="NODE_CUSTOMGRAPHICS_POSITION_2" value="C,C,c,0.00,0.00" type="string"/>
      <att name="NODE_CUSTOMGRAPHICS_POSITION_9" value="C,C,c,0.00,0.00" type="string"/>
      <att name="NODE_CUSTOMGRAPHICS_SIZE_3" value="0.0" type="string"/>
      <att name="z" value="0.0" type="string"/>
    </graphics>
  </node>
  <node id="461" label="ITGA5">
    <att name="shared name" value="ITGA5" type="string"/>
    <att name="name" value="ITGA5" type="string"/>
    <att name="selected" value="0" type="boolean"/>
    <graphics w="35.0" width="0.0" x="1753.5" fill="#00af50" type="ELLIPSE" outline="#000000" z="0.0" y="3248.0" h="35.0">
      <att name="NODE_CUSTOMGRAPHICS_7" value="org.cytoscape.ding.customgraphics.NullCustomGraphics,0,[ Remove Graphics ]," type="string"/>
      <att name="NODE_LABEL_FONT_SIZE" value="20" type="string"/>
      <att name="NODE_CUSTOMGRAPHICS_POSITION_5" value="C,C,c,0.00,0.00" type="string"/>
      <att name="NODE_CUSTOMGRAPHICS_2" value="org.cytoscape.ding.customgraphics.NullCustomGraphics,0,[ Remove Graphics ]," type="string"/>
      <att name="NODE_CUSTOMGRAPHICS_POSITION_6" value="C,C,c,0.00,0.00" type="string"/>
      <att name="NODE_CUSTOMGRAPHICS_3" value="org.cytoscape.ding.customgraphics.NullCustomGraphics,0,[ Remove Graphics ]," type="string"/>
      <att name="NODE_CUSTOMGRAPHICS_SIZE_5" value="0.0" type="string"/>
      <att name="NODE_LABEL" value="ITGA5" type="string"/>
      <att name="NODE_LABEL_FONT_FACE" value="Dialog.plain,plain,30" type="string"/>
      <att name="NODE_VISIBLE" value="true" type="string"/>
      <att name="NODE_NESTED_NETWORK_IMAGE_VISIBLE" value="true" type="string"/>
      <att name="NODE_CUSTOMGRAPHICS_9" value="org.cytoscape.ding.customgraphics.NullCustomGraphics,0,[ Remove Graphics ]," type="string"/>
      <att name="NODE_SELECTED" value="false" type="string"/>
      <att name="NODE_LABEL_TRANSPARENCY" value="255" type="string"/>
      <att name="NODE_CUSTOMGRAPHICS_SIZE_9" value="0.0" type="string"/>
      <att name="NODE_CUSTOMGRAPHICS_POSITION_7" value="C,C,c,0.00,0.00" type="string"/>
      <att name="NODE_BORDER_TRANSPARENCY" value="255" type="string"/>
      <att name="NODE_TOOLTIP" value="" type="string"/>
      <att name="NODE_DEPTH" value="0.0" type="string"/>
      <att name="NODE_CUSTOMGRAPHICS_POSITION_8" value="C,C,c,0.00,0.00" type="string"/>
      <att name="NODE_CUSTOMGRAPHICS_POSITION_4" value="C,C,c,0.00,0.00" type="string"/>
      <att name="NODE_CUSTOMGRAPHICS_4" value="org.cytoscape.ding.customgraphics.NullCustomGraphics,0,[ Remove Graphics ]," type="string"/>
      <att name="NODE_LABEL_COLOR" value="#000000" type="string"/>
      <att name="NODE_CUSTOMGRAPHICS_SIZE_1" value="0.0" type="string"/>
      <att name="NODE_CUSTOMGRAPHICS_POSITION_3" value="C,C,c,0.00,0.00" type="string"/>
      <att name="NODE_CUSTOMGRAPHICS_1" value="org.cytoscape.ding.customgraphics.NullCustomGraphics,0,[ Remove Graphics ]," type="string"/>
      <att name="NODE_CUSTOMGRAPHICS_5" value="org.cytoscape.ding.customgraphics.NullCustomGraphics,0,[ Remove Graphics ]," type="string"/>
      <att name="NODE_CUSTOMGRAPHICS_6" value="org.cytoscape.ding.customgraphics.NullCustomGraphics,0,[ Remove Graphics ]," type="string"/>
      <att name="NODE_CUSTOMGRAPHICS_SIZE_2" value="0.0" type="string"/>
      <att name="NODE_LABEL_POSITION" value="C,C,c,0.00,0.00" type="string"/>
      <att name="NODE_CUSTOMGRAPHICS_POSITION_1" value="C,C,c,0.00,0.00" type="string"/>
      <att name="NODE_CUSTOMGRAPHICS_8" value="org.cytoscape.ding.customgraphics.NullCustomGraphics,0,[ Remove Graphics ]," type="string"/>
      <att name="NODE_CUSTOMGRAPHICS_SIZE_8" value="0.0" type="string"/>
      <att name="NODE_CUSTOMGRAPHICS_SIZE_4" value="0.0" type="string"/>
      <att name="NODE_BORDER_STROKE" value="SOLID" type="string"/>
      <att name="NODE_SELECTED_PAINT" value="#ffff00" type="string"/>
      <att name="NODE_CUSTOMGRAPHICS_SIZE_6" value="0.0" type="string"/>
      <att name="NODE_TRANSPARENCY" value="255" type="string"/>
      <att name="NODE_CUSTOMGRAPHICS_SIZE_7" value="0.0" type="string"/>
      <att name="NODE_LABEL_WIDTH" value="200.0" type="string"/>
      <att name="NODE_CUSTOMGRAPHICS_POSITION_2" value="C,C,c,0.00,0.00" type="string"/>
      <att name="NODE_CUSTOMGRAPHICS_POSITION_9" value="C,C,c,0.00,0.00" type="string"/>
      <att name="NODE_CUSTOMGRAPHICS_SIZE_3" value="0.0" type="string"/>
      <att name="z" value="0.0" type="string"/>
    </graphics>
  </node>
  <node id="460" label="F13A1">
    <att name="shared name" value="F13A1" type="string"/>
    <att name="name" value="F13A1" type="string"/>
    <att name="selected" value="0" type="boolean"/>
    <graphics w="35.0003662109375" width="0.0" x="1412.0" fill="#009669" type="ELLIPSE" outline="#000000" z="0.0" y="3716.0" h="35.0">
      <att name="NODE_CUSTOMGRAPHICS_7" value="org.cytoscape.ding.customgraphics.NullCustomGraphics,0,[ Remove Graphics ]," type="string"/>
      <att name="NODE_LABEL_FONT_SIZE" value="20" type="string"/>
      <att name="NODE_CUSTOMGRAPHICS_POSITION_5" value="C,C,c,0.00,0.00" type="string"/>
      <att name="NODE_CUSTOMGRAPHICS_2" value="org.cytoscape.ding.customgraphics.NullCustomGraphics,0,[ Remove Graphics ]," type="string"/>
      <att name="NODE_CUSTOMGRAPHICS_POSITION_6" value="C,C,c,0.00,0.00" type="string"/>
      <att name="NODE_CUSTOMGRAPHICS_3" value="org.cytoscape.ding.customgraphics.NullCustomGraphics,0,[ Remove Graphics ]," type="string"/>
      <att name="NODE_CUSTOMGRAPHICS_SIZE_5" value="0.0" type="string"/>
      <att name="NODE_LABEL" value="F13A1" type="string"/>
      <att name="NODE_LABEL_FONT_FACE" value="Dialog.plain,plain,30" type="string"/>
      <att name="NODE_VISIBLE" value="true" type="string"/>
      <att name="NODE_NESTED_NETWORK_IMAGE_VISIBLE" value="true" type="string"/>
      <att name="NODE_CUSTOMGRAPHICS_9" value="org.cytoscape.ding.customgraphics.NullCustomGraphics,0,[ Remove Graphics ]," type="string"/>
      <att name="NODE_SELECTED" value="false" type="string"/>
      <att name="NODE_LABEL_TRANSPARENCY" value="255" type="string"/>
      <att name="NODE_CUSTOMGRAPHICS_SIZE_9" value="0.0" type="string"/>
      <att name="NODE_CUSTOMGRAPHICS_POSITION_7" value="C,C,c,0.00,0.00" type="string"/>
      <att name="NODE_BORDER_TRANSPARENCY" value="255" type="string"/>
      <att name="NODE_TOOLTIP" value="" type="string"/>
      <att name="NODE_DEPTH" value="0.0" type="string"/>
      <att name="NODE_CUSTOMGRAPHICS_POSITION_8" value="C,C,c,0.00,0.00" type="string"/>
      <att name="NODE_CUSTOMGRAPHICS_POSITION_4" value="C,C,c,0.00,0.00" type="string"/>
      <att name="NODE_CUSTOMGRAPHICS_4" value="org.cytoscape.ding.customgraphics.NullCustomGraphics,0,[ Remove Graphics ]," type="string"/>
      <att name="NODE_LABEL_COLOR" value="#000000" type="string"/>
      <att name="NODE_CUSTOMGRAPHICS_SIZE_1" value="0.0" type="string"/>
      <att name="NODE_CUSTOMGRAPHICS_POSITION_3" value="C,C,c,0.00,0.00" type="string"/>
      <att name="NODE_CUSTOMGRAPHICS_1" value="org.cytoscape.ding.customgraphics.NullCustomGraphics,0,[ Remove Graphics ]," type="string"/>
      <att name="NODE_CUSTOMGRAPHICS_5" value="org.cytoscape.ding.customgraphics.NullCustomGraphics,0,[ Remove Graphics ]," type="string"/>
      <att name="NODE_CUSTOMGRAPHICS_6" value="org.cytoscape.ding.customgraphics.NullCustomGraphics,0,[ Remove Graphics ]," type="string"/>
      <att name="NODE_CUSTOMGRAPHICS_SIZE_2" value="0.0" type="string"/>
      <att name="NODE_LABEL_POSITION" value="C,C,c,0.00,0.00" type="string"/>
      <att name="NODE_CUSTOMGRAPHICS_POSITION_1" value="C,C,c,0.00,0.00" type="string"/>
      <att name="NODE_CUSTOMGRAPHICS_8" value="org.cytoscape.ding.customgraphics.NullCustomGraphics,0,[ Remove Graphics ]," type="string"/>
      <att name="NODE_CUSTOMGRAPHICS_SIZE_8" value="0.0" type="string"/>
      <att name="NODE_CUSTOMGRAPHICS_SIZE_4" value="0.0" type="string"/>
      <att name="NODE_BORDER_STROKE" value="SOLID" type="string"/>
      <att name="NODE_SELECTED_PAINT" value="#ffff00" type="string"/>
      <att name="NODE_CUSTOMGRAPHICS_SIZE_6" value="0.0" type="string"/>
      <att name="NODE_TRANSPARENCY" value="255" type="string"/>
      <att name="NODE_CUSTOMGRAPHICS_SIZE_7" value="0.0" type="string"/>
      <att name="NODE_LABEL_WIDTH" value="200.0" type="string"/>
      <att name="NODE_CUSTOMGRAPHICS_POSITION_2" value="C,C,c,0.00,0.00" type="string"/>
      <att name="NODE_CUSTOMGRAPHICS_POSITION_9" value="C,C,c,0.00,0.00" type="string"/>
      <att name="NODE_CUSTOMGRAPHICS_SIZE_3" value="0.0" type="string"/>
      <att name="z" value="0.0" type="string"/>
    </graphics>
  </node>
  <node id="459" label="FABP4">
    <att name="shared name" value="FABP4" type="string"/>
    <att name="name" value="FABP4" type="string"/>
    <att name="selected" value="0" type="boolean"/>
    <graphics w="35.0" width="0.0" x="838.5" fill="#004cb3" type="ELLIPSE" outline="#000000" z="0.0" y="3925.0" h="35.000244140625">
      <att name="NODE_CUSTOMGRAPHICS_7" value="org.cytoscape.ding.customgraphics.NullCustomGraphics,0,[ Remove Graphics ]," type="string"/>
      <att name="NODE_LABEL_FONT_SIZE" value="20" type="string"/>
      <att name="NODE_CUSTOMGRAPHICS_POSITION_5" value="C,C,c,0.00,0.00" type="string"/>
      <att name="NODE_CUSTOMGRAPHICS_2" value="org.cytoscape.ding.customgraphics.NullCustomGraphics,0,[ Remove Graphics ]," type="string"/>
      <att name="NODE_CUSTOMGRAPHICS_POSITION_6" value="C,C,c,0.00,0.00" type="string"/>
      <att name="NODE_CUSTOMGRAPHICS_3" value="org.cytoscape.ding.customgraphics.NullCustomGraphics,0,[ Remove Graphics ]," type="string"/>
      <att name="NODE_CUSTOMGRAPHICS_SIZE_5" value="0.0" type="string"/>
      <att name="NODE_LABEL" value="FABP4" type="string"/>
      <att name="NODE_LABEL_FONT_FACE" value="Dialog.plain,plain,30" type="string"/>
      <att name="NODE_VISIBLE" value="true" type="string"/>
      <att name="NODE_NESTED_NETWORK_IMAGE_VISIBLE" value="true" type="string"/>
      <att name="NODE_CUSTOMGRAPHICS_9" value="org.cytoscape.ding.customgraphics.NullCustomGraphics,0,[ Remove Graphics ]," type="string"/>
      <att name="NODE_SELECTED" value="false" type="string"/>
      <att name="NODE_LABEL_TRANSPARENCY" value="255" type="string"/>
      <att name="NODE_CUSTOMGRAPHICS_SIZE_9" value="0.0" type="string"/>
      <att name="NODE_CUSTOMGRAPHICS_POSITION_7" value="C,C,c,0.00,0.00" type="string"/>
      <att name="NODE_BORDER_TRANSPARENCY" value="255" type="string"/>
      <att name="NODE_TOOLTIP" value="" type="string"/>
      <att name="NODE_DEPTH" value="0.0" type="string"/>
      <att name="NODE_CUSTOMGRAPHICS_POSITION_8" value="C,C,c,0.00,0.00" type="string"/>
      <att name="NODE_CUSTOMGRAPHICS_POSITION_4" value="C,C,c,0.00,0.00" type="string"/>
      <att name="NODE_CUSTOMGRAPHICS_4" value="org.cytoscape.ding.customgraphics.NullCustomGraphics,0,[ Remove Graphics ]," type="string"/>
      <att name="NODE_LABEL_COLOR" value="#000000" type="string"/>
      <att name="NODE_CUSTOMGRAPHICS_SIZE_1" value="0.0" type="string"/>
      <att name="NODE_CUSTOMGRAPHICS_POSITION_3" value="C,C,c,0.00,0.00" type="string"/>
      <att name="NODE_CUSTOMGRAPHICS_1" value="org.cytoscape.ding.customgraphics.NullCustomGraphics,0,[ Remove Graphics ]," type="string"/>
      <att name="NODE_CUSTOMGRAPHICS_5" value="org.cytoscape.ding.customgraphics.NullCustomGraphics,0,[ Remove Graphics ]," type="string"/>
      <att name="NODE_CUSTOMGRAPHICS_6" value="org.cytoscape.ding.customgraphics.NullCustomGraphics,0,[ Remove Graphics ]," type="string"/>
      <att name="NODE_CUSTOMGRAPHICS_SIZE_2" value="0.0" type="string"/>
      <att name="NODE_LABEL_POSITION" value="C,C,c,0.00,0.00" type="string"/>
      <att name="NODE_CUSTOMGRAPHICS_POSITION_1" value="C,C,c,0.00,0.00" type="string"/>
      <att name="NODE_CUSTOMGRAPHICS_8" value="org.cytoscape.ding.customgraphics.NullCustomGraphics,0,[ Remove Graphics ]," type="string"/>
      <att name="NODE_CUSTOMGRAPHICS_SIZE_8" value="0.0" type="string"/>
      <att name="NODE_CUSTOMGRAPHICS_SIZE_4" value="0.0" type="string"/>
      <att name="NODE_BORDER_STROKE" value="SOLID" type="string"/>
      <att name="NODE_SELECTED_PAINT" value="#ffff00" type="string"/>
      <att name="NODE_CUSTOMGRAPHICS_SIZE_6" value="0.0" type="string"/>
      <att name="NODE_TRANSPARENCY" value="255" type="string"/>
      <att name="NODE_CUSTOMGRAPHICS_SIZE_7" value="0.0" type="string"/>
      <att name="NODE_LABEL_WIDTH" value="200.0" type="string"/>
      <att name="NODE_CUSTOMGRAPHICS_POSITION_2" value="C,C,c,0.00,0.00" type="string"/>
      <att name="NODE_CUSTOMGRAPHICS_POSITION_9" value="C,C,c,0.00,0.00" type="string"/>
      <att name="NODE_CUSTOMGRAPHICS_SIZE_3" value="0.0" type="string"/>
      <att name="z" value="0.0" type="string"/>
    </graphics>
  </node>
  <node id="458" label="GRIN2B">
    <att name="shared name" value="GRIN2B" type="string"/>
    <att name="name" value="GRIN2B" type="string"/>
    <att name="selected" value="0" type="boolean"/>
    <graphics w="35.0" width="0.0" x="1876.0" fill="#003cc3" type="ELLIPSE" outline="#000000" z="0.0" y="3495.0" h="35.0001220703125">
      <att name="NODE_CUSTOMGRAPHICS_7" value="org.cytoscape.ding.customgraphics.NullCustomGraphics,0,[ Remove Graphics ]," type="string"/>
      <att name="NODE_LABEL_FONT_SIZE" value="20" type="string"/>
      <att name="NODE_CUSTOMGRAPHICS_POSITION_5" value="C,C,c,0.00,0.00" type="string"/>
      <att name="NODE_CUSTOMGRAPHICS_2" value="org.cytoscape.ding.customgraphics.NullCustomGraphics,0,[ Remove Graphics ]," type="string"/>
      <att name="NODE_CUSTOMGRAPHICS_POSITION_6" value="C,C,c,0.00,0.00" type="string"/>
      <att name="NODE_CUSTOMGRAPHICS_3" value="org.cytoscape.ding.customgraphics.NullCustomGraphics,0,[ Remove Graphics ]," type="string"/>
      <att name="NODE_CUSTOMGRAPHICS_SIZE_5" value="0.0" type="string"/>
      <att name="NODE_LABEL" value="GRIN2B" type="string"/>
      <att name="NODE_LABEL_FONT_FACE" value="Dialog.plain,plain,30" type="string"/>
      <att name="NODE_VISIBLE" value="true" type="string"/>
      <att name="NODE_NESTED_NETWORK_IMAGE_VISIBLE" value="true" type="string"/>
      <att name="NODE_CUSTOMGRAPHICS_9" value="org.cytoscape.ding.customgraphics.NullCustomGraphics,0,[ Remove Graphics ]," type="string"/>
      <att name="NODE_SELECTED" value="false" type="string"/>
      <att name="NODE_LABEL_TRANSPARENCY" value="255" type="string"/>
      <att name="NODE_CUSTOMGRAPHICS_SIZE_9" value="0.0" type="string"/>
      <att name="NODE_CUSTOMGRAPHICS_POSITION_7" value="C,C,c,0.00,0.00" type="string"/>
      <att name="NODE_BORDER_TRANSPARENCY" value="255" type="string"/>
      <att name="NODE_TOOLTIP" value="" type="string"/>
      <att name="NODE_DEPTH" value="0.0" type="string"/>
      <att name="NODE_CUSTOMGRAPHICS_POSITION_8" value="C,C,c,0.00,0.00" type="string"/>
      <att name="NODE_CUSTOMGRAPHICS_POSITION_4" value="C,C,c,0.00,0.00" type="string"/>
      <att name="NODE_CUSTOMGRAPHICS_4" value="org.cytoscape.ding.customgraphics.NullCustomGraphics,0,[ Remove Graphics ]," type="string"/>
      <att name="NODE_LABEL_COLOR" value="#000000" type="string"/>
      <att name="NODE_CUSTOMGRAPHICS_SIZE_1" value="0.0" type="string"/>
      <att name="NODE_CUSTOMGRAPHICS_POSITION_3" value="C,C,c,0.00,0.00" type="string"/>
      <att name="NODE_CUSTOMGRAPHICS_1" value="org.cytoscape.ding.customgraphics.NullCustomGraphics,0,[ Remove Graphics ]," type="string"/>
      <att name="NODE_CUSTOMGRAPHICS_5" value="org.cytoscape.ding.customgraphics.NullCustomGraphics,0,[ Remove Graphics ]," type="string"/>
      <att name="NODE_CUSTOMGRAPHICS_6" value="org.cytoscape.ding.customgraphics.NullCustomGraphics,0,[ Remove Graphics ]," type="string"/>
      <att name="NODE_CUSTOMGRAPHICS_SIZE_2" value="0.0" type="string"/>
      <att name="NODE_LABEL_POSITION" value="C,C,c,0.00,0.00" type="string"/>
      <att name="NODE_CUSTOMGRAPHICS_POSITION_1" value="C,C,c,0.00,0.00" type="string"/>
      <att name="NODE_CUSTOMGRAPHICS_8" value="org.cytoscape.ding.customgraphics.NullCustomGraphics,0,[ Remove Graphics ]," type="string"/>
      <att name="NODE_CUSTOMGRAPHICS_SIZE_8" value="0.0" type="string"/>
      <att name="NODE_CUSTOMGRAPHICS_SIZE_4" value="0.0" type="string"/>
      <att name="NODE_BORDER_STROKE" value="SOLID" type="string"/>
      <att name="NODE_SELECTED_PAINT" value="#ffff00" type="string"/>
      <att name="NODE_CUSTOMGRAPHICS_SIZE_6" value="0.0" type="string"/>
      <att name="NODE_TRANSPARENCY" value="255" type="string"/>
      <att name="NODE_CUSTOMGRAPHICS_SIZE_7" value="0.0" type="string"/>
      <att name="NODE_LABEL_WIDTH" value="200.0" type="string"/>
      <att name="NODE_CUSTOMGRAPHICS_POSITION_2" value="C,C,c,0.00,0.00" type="string"/>
      <att name="NODE_CUSTOMGRAPHICS_POSITION_9" value="C,C,c,0.00,0.00" type="string"/>
      <att name="NODE_CUSTOMGRAPHICS_SIZE_3" value="0.0" type="string"/>
      <att name="z" value="0.0" type="string"/>
    </graphics>
  </node>
  <node id="457" label="ITGAV">
    <att name="shared name" value="ITGAV" type="string"/>
    <att name="name" value="ITGAV" type="string"/>
    <att name="selected" value="0" type="boolean"/>
    <graphics w="35.0" width="0.0" x="1202.0" fill="#004cb3" type="ELLIPSE" outline="#000000" z="0.0" y="3210.0" h="35.0">
      <att name="NODE_CUSTOMGRAPHICS_7" value="org.cytoscape.ding.customgraphics.NullCustomGraphics,0,[ Remove Graphics ]," type="string"/>
      <att name="NODE_LABEL_FONT_SIZE" value="20" type="string"/>
      <att name="NODE_CUSTOMGRAPHICS_POSITION_5" value="C,C,c,0.00,0.00" type="string"/>
      <att name="NODE_CUSTOMGRAPHICS_2" value="org.cytoscape.ding.customgraphics.NullCustomGraphics,0,[ Remove Graphics ]," type="string"/>
      <att name="NODE_CUSTOMGRAPHICS_POSITION_6" value="C,C,c,0.00,0.00" type="string"/>
      <att name="NODE_CUSTOMGRAPHICS_3" value="org.cytoscape.ding.customgraphics.NullCustomGraphics,0,[ Remove Graphics ]," type="string"/>
      <att name="NODE_CUSTOMGRAPHICS_SIZE_5" value="0.0" type="string"/>
      <att name="NODE_LABEL" value="ITGAV" type="string"/>
      <att name="NODE_LABEL_FONT_FACE" value="Dialog.plain,plain,30" type="string"/>
      <att name="NODE_VISIBLE" value="true" type="string"/>
      <att name="NODE_NESTED_NETWORK_IMAGE_VISIBLE" value="true" type="string"/>
      <att name="NODE_CUSTOMGRAPHICS_9" value="org.cytoscape.ding.customgraphics.NullCustomGraphics,0,[ Remove Graphics ]," type="string"/>
      <att name="NODE_SELECTED" value="false" type="string"/>
      <att name="NODE_LABEL_TRANSPARENCY" value="255" type="string"/>
      <att name="NODE_CUSTOMGRAPHICS_SIZE_9" value="0.0" type="string"/>
      <att name="NODE_CUSTOMGRAPHICS_POSITION_7" value="C,C,c,0.00,0.00" type="string"/>
      <att name="NODE_BORDER_TRANSPARENCY" value="255" type="string"/>
      <att name="NODE_TOOLTIP" value="" type="string"/>
      <att name="NODE_DEPTH" value="0.0" type="string"/>
      <att name="NODE_CUSTOMGRAPHICS_POSITION_8" value="C,C,c,0.00,0.00" type="string"/>
      <att name="NODE_CUSTOMGRAPHICS_POSITION_4" value="C,C,c,0.00,0.00" type="string"/>
      <att name="NODE_CUSTOMGRAPHICS_4" value="org.cytoscape.ding.customgraphics.NullCustomGraphics,0,[ Remove Graphics ]," type="string"/>
      <att name="NODE_LABEL_COLOR" value="#000000" type="string"/>
      <att name="NODE_CUSTOMGRAPHICS_SIZE_1" value="0.0" type="string"/>
      <att name="NODE_CUSTOMGRAPHICS_POSITION_3" value="C,C,c,0.00,0.00" type="string"/>
      <att name="NODE_CUSTOMGRAPHICS_1" value="org.cytoscape.ding.customgraphics.NullCustomGraphics,0,[ Remove Graphics ]," type="string"/>
      <att name="NODE_CUSTOMGRAPHICS_5" value="org.cytoscape.ding.customgraphics.NullCustomGraphics,0,[ Remove Graphics ]," type="string"/>
      <att name="NODE_CUSTOMGRAPHICS_6" value="org.cytoscape.ding.customgraphics.NullCustomGraphics,0,[ Remove Graphics ]," type="string"/>
      <att name="NODE_CUSTOMGRAPHICS_SIZE_2" value="0.0" type="string"/>
      <att name="NODE_LABEL_POSITION" value="C,C,c,0.00,0.00" type="string"/>
      <att name="NODE_CUSTOMGRAPHICS_POSITION_1" value="C,C,c,0.00,0.00" type="string"/>
      <att name="NODE_CUSTOMGRAPHICS_8" value="org.cytoscape.ding.customgraphics.NullCustomGraphics,0,[ Remove Graphics ]," type="string"/>
      <att name="NODE_CUSTOMGRAPHICS_SIZE_8" value="0.0" type="string"/>
      <att name="NODE_CUSTOMGRAPHICS_SIZE_4" value="0.0" type="string"/>
      <att name="NODE_BORDER_STROKE" value="SOLID" type="string"/>
      <att name="NODE_SELECTED_PAINT" value="#ffff00" type="string"/>
      <att name="NODE_CUSTOMGRAPHICS_SIZE_6" value="0.0" type="string"/>
      <att name="NODE_TRANSPARENCY" value="255" type="string"/>
      <att name="NODE_CUSTOMGRAPHICS_SIZE_7" value="0.0" type="string"/>
      <att name="NODE_LABEL_WIDTH" value="200.0" type="string"/>
      <att name="NODE_CUSTOMGRAPHICS_POSITION_2" value="C,C,c,0.00,0.00" type="string"/>
      <att name="NODE_CUSTOMGRAPHICS_POSITION_9" value="C,C,c,0.00,0.00" type="string"/>
      <att name="NODE_CUSTOMGRAPHICS_SIZE_3" value="0.0" type="string"/>
      <att name="z" value="0.0" type="string"/>
    </graphics>
  </node>
  <node id="456" label="GRIN2A">
    <att name="shared name" value="GRIN2A" type="string"/>
    <att name="name" value="GRIN2A" type="string"/>
    <att name="selected" value="0" type="boolean"/>
    <graphics w="35.0" width="0.0" x="1566.1218861343775" fill="#0057a8" type="ELLIPSE" outline="#000000" z="0.0" y="3543.1246818391846" h="35.0">
      <att name="NODE_CUSTOMGRAPHICS_7" value="org.cytoscape.ding.customgraphics.NullCustomGraphics,0,[ Remove Graphics ]," type="string"/>
      <att name="NODE_LABEL_FONT_SIZE" value="20" type="string"/>
      <att name="NODE_CUSTOMGRAPHICS_POSITION_5" value="C,C,c,0.00,0.00" type="string"/>
      <att name="NODE_CUSTOMGRAPHICS_2" value="org.cytoscape.ding.customgraphics.NullCustomGraphics,0,[ Remove Graphics ]," type="string"/>
      <att name="NODE_CUSTOMGRAPHICS_POSITION_6" value="C,C,c,0.00,0.00" type="string"/>
      <att name="NODE_CUSTOMGRAPHICS_3" value="org.cytoscape.ding.customgraphics.NullCustomGraphics,0,[ Remove Graphics ]," type="string"/>
      <att name="NODE_CUSTOMGRAPHICS_SIZE_5" value="0.0" type="string"/>
      <att name="NODE_LABEL" value="GRIN2A" type="string"/>
      <att name="NODE_LABEL_FONT_FACE" value="Dialog.plain,plain,30" type="string"/>
      <att name="NODE_VISIBLE" value="true" type="string"/>
      <att name="NODE_NESTED_NETWORK_IMAGE_VISIBLE" value="true" type="string"/>
      <att name="NODE_CUSTOMGRAPHICS_9" value="org.cytoscape.ding.customgraphics.NullCustomGraphics,0,[ Remove Graphics ]," type="string"/>
      <att name="NODE_SELECTED" value="false" type="string"/>
      <att name="NODE_LABEL_TRANSPARENCY" value="255" type="string"/>
      <att name="NODE_CUSTOMGRAPHICS_SIZE_9" value="0.0" type="string"/>
      <att name="NODE_CUSTOMGRAPHICS_POSITION_7" value="C,C,c,0.00,0.00" type="string"/>
      <att name="NODE_BORDER_TRANSPARENCY" value="255" type="string"/>
      <att name="NODE_TOOLTIP" value="" type="string"/>
      <att name="NODE_DEPTH" value="0.0" type="string"/>
      <att name="NODE_CUSTOMGRAPHICS_POSITION_8" value="C,C,c,0.00,0.00" type="string"/>
      <att name="NODE_CUSTOMGRAPHICS_POSITION_4" value="C,C,c,0.00,0.00" type="string"/>
      <att name="NODE_CUSTOMGRAPHICS_4" value="org.cytoscape.ding.customgraphics.NullCustomGraphics,0,[ Remove Graphics ]," type="string"/>
      <att name="NODE_LABEL_COLOR" value="#000000" type="string"/>
      <att name="NODE_CUSTOMGRAPHICS_SIZE_1" value="0.0" type="string"/>
      <att name="NODE_CUSTOMGRAPHICS_POSITION_3" value="C,C,c,0.00,0.00" type="string"/>
      <att name="NODE_CUSTOMGRAPHICS_1" value="org.cytoscape.ding.customgraphics.NullCustomGraphics,0,[ Remove Graphics ]," type="string"/>
      <att name="NODE_CUSTOMGRAPHICS_5" value="org.cytoscape.ding.customgraphics.NullCustomGraphics,0,[ Remove Graphics ]," type="string"/>
      <att name="NODE_CUSTOMGRAPHICS_6" value="org.cytoscape.ding.customgraphics.NullCustomGraphics,0,[ Remove Graphics ]," type="string"/>
      <att name="NODE_CUSTOMGRAPHICS_SIZE_2" value="0.0" type="string"/>
      <att name="NODE_LABEL_POSITION" value="C,C,c,0.00,0.00" type="string"/>
      <att name="NODE_CUSTOMGRAPHICS_POSITION_1" value="C,C,c,0.00,0.00" type="string"/>
      <att name="NODE_CUSTOMGRAPHICS_8" value="org.cytoscape.ding.customgraphics.NullCustomGraphics,0,[ Remove Graphics ]," type="string"/>
      <att name="NODE_CUSTOMGRAPHICS_SIZE_8" value="0.0" type="string"/>
      <att name="NODE_CUSTOMGRAPHICS_SIZE_4" value="0.0" type="string"/>
      <att name="NODE_BORDER_STROKE" value="SOLID" type="string"/>
      <att name="NODE_SELECTED_PAINT" value="#ffff00" type="string"/>
      <att name="NODE_CUSTOMGRAPHICS_SIZE_6" value="0.0" type="string"/>
      <att name="NODE_TRANSPARENCY" value="255" type="string"/>
      <att name="NODE_CUSTOMGRAPHICS_SIZE_7" value="0.0" type="string"/>
      <att name="NODE_LABEL_WIDTH" value="200.0" type="string"/>
[truncated: 3,635,070 more chars]
