# Supplementary material for: Integrated Analysis of Microarray Data of Atherosclerotic Plaques: Modulation of the Ubiquitin-Proteasome System
Source: PLoS One. 2014 Oct 15;9(10):e110288. doi: 10.1371/journal.pone.0110288 (PMC4201353; doi:10.1371/journal.pone.0110288)
Supplement: Network S2 — The xml file of the network presented in figure 3B . (XML) [file pone.0110288.s002.xml]

<?xml version="1.0" encoding="UTF-8" standalone="yes"?>
<graph id="52" label="BisoGenet_Network_002" directed="1" cy:documentVersion="3.0" xmlns:dc="http://purl.org/dc/elements/1.1/" xmlns:xlink="http://www.w3.org/1999/xlink" xmlns:rdf="http://www.w3.org/1999/02/22-rdf-syntax-ns#" xmlns:cy="http://www.cytoscape.org" xmlns="http://www.cs.rpi.edu/XGMML">
  <att name="networkMetadata">
    <rdf:RDF>
      <rdf:Description rdf:about="http://www.cytoscape.org/">
        <dc:type>Protein-Protein Interaction</dc:type>
        <dc:description>N/A</dc:description>
        <dc:identifier>N/A</dc:identifier>
        <dc:date>2014-07-23 21:01:40</dc:date>
        <dc:title>BisoGenet_Network_002</dc:title>
        <dc:source>http://www.cytoscape.org/</dc:source>
        <dc:format>Cytoscape-XGMML</dc:format>
      </rdf:Description>
    </rdf:RDF>
  </att>
  <att name="shared name" value="BisoGenet_Network_002" type="string"/>
  <att name="name" value="BisoGenet_Network_002" type="string"/>
  <att name="selected" value="1" type="boolean"/>
  <att name="bg_creationDate" value="06-12-2013, 10:39:24 &#x4e0b;&#x5348;, CST" type="string"/>
  <att name="__Annotations" type="list">
  </att>
  <att name="__layoutAlgorithm" value="force-directed" type="string" cy:hidden="1"/>
  <graphics>
    <att name="NETWORK_CENTER_Z_LOCATION" value="0.0" type="string"/>
    <att name="NETWORK_CENTER_Y_LOCATION" value="1175.0035095214844" type="string"/>
    <att name="NETWORK_WIDTH" value="1147.0" type="string"/>
    <att name="NETWORK_EDGE_SELECTION" value="true" type="string"/>
    <att name="NETWORK_CENTER_X_LOCATION" value="859.2597045898438" type="string"/>
    <att name="NETWORK_BACKGROUND_PAINT" value="#ffffff" type="string"/>
    <att name="NETWORK_TITLE" value="BisoGenet_Network_002" type="string"/>
    <att name="NETWORK_HEIGHT" value="676.0" type="string"/>
    <att name="NETWORK_NODE_SELECTION" value="true" type="string"/>
    <att name="NETWORK_SCALE_FACTOR" value="1.0256818666217915" type="string"/>
    <att name="NETWORK_DEPTH" value="0.0" type="string"/>
    <att name="NODE_SIZE_LOCKED" value="true" type="string"/>
  </graphics>
  <node id="96" label="MARCH3">
    <att name="shared name" value="MARCH3" type="string"/>
    <att name="name" value="MARCH3" type="string"/>
    <att name="selected" value="0" type="boolean"/>
    <att name="FCexp" value="-1.458569506" type="real"/>
    <att name="FCsig" value="-1.458569506" type="real"/>
    <att name="bg_description" value="membrane-associated ring finger (C3HC4) 3, E3 ubiquitin protein ligase" type="string"/>
    <att name="bg_inputName" value="MARCH3" type="string"/>
    <att name="bg_isSeed" value="1" type="boolean"/>
    <att name="bg_molSpecie" value="GENE" type="string"/>
    <att name="bg_name" value="MARCH3" type="string"/>
    <att name="bg_sbId" value="128978" type="integer"/>
    <att name="bg_sourceOrganism" value="Homo sapiens (Human)" type="string"/>
    <att name="bg_taxId" value="0" type="integer"/>
    <att name="bg_version" value="1302" type="integer"/>
    <att name="canonicalName" value="MARCH3" type="string"/>
    <att name="label" value="MARCH3" type="string"/>
    <att name="vizmap:BisoGenet_Network_002 NODE_FILL_COLOR" value="java.awt.Color[r=0,g=81,b=174]" type="string"/>
    <att name="vizmap:BisoGenet_Network_002 NODE_LABEL" value="MARCH3" type="string"/>
    <att name="vizmap:whole pic NODE_FILL_COLOR" value="java.awt.Color[r=0,g=95,b=160]" type="string"/>
    <att name="vizmap:whole pic NODE_HEIGHT" value="35.0" type="string"/>
    <att name="vizmap:whole pic NODE_WIDTH" value="35.0" type="string"/>
    <graphics outline="#000000" w="35.0" width="0.0" h="35.0" y="1161.580322265625" z="0.0" x="565.8214721679688" fill="#0051ae" type="ELLIPSE">
      <att name="NODE_LABEL" value="MARCH3" type="string"/>
      <att name="NODE_CUSTOMGRAPHICS_1" value="org.cytoscape.ding.customgraphics.NullCustomGraphics,0,[ Remove Graphics ]," type="string"/>
      <att name="NODE_SELECTED_PAINT" value="#ffff00" type="string"/>
      <att name="NODE_CUSTOMGRAPHICS_SIZE_7" value="0.0" type="string"/>
      <att name="NODE_CUSTOMGRAPHICS_SIZE_4" value="0.0" type="string"/>
      <att name="NODE_CUSTOMGRAPHICS_SIZE_2" value="0.0" type="string"/>
      <att name="NODE_CUSTOMGRAPHICS_SIZE_9" value="0.0" type="string"/>
      <att name="NODE_CUSTOMGRAPHICS_8" value="org.cytoscape.ding.customgraphics.NullCustomGraphics,0,[ Remove Graphics ]," type="string"/>
      <att name="NODE_LABEL_TRANSPARENCY" value="255" type="string"/>
      <att name="NODE_CUSTOMGRAPHICS_POSITION_3" value="C,C,c,0.00,0.00" type="string"/>
      <att name="NODE_LABEL_FONT_SIZE" value="15" type="string"/>
      <att name="NODE_CUSTOMGRAPHICS_POSITION_5" value="C,C,c,0.00,0.00" type="string"/>
      <att name="NODE_CUSTOMGRAPHICS_9" value="org.cytoscape.ding.customgraphics.NullCustomGraphics,0,[ Remove Graphics ]," type="string"/>
      <att name="NODE_CUSTOMGRAPHICS_POSITION_1" value="C,C,c,0.00,0.00" type="string"/>
      <att name="NODE_NESTED_NETWORK_IMAGE_VISIBLE" value="true" type="string"/>
      <att name="NODE_DEPTH" value="0.0" type="string"/>
      <att name="NODE_TRANSPARENCY" value="255" type="string"/>
      <att name="NODE_VISIBLE" value="true" type="string"/>
      <att name="NODE_CUSTOMGRAPHICS_5" value="org.cytoscape.ding.customgraphics.NullCustomGraphics,0,[ Remove Graphics ]," type="string"/>
      <att name="NODE_TOOLTIP" value="" type="string"/>
      <att name="NODE_CUSTOMGRAPHICS_POSITION_8" value="C,C,c,0.00,0.00" type="string"/>
      <att name="NODE_CUSTOMGRAPHICS_4" value="org.cytoscape.ding.customgraphics.NullCustomGraphics,0,[ Remove Graphics ]," type="string"/>
      <att name="NODE_CUSTOMGRAPHICS_6" value="org.cytoscape.ding.customgraphics.NullCustomGraphics,0,[ Remove Graphics ]," type="string"/>
      <att name="NODE_LABEL_POSITION" value="C,C,c,0.00,0.00" type="string"/>
      <att name="NODE_LABEL_WIDTH" value="100.0" type="string"/>
      <att name="NODE_CUSTOMGRAPHICS_POSITION_9" value="C,C,c,0.00,0.00" type="string"/>
      <att name="NODE_CUSTOMGRAPHICS_POSITION_7" value="C,C,c,0.00,0.00" type="string"/>
      <att name="NODE_BORDER_TRANSPARENCY" value="255" type="string"/>
      <att name="NODE_CUSTOMGRAPHICS_SIZE_3" value="0.0" type="string"/>
      <att name="NODE_CUSTOMGRAPHICS_SIZE_6" value="0.0" type="string"/>
      <att name="NODE_CUSTOMGRAPHICS_POSITION_6" value="C,C,c,0.00,0.00" type="string"/>
      <att name="NODE_CUSTOMGRAPHICS_3" value="org.cytoscape.ding.customgraphics.NullCustomGraphics,0,[ Remove Graphics ]," type="string"/>
      <att name="NODE_CUSTOMGRAPHICS_SIZE_1" value="0.0" type="string"/>
      <att name="NODE_SELECTED" value="false" type="string"/>
      <att name="NODE_CUSTOMGRAPHICS_SIZE_8" value="0.0" type="string"/>
      <att name="NODE_CUSTOMGRAPHICS_SIZE_5" value="0.0" type="string"/>
      <att name="NODE_LABEL_COLOR" value="#000000" type="string"/>
      <att name="NODE_CUSTOMGRAPHICS_POSITION_4" value="C,C,c,0.00,0.00" type="string"/>
      <att name="NODE_CUSTOMGRAPHICS_7" value="org.cytoscape.ding.customgraphics.NullCustomGraphics,0,[ Remove Graphics ]," type="string"/>
      <att name="NODE_CUSTOMGRAPHICS_POSITION_2" value="C,C,c,0.00,0.00" type="string"/>
      <att name="NODE_CUSTOMGRAPHICS_2" value="org.cytoscape.ding.customgraphics.NullCustomGraphics,0,[ Remove Graphics ]," type="string"/>
      <att name="NODE_BORDER_STROKE" value="SOLID" type="string"/>
      <att name="NODE_LABEL_FONT_FACE" value="Dialog.plain,plain,15" type="string"/>
    </graphics>
  </node>
  <node id="95" label="DUSP1">
    <att name="shared name" value="DUSP1" type="string"/>
    <att name="name" value="DUSP1" type="string"/>
    <att name="selected" value="0" type="boolean"/>
    <att name="FCexp" value="0.861117263" type="real"/>
    <att name="FCsig" value="0.861117263" type="real"/>
    <att name="bg_description" value="dual specificity phosphatase 1" type="string"/>
    <att name="bg_inputName" value="DUSP1" type="string"/>
    <att name="bg_isSeed" value="1" type="boolean"/>
    <att name="bg_molSpecie" value="GENE" type="string"/>
    <att name="bg_name" value="DUSP1" type="string"/>
    <att name="bg_sbId" value="144813" type="integer"/>
    <att name="bg_sourceOrganism" value="Homo sapiens (Human)" type="string"/>
    <att name="bg_taxId" value="0" type="integer"/>
    <att name="bg_version" value="1302" type="integer"/>
    <att name="canonicalName" value="DUSP1" type="string"/>
    <att name="label" value="DUSP1" type="string"/>
    <att name="vizmap:BisoGenet_Network_002 NODE_FILL_COLOR" value="java.awt.Color[r=0,g=155,b=100]" type="string"/>
    <att name="vizmap:BisoGenet_Network_002 NODE_LABEL" value="DUSP1" type="string"/>
    <att name="vizmap:whole pic NODE_FILL_COLOR" value="java.awt.Color[r=0,g=155,b=100]" type="string"/>
    <att name="vizmap:whole pic NODE_HEIGHT" value="35.0" type="string"/>
    <att name="vizmap:whole pic NODE_WIDTH" value="35.0" type="string"/>
    <graphics outline="#000000" w="35.0" width="0.0" h="35.0" y="1241.4779052734375" z="0.0" x="1140.5823974609375" fill="#009b64" type="ELLIPSE">
      <att name="NODE_LABEL" value="DUSP1" type="string"/>
      <att name="NODE_CUSTOMGRAPHICS_1" value="org.cytoscape.ding.customgraphics.NullCustomGraphics,0,[ Remove Graphics ]," type="string"/>
      <att name="NODE_SELECTED_PAINT" value="#ffff00" type="string"/>
      <att name="NODE_CUSTOMGRAPHICS_SIZE_7" value="0.0" type="string"/>
      <att name="NODE_CUSTOMGRAPHICS_SIZE_4" value="0.0" type="string"/>
      <att name="NODE_CUSTOMGRAPHICS_SIZE_2" value="0.0" type="string"/>
      <att name="NODE_CUSTOMGRAPHICS_SIZE_9" value="0.0" type="string"/>
      <att name="NODE_CUSTOMGRAPHICS_8" value="org.cytoscape.ding.customgraphics.NullCustomGraphics,0,[ Remove Graphics ]," type="string"/>
      <att name="NODE_LABEL_TRANSPARENCY" value="255" type="string"/>
      <att name="NODE_CUSTOMGRAPHICS_POSITION_3" value="C,C,c,0.00,0.00" type="string"/>
      <att name="NODE_LABEL_FONT_SIZE" value="15" type="string"/>
      <att name="NODE_CUSTOMGRAPHICS_POSITION_5" value="C,C,c,0.00,0.00" type="string"/>
      <att name="NODE_CUSTOMGRAPHICS_9" value="org.cytoscape.ding.customgraphics.NullCustomGraphics,0,[ Remove Graphics ]," type="string"/>
      <att name="NODE_CUSTOMGRAPHICS_POSITION_1" value="C,C,c,0.00,0.00" type="string"/>
      <att name="NODE_NESTED_NETWORK_IMAGE_VISIBLE" value="true" type="string"/>
      <att name="NODE_DEPTH" value="0.0" type="string"/>
      <att name="NODE_TRANSPARENCY" value="255" type="string"/>
      <att name="NODE_VISIBLE" value="true" type="string"/>
      <att name="NODE_CUSTOMGRAPHICS_5" value="org.cytoscape.ding.customgraphics.NullCustomGraphics,0,[ Remove Graphics ]," type="string"/>
      <att name="NODE_TOOLTIP" value="" type="string"/>
      <att name="NODE_CUSTOMGRAPHICS_POSITION_8" value="C,C,c,0.00,0.00" type="string"/>
      <att name="NODE_CUSTOMGRAPHICS_4" value="org.cytoscape.ding.customgraphics.NullCustomGraphics,0,[ Remove Graphics ]," type="string"/>
      <att name="NODE_CUSTOMGRAPHICS_6" value="org.cytoscape.ding.customgraphics.NullCustomGraphics,0,[ Remove Graphics ]," type="string"/>
      <att name="NODE_LABEL_POSITION" value="C,C,c,0.00,0.00" type="string"/>
      <att name="NODE_LABEL_WIDTH" value="100.0" type="string"/>
      <att name="NODE_CUSTOMGRAPHICS_POSITION_9" value="C,C,c,0.00,0.00" type="string"/>
      <att name="NODE_CUSTOMGRAPHICS_POSITION_7" value="C,C,c,0.00,0.00" type="string"/>
      <att name="NODE_BORDER_TRANSPARENCY" value="255" type="string"/>
      <att name="NODE_CUSTOMGRAPHICS_SIZE_3" value="0.0" type="string"/>
      <att name="NODE_CUSTOMGRAPHICS_SIZE_6" value="0.0" type="string"/>
      <att name="NODE_CUSTOMGRAPHICS_POSITION_6" value="C,C,c,0.00,0.00" type="string"/>
      <att name="NODE_CUSTOMGRAPHICS_3" value="org.cytoscape.ding.customgraphics.NullCustomGraphics,0,[ Remove Graphics ]," type="string"/>
      <att name="NODE_CUSTOMGRAPHICS_SIZE_1" value="0.0" type="string"/>
      <att name="NODE_SELECTED" value="false" type="string"/>
      <att name="NODE_CUSTOMGRAPHICS_SIZE_8" value="0.0" type="string"/>
      <att name="NODE_CUSTOMGRAPHICS_SIZE_5" value="0.0" type="string"/>
      <att name="NODE_LABEL_COLOR" value="#000000" type="string"/>
      <att name="NODE_CUSTOMGRAPHICS_POSITION_4" value="C,C,c,0.00,0.00" type="string"/>
      <att name="NODE_CUSTOMGRAPHICS_7" value="org.cytoscape.ding.customgraphics.NullCustomGraphics,0,[ Remove Graphics ]," type="string"/>
      <att name="NODE_CUSTOMGRAPHICS_POSITION_2" value="C,C,c,0.00,0.00" type="string"/>
      <att name="NODE_CUSTOMGRAPHICS_2" value="org.cytoscape.ding.customgraphics.NullCustomGraphics,0,[ Remove Graphics ]," type="string"/>
      <att name="NODE_BORDER_STROKE" value="SOLID" type="string"/>
      <att name="NODE_LABEL_FONT_FACE" value="Dialog.plain,plain,15" type="string"/>
    </graphics>
  </node>
  <node id="94" label="HSPA8">
    <att name="shared name" value="HSPA8" type="string"/>
    <att name="name" value="HSPA8" type="string"/>
    <att name="selected" value="0" type="boolean"/>
    <att name="FCexp" value="-1.802775812" type="real"/>
    <att name="FCsig" value="-1.802775812" type="real"/>
    <att name="bg_description" value="heat shock 70kDa protein 8" type="string"/>
    <att name="bg_inputName" value="HSPA8" type="string"/>
    <att name="bg_isSeed" value="1" type="boolean"/>
    <att name="bg_molSpecie" value="GENE" type="string"/>
    <att name="bg_name" value="HSPA8" type="string"/>
    <att name="bg_sbId" value="143592" type="integer"/>
    <att name="bg_sourceOrganism" value="Homo sapiens (Human)" type="string"/>
    <att name="bg_taxId" value="0" type="integer"/>
    <att name="bg_version" value="1302" type="integer"/>
    <att name="canonicalName" value="HSPA8" type="string"/>
    <att name="label" value="HSPA8" type="string"/>
    <att name="vizmap:BisoGenet_Network_002 NODE_FILL_COLOR" value="java.awt.Color[r=0,g=70,b=185]" type="string"/>
    <att name="vizmap:BisoGenet_Network_002 NODE_LABEL" value="HSPA8" type="string"/>
    <att name="vizmap:whole pic NODE_FILL_COLOR" value="java.awt.Color[r=0,g=70,b=185]" type="string"/>
    <att name="vizmap:whole pic NODE_HEIGHT" value="35.00048828125" type="string"/>
    <att name="vizmap:whole pic NODE_WIDTH" value="35.0" type="string"/>
    <graphics outline="#000000" w="35.0" width="0.0" h="35.0" y="1039.259521484375" z="0.0" x="1001.4703979492188" fill="#0046b9" type="ELLIPSE">
      <att name="NODE_LABEL" value="HSPA8" type="string"/>
      <att name="NODE_CUSTOMGRAPHICS_1" value="org.cytoscape.ding.customgraphics.NullCustomGraphics,0,[ Remove Graphics ]," type="string"/>
      <att name="NODE_SELECTED_PAINT" value="#ffff00" type="string"/>
      <att name="NODE_CUSTOMGRAPHICS_SIZE_7" value="0.0" type="string"/>
      <att name="NODE_CUSTOMGRAPHICS_SIZE_4" value="0.0" type="string"/>
      <att name="NODE_CUSTOMGRAPHICS_SIZE_2" value="0.0" type="string"/>
      <att name="NODE_CUSTOMGRAPHICS_SIZE_9" value="0.0" type="string"/>
      <att name="NODE_CUSTOMGRAPHICS_8" value="org.cytoscape.ding.customgraphics.NullCustomGraphics,0,[ Remove Graphics ]," type="string"/>
      <att name="NODE_LABEL_TRANSPARENCY" value="255" type="string"/>
      <att name="NODE_CUSTOMGRAPHICS_POSITION_3" value="C,C,c,0.00,0.00" type="string"/>
      <att name="NODE_LABEL_FONT_SIZE" value="15" type="string"/>
      <att name="NODE_CUSTOMGRAPHICS_POSITION_5" value="C,C,c,0.00,0.00" type="string"/>
      <att name="NODE_CUSTOMGRAPHICS_9" value="org.cytoscape.ding.customgraphics.NullCustomGraphics,0,[ Remove Graphics ]," type="string"/>
      <att name="NODE_CUSTOMGRAPHICS_POSITION_1" value="C,C,c,0.00,0.00" type="string"/>
      <att name="NODE_NESTED_NETWORK_IMAGE_VISIBLE" value="true" type="string"/>
      <att name="NODE_DEPTH" value="0.0" type="string"/>
      <att name="NODE_TRANSPARENCY" value="255" type="string"/>
      <att name="NODE_VISIBLE" value="true" type="string"/>
      <att name="NODE_CUSTOMGRAPHICS_5" value="org.cytoscape.ding.customgraphics.NullCustomGraphics,0,[ Remove Graphics ]," type="string"/>
      <att name="NODE_TOOLTIP" value="" type="string"/>
      <att name="NODE_CUSTOMGRAPHICS_POSITION_8" value="C,C,c,0.00,0.00" type="string"/>
      <att name="NODE_CUSTOMGRAPHICS_4" value="org.cytoscape.ding.customgraphics.NullCustomGraphics,0,[ Remove Graphics ]," type="string"/>
      <att name="NODE_CUSTOMGRAPHICS_6" value="org.cytoscape.ding.customgraphics.NullCustomGraphics,0,[ Remove Graphics ]," type="string"/>
      <att name="NODE_LABEL_POSITION" value="C,C,c,0.00,0.00" type="string"/>
      <att name="NODE_LABEL_WIDTH" value="100.0" type="string"/>
      <att name="NODE_CUSTOMGRAPHICS_POSITION_9" value="C,C,c,0.00,0.00" type="string"/>
      <att name="NODE_CUSTOMGRAPHICS_POSITION_7" value="C,C,c,0.00,0.00" type="string"/>
      <att name="NODE_BORDER_TRANSPARENCY" value="255" type="string"/>
      <att name="NODE_CUSTOMGRAPHICS_SIZE_3" value="0.0" type="string"/>
      <att name="NODE_CUSTOMGRAPHICS_SIZE_6" value="0.0" type="string"/>
      <att name="NODE_CUSTOMGRAPHICS_POSITION_6" value="C,C,c,0.00,0.00" type="string"/>
      <att name="NODE_CUSTOMGRAPHICS_3" value="org.cytoscape.ding.customgraphics.NullCustomGraphics,0,[ Remove Graphics ]," type="string"/>
      <att name="NODE_CUSTOMGRAPHICS_SIZE_1" value="0.0" type="string"/>
      <att name="NODE_SELECTED" value="false" type="string"/>
      <att name="NODE_CUSTOMGRAPHICS_SIZE_8" value="0.0" type="string"/>
      <att name="NODE_CUSTOMGRAPHICS_SIZE_5" value="0.0" type="string"/>
      <att name="NODE_LABEL_COLOR" value="#000000" type="string"/>
      <att name="NODE_CUSTOMGRAPHICS_POSITION_4" value="C,C,c,0.00,0.00" type="string"/>
      <att name="NODE_CUSTOMGRAPHICS_7" value="org.cytoscape.ding.customgraphics.NullCustomGraphics,0,[ Remove Graphics ]," type="string"/>
      <att name="NODE_CUSTOMGRAPHICS_POSITION_2" value="C,C,c,0.00,0.00" type="string"/>
      <att name="NODE_CUSTOMGRAPHICS_2" value="org.cytoscape.ding.customgraphics.NullCustomGraphics,0,[ Remove Graphics ]," type="string"/>
      <att name="NODE_BORDER_STROKE" value="SOLID" type="string"/>
      <att name="NODE_LABEL_FONT_FACE" value="Dialog.plain,plain,15" type="string"/>
    </graphics>
  </node>
  <node id="93" label="DNM1L">
    <att name="shared name" value="DNM1L" type="string"/>
    <att name="name" value="DNM1L" type="string"/>
    <att name="selected" value="0" type="boolean"/>
    <att name="FCexp" value="-0.997574525" type="real"/>
    <att name="FCsig" value="-0.997574525" type="real"/>
    <att name="bg_description" value="dynamin 1-like" type="string"/>
    <att name="bg_inputName" value="DNM1L" type="string"/>
    <att name="bg_isSeed" value="1" type="boolean"/>
    <att name="bg_molSpecie" value="GENE" type="string"/>
    <att name="bg_name" value="DNM1L" type="string"/>
    <att name="bg_sbId" value="137840" type="integer"/>
    <att name="bg_sourceOrganism" value="Homo sapiens (Human)" type="string"/>
    <att name="bg_taxId" value="0" type="integer"/>
    <att name="bg_version" value="1302" type="integer"/>
    <att name="canonicalName" value="DNM1L" type="string"/>
    <att name="label" value="DNM1L" type="string"/>
    <att name="vizmap:BisoGenet_Network_002 NODE_FILL_COLOR" value="java.awt.Color[r=0,g=96,b=159]" type="string"/>
    <att name="vizmap:BisoGenet_Network_002 NODE_LABEL" value="DNM1L" type="string"/>
    <att name="vizmap:whole pic NODE_FILL_COLOR" value="java.awt.Color[r=0,g=96,b=159]" type="string"/>
    <att name="vizmap:whole pic NODE_HEIGHT" value="35.0" type="string"/>
    <att name="vizmap:whole pic NODE_WIDTH" value="35.0" type="string"/>
    <graphics outline="#000000" w="35.0" width="0.0" h="35.0" y="1303.46044921875" z="0.0" x="649.0684814453125" fill="#00609f" type="ELLIPSE">
      <att name="NODE_LABEL" value="DNM1L" type="string"/>
      <att name="NODE_CUSTOMGRAPHICS_1" value="org.cytoscape.ding.customgraphics.NullCustomGraphics,0,[ Remove Graphics ]," type="string"/>
      <att name="NODE_SELECTED_PAINT" value="#ffff00" type="string"/>
      <att name="NODE_CUSTOMGRAPHICS_SIZE_7" value="0.0" type="string"/>
      <att name="NODE_CUSTOMGRAPHICS_SIZE_4" value="0.0" type="string"/>
      <att name="NODE_CUSTOMGRAPHICS_SIZE_2" value="0.0" type="string"/>
      <att name="NODE_CUSTOMGRAPHICS_SIZE_9" value="0.0" type="string"/>
      <att name="NODE_CUSTOMGRAPHICS_8" value="org.cytoscape.ding.customgraphics.NullCustomGraphics,0,[ Remove Graphics ]," type="string"/>
      <att name="NODE_LABEL_TRANSPARENCY" value="255" type="string"/>
      <att name="NODE_CUSTOMGRAPHICS_POSITION_3" value="C,C,c,0.00,0.00" type="string"/>
      <att name="NODE_LABEL_FONT_SIZE" value="15" type="string"/>
      <att name="NODE_CUSTOMGRAPHICS_POSITION_5" value="C,C,c,0.00,0.00" type="string"/>
      <att name="NODE_CUSTOMGRAPHICS_9" value="org.cytoscape.ding.customgraphics.NullCustomGraphics,0,[ Remove Graphics ]," type="string"/>
      <att name="NODE_CUSTOMGRAPHICS_POSITION_1" value="C,C,c,0.00,0.00" type="string"/>
      <att name="NODE_NESTED_NETWORK_IMAGE_VISIBLE" value="true" type="string"/>
      <att name="NODE_DEPTH" value="0.0" type="string"/>
      <att name="NODE_TRANSPARENCY" value="255" type="string"/>
      <att name="NODE_VISIBLE" value="true" type="string"/>
      <att name="NODE_CUSTOMGRAPHICS_5" value="org.cytoscape.ding.customgraphics.NullCustomGraphics,0,[ Remove Graphics ]," type="string"/>
      <att name="NODE_TOOLTIP" value="" type="string"/>
      <att name="NODE_CUSTOMGRAPHICS_POSITION_8" value="C,C,c,0.00,0.00" type="string"/>
      <att name="NODE_CUSTOMGRAPHICS_4" value="org.cytoscape.ding.customgraphics.NullCustomGraphics,0,[ Remove Graphics ]," type="string"/>
      <att name="NODE_CUSTOMGRAPHICS_6" value="org.cytoscape.ding.customgraphics.NullCustomGraphics,0,[ Remove Graphics ]," type="string"/>
      <att name="NODE_LABEL_POSITION" value="C,C,c,0.00,0.00" type="string"/>
      <att name="NODE_LABEL_WIDTH" value="100.0" type="string"/>
      <att name="NODE_CUSTOMGRAPHICS_POSITION_9" value="C,C,c,0.00,0.00" type="string"/>
      <att name="NODE_CUSTOMGRAPHICS_POSITION_7" value="C,C,c,0.00,0.00" type="string"/>
      <att name="NODE_BORDER_TRANSPARENCY" value="255" type="string"/>
      <att name="NODE_CUSTOMGRAPHICS_SIZE_3" value="0.0" type="string"/>
      <att name="NODE_CUSTOMGRAPHICS_SIZE_6" value="0.0" type="string"/>
      <att name="NODE_CUSTOMGRAPHICS_POSITION_6" value="C,C,c,0.00,0.00" type="string"/>
      <att name="NODE_CUSTOMGRAPHICS_3" value="org.cytoscape.ding.customgraphics.NullCustomGraphics,0,[ Remove Graphics ]," type="string"/>
      <att name="NODE_CUSTOMGRAPHICS_SIZE_1" value="0.0" type="string"/>
      <att name="NODE_SELECTED" value="false" type="string"/>
      <att name="NODE_CUSTOMGRAPHICS_SIZE_8" value="0.0" type="string"/>
      <att name="NODE_CUSTOMGRAPHICS_SIZE_5" value="0.0" type="string"/>
      <att name="NODE_LABEL_COLOR" value="#000000" type="string"/>
      <att name="NODE_CUSTOMGRAPHICS_POSITION_4" value="C,C,c,0.00,0.00" type="string"/>
      <att name="NODE_CUSTOMGRAPHICS_7" value="org.cytoscape.ding.customgraphics.NullCustomGraphics,0,[ Remove Graphics ]," type="string"/>
      <att name="NODE_CUSTOMGRAPHICS_POSITION_2" value="C,C,c,0.00,0.00" type="string"/>
      <att name="NODE_CUSTOMGRAPHICS_2" value="org.cytoscape.ding.customgraphics.NullCustomGraphics,0,[ Remove Graphics ]," type="string"/>
      <att name="NODE_BORDER_STROKE" value="SOLID" type="string"/>
      <att name="NODE_LABEL_FONT_FACE" value="Dialog.plain,plain,15" type="string"/>
    </graphics>
  </node>
  <node id="92" label="PSMD1">
    <att name="shared name" value="PSMD1" type="string"/>
    <att name="name" value="PSMD1" type="string"/>
    <att name="selected" value="0" type="boolean"/>
    <att name="FCexp" value="-1.5812605" type="real"/>
    <att name="FCsig" value="-1.5812605" type="real"/>
    <att name="bg_description" value="proteasome (prosome, macropain) 26S subunit, non-ATPase, 1" type="string"/>
    <att name="bg_inputName" value="PSMD1" type="string"/>
    <att name="bg_isSeed" value="1" type="boolean"/>
    <att name="bg_molSpecie" value="GENE" type="string"/>
    <att name="bg_name" value="PSMD1" type="string"/>
    <att name="bg_sbId" value="141351" type="integer"/>
    <att name="bg_sourceOrganism" value="Homo sapiens (Human)" type="string"/>
    <att name="bg_taxId" value="0" type="integer"/>
    <att name="bg_version" value="1302" type="integer"/>
    <att name="canonicalName" value="PSMD1" type="string"/>
    <att name="label" type="string"/>
    <att name="vizmap:BisoGenet_Network_002 NODE_FILL_COLOR" value="java.awt.Color[r=0,g=77,b=178]" type="string"/>
    <att name="vizmap:BisoGenet_Network_002 NODE_LABEL" value="PSMD1" type="string"/>
    <att name="vizmap:whole pic NODE_FILL_COLOR" type="string"/>
    <att name="vizmap:whole pic NODE_HEIGHT" type="string"/>
    <att name="vizmap:whole pic NODE_WIDTH" type="string"/>
    <graphics outline="#000000" w="35.0" width="0.0" h="35.0" y="1100.8341064453125" z="0.0" x="751.4150390625" fill="#004db2" type="ELLIPSE">
      <att name="NODE_LABEL" value="PSMD1" type="string"/>
      <att name="NODE_CUSTOMGRAPHICS_1" value="org.cytoscape.ding.customgraphics.NullCustomGraphics,0,[ Remove Graphics ]," type="string"/>
      <att name="NODE_SELECTED_PAINT" value="#ffff00" type="string"/>
      <att name="NODE_CUSTOMGRAPHICS_SIZE_7" value="0.0" type="string"/>
      <att name="NODE_CUSTOMGRAPHICS_SIZE_4" value="0.0" type="string"/>
      <att name="NODE_CUSTOMGRAPHICS_SIZE_2" value="0.0" type="string"/>
      <att name="NODE_CUSTOMGRAPHICS_SIZE_9" value="0.0" type="string"/>
      <att name="NODE_CUSTOMGRAPHICS_8" value="org.cytoscape.ding.customgraphics.NullCustomGraphics,0,[ Remove Graphics ]," type="string"/>
      <att name="NODE_LABEL_TRANSPARENCY" value="255" type="string"/>
      <att name="NODE_CUSTOMGRAPHICS_POSITION_3" value="C,C,c,0.00,0.00" type="string"/>
      <att name="NODE_LABEL_FONT_SIZE" value="15" type="string"/>
      <att name="NODE_CUSTOMGRAPHICS_POSITION_5" value="C,C,c,0.00,0.00" type="string"/>
      <att name="NODE_CUSTOMGRAPHICS_9" value="org.cytoscape.ding.customgraphics.NullCustomGraphics,0,[ Remove Graphics ]," type="string"/>
      <att name="NODE_CUSTOMGRAPHICS_POSITION_1" value="C,C,c,0.00,0.00" type="string"/>
      <att name="NODE_NESTED_NETWORK_IMAGE_VISIBLE" value="true" type="string"/>
      <att name="NODE_DEPTH" value="0.0" type="string"/>
      <att name="NODE_TRANSPARENCY" value="255" type="string"/>
      <att name="NODE_VISIBLE" value="true" type="string"/>
      <att name="NODE_CUSTOMGRAPHICS_5" value="org.cytoscape.ding.customgraphics.NullCustomGraphics,0,[ Remove Graphics ]," type="string"/>
      <att name="NODE_TOOLTIP" value="" type="string"/>
      <att name="NODE_CUSTOMGRAPHICS_POSITION_8" value="C,C,c,0.00,0.00" type="string"/>
      <att name="NODE_CUSTOMGRAPHICS_4" value="org.cytoscape.ding.customgraphics.NullCustomGraphics,0,[ Remove Graphics ]," type="string"/>
      <att name="NODE_CUSTOMGRAPHICS_6" value="org.cytoscape.ding.customgraphics.NullCustomGraphics,0,[ Remove Graphics ]," type="string"/>
      <att name="NODE_LABEL_POSITION" value="C,C,c,0.00,0.00" type="string"/>
      <att name="NODE_LABEL_WIDTH" value="100.0" type="string"/>
      <att name="NODE_CUSTOMGRAPHICS_POSITION_9" value="C,C,c,0.00,0.00" type="string"/>
      <att name="NODE_CUSTOMGRAPHICS_POSITION_7" value="C,C,c,0.00,0.00" type="string"/>
      <att name="NODE_BORDER_TRANSPARENCY" value="255" type="string"/>
      <att name="NODE_CUSTOMGRAPHICS_SIZE_3" value="0.0" type="string"/>
      <att name="NODE_CUSTOMGRAPHICS_SIZE_6" value="0.0" type="string"/>
      <att name="NODE_CUSTOMGRAPHICS_POSITION_6" value="C,C,c,0.00,0.00" type="string"/>
      <att name="NODE_CUSTOMGRAPHICS_3" value="org.cytoscape.ding.customgraphics.NullCustomGraphics,0,[ Remove Graphics ]," type="string"/>
      <att name="NODE_CUSTOMGRAPHICS_SIZE_1" value="0.0" type="string"/>
      <att name="NODE_SELECTED" value="false" type="string"/>
      <att name="NODE_CUSTOMGRAPHICS_SIZE_8" value="0.0" type="string"/>
      <att name="NODE_CUSTOMGRAPHICS_SIZE_5" value="0.0" type="string"/>
      <att name="NODE_LABEL_COLOR" value="#000000" type="string"/>
      <att name="NODE_CUSTOMGRAPHICS_POSITION_4" value="C,C,c,0.00,0.00" type="string"/>
      <att name="NODE_CUSTOMGRAPHICS_7" value="org.cytoscape.ding.customgraphics.NullCustomGraphics,0,[ Remove Graphics ]," type="string"/>
      <att name="NODE_CUSTOMGRAPHICS_POSITION_2" value="C,C,c,0.00,0.00" type="string"/>
      <att name="NODE_CUSTOMGRAPHICS_2" value="org.cytoscape.ding.customgraphics.NullCustomGraphics,0,[ Remove Graphics ]," type="string"/>
      <att name="NODE_BORDER_STROKE" value="SOLID" type="string"/>
      <att name="NODE_LABEL_FONT_FACE" value="Dialog.plain,plain,15" type="string"/>
    </graphics>
  </node>
  <node id="91" label="SEC24A">
    <att name="shared name" value="SEC24A" type="string"/>
    <att name="name" value="SEC24A" type="string"/>
    <att name="selected" value="0" type="boolean"/>
    <att name="FCexp" value="-1.394530307" type="real"/>
    <att name="FCsig" value="-1.394530307" type="real"/>
    <att name="bg_description" value="SEC24 family, member A (S. cerevisiae)" type="string"/>
    <att name="bg_inputName" value="SEC24A" type="string"/>
    <att name="bg_isSeed" value="1" type="boolean"/>
    <att name="bg_molSpecie" value="GENE" type="string"/>
    <att name="bg_name" value="SEC24A" type="string"/>
    <att name="bg_sbId" value="137246" type="integer"/>
    <att name="bg_sourceOrganism" value="Homo sapiens (Human)" type="string"/>
    <att name="bg_taxId" value="0" type="integer"/>
    <att name="bg_version" value="1302" type="integer"/>
    <att name="canonicalName" value="SEC24A" type="string"/>
    <att name="label" value="SEC24A" type="string"/>
    <att name="vizmap:BisoGenet_Network_002 NODE_FILL_COLOR" value="java.awt.Color[r=0,g=83,b=172]" type="string"/>
    <att name="vizmap:BisoGenet_Network_002 NODE_LABEL" value="SEC24A" type="string"/>
    <att name="vizmap:whole pic NODE_FILL_COLOR" value="java.awt.Color[r=0,g=83,b=172]" type="string"/>
    <att name="vizmap:whole pic NODE_HEIGHT" value="34.99951171875" type="string"/>
    <att name="vizmap:whole pic NODE_WIDTH" value="35.0" type="string"/>
    <graphics outline="#000000" w="35.0" width="0.0" h="35.0" y="1162.7933349609375" z="0.0" x="643.942626953125" fill="#0053ac" type="ELLIPSE">
      <att name="NODE_LABEL" value="SEC24A" type="string"/>
      <att name="NODE_CUSTOMGRAPHICS_1" value="org.cytoscape.ding.customgraphics.NullCustomGraphics,0,[ Remove Graphics ]," type="string"/>
      <att name="NODE_SELECTED_PAINT" value="#ffff00" type="string"/>
      <att name="NODE_CUSTOMGRAPHICS_SIZE_7" value="0.0" type="string"/>
      <att name="NODE_CUSTOMGRAPHICS_SIZE_4" value="0.0" type="string"/>
      <att name="NODE_CUSTOMGRAPHICS_SIZE_2" value="0.0" type="string"/>
      <att name="NODE_CUSTOMGRAPHICS_SIZE_9" value="0.0" type="string"/>
      <att name="NODE_CUSTOMGRAPHICS_8" value="org.cytoscape.ding.customgraphics.NullCustomGraphics,0,[ Remove Graphics ]," type="string"/>
      <att name="NODE_LABEL_TRANSPARENCY" value="255" type="string"/>
      <att name="NODE_CUSTOMGRAPHICS_POSITION_3" value="C,C,c,0.00,0.00" type="string"/>
      <att name="NODE_LABEL_FONT_SIZE" value="15" type="string"/>
      <att name="NODE_CUSTOMGRAPHICS_POSITION_5" value="C,C,c,0.00,0.00" type="string"/>
      <att name="NODE_CUSTOMGRAPHICS_9" value="org.cytoscape.ding.customgraphics.NullCustomGraphics,0,[ Remove Graphics ]," type="string"/>
      <att name="NODE_CUSTOMGRAPHICS_POSITION_1" value="C,C,c,0.00,0.00" type="string"/>
      <att name="NODE_NESTED_NETWORK_IMAGE_VISIBLE" value="true" type="string"/>
      <att name="NODE_DEPTH" value="0.0" type="string"/>
      <att name="NODE_TRANSPARENCY" value="255" type="string"/>
      <att name="NODE_VISIBLE" value="true" type="string"/>
      <att name="NODE_CUSTOMGRAPHICS_5" value="org.cytoscape.ding.customgraphics.NullCustomGraphics,0,[ Remove Graphics ]," type="string"/>
      <att name="NODE_TOOLTIP" value="" type="string"/>
      <att name="NODE_CUSTOMGRAPHICS_POSITION_8" value="C,C,c,0.00,0.00" type="string"/>
      <att name="NODE_CUSTOMGRAPHICS_4" value="org.cytoscape.ding.customgraphics.NullCustomGraphics,0,[ Remove Graphics ]," type="string"/>
      <att name="NODE_CUSTOMGRAPHICS_6" value="org.cytoscape.ding.customgraphics.NullCustomGraphics,0,[ Remove Graphics ]," type="string"/>
      <att name="NODE_LABEL_POSITION" value="C,C,c,0.00,0.00" type="string"/>
      <att name="NODE_LABEL_WIDTH" value="100.0" type="string"/>
      <att name="NODE_CUSTOMGRAPHICS_POSITION_9" value="C,C,c,0.00,0.00" type="string"/>
      <att name="NODE_CUSTOMGRAPHICS_POSITION_7" value="C,C,c,0.00,0.00" type="string"/>
      <att name="NODE_BORDER_TRANSPARENCY" value="255" type="string"/>
      <att name="NODE_CUSTOMGRAPHICS_SIZE_3" value="0.0" type="string"/>
      <att name="NODE_CUSTOMGRAPHICS_SIZE_6" value="0.0" type="string"/>
      <att name="NODE_CUSTOMGRAPHICS_POSITION_6" value="C,C,c,0.00,0.00" type="string"/>
      <att name="NODE_CUSTOMGRAPHICS_3" value="org.cytoscape.ding.customgraphics.NullCustomGraphics,0,[ Remove Graphics ]," type="string"/>
      <att name="NODE_CUSTOMGRAPHICS_SIZE_1" value="0.0" type="string"/>
      <att name="NODE_SELECTED" value="false" type="string"/>
      <att name="NODE_CUSTOMGRAPHICS_SIZE_8" value="0.0" type="string"/>
      <att name="NODE_CUSTOMGRAPHICS_SIZE_5" value="0.0" type="string"/>
      <att name="NODE_LABEL_COLOR" value="#000000" type="string"/>
      <att name="NODE_CUSTOMGRAPHICS_POSITION_4" value="C,C,c,0.00,0.00" type="string"/>
      <att name="NODE_CUSTOMGRAPHICS_7" value="org.cytoscape.ding.customgraphics.NullCustomGraphics,0,[ Remove Graphics ]," type="string"/>
      <att name="NODE_CUSTOMGRAPHICS_POSITION_2" value="C,C,c,0.00,0.00" type="string"/>
      <att name="NODE_CUSTOMGRAPHICS_2" value="org.cytoscape.ding.customgraphics.NullCustomGraphics,0,[ Remove Graphics ]," type="string"/>
      <att name="NODE_BORDER_STROKE" value="SOLID" type="string"/>
      <att name="NODE_LABEL_FONT_FACE" value="Dialog.plain,plain,15" type="string"/>
    </graphics>
  </node>
  <node id="90" label="SNRPA1">
    <att name="shared name" value="SNRPA1" type="string"/>
    <att name="name" value="SNRPA1" type="string"/>
    <att name="selected" value="0" type="boolean"/>
    <att name="FCexp" value="-0.820361361" type="real"/>
    <att name="FCsig" value="-0.820361361" type="real"/>
    <att name="bg_description" value="small nuclear ribonucleoprotein polypeptide A&apos;" type="string"/>
    <att name="bg_inputName" value="SNRPA1" type="string"/>
    <att name="bg_isSeed" value="1" type="boolean"/>
    <att name="bg_molSpecie" value="GENE" type="string"/>
    <att name="bg_name" value="SNRPA1" type="string"/>
    <att name="bg_sbId" value="140901" type="integer"/>
    <att name="bg_sourceOrganism" value="Homo sapiens (Human)" type="string"/>
    <att name="bg_taxId" value="0" type="integer"/>
    <att name="bg_version" value="1302" type="integer"/>
    <att name="canonicalName" value="SNRPA1" type="string"/>
    <att name="label" value="SNRPA1" type="string"/>
    <att name="vizmap:BisoGenet_Network_002 NODE_FILL_COLOR" value="java.awt.Color[r=0,g=101,b=154]" type="string"/>
    <att name="vizmap:BisoGenet_Network_002 NODE_LABEL" value="SNRPA1" type="string"/>
    <att name="vizmap:whole pic NODE_FILL_COLOR" value="java.awt.Color[r=0,g=101,b=154]" type="string"/>
    <att name="vizmap:whole pic NODE_HEIGHT" value="35.0" type="string"/>
    <att name="vizmap:whole pic NODE_WIDTH" value="35.0" type="string"/>
    <graphics outline="#000000" w="35.0" width="0.0" h="35.0" y="1278.365478515625" z="0.0" x="809.0758666992188" fill="#00659a" type="ELLIPSE">
      <att name="NODE_LABEL" value="SNRPA1" type="string"/>
      <att name="NODE_CUSTOMGRAPHICS_1" value="org.cytoscape.ding.customgraphics.NullCustomGraphics,0,[ Remove Graphics ]," type="string"/>
      <att name="NODE_SELECTED_PAINT" value="#ffff00" type="string"/>
      <att name="NODE_CUSTOMGRAPHICS_SIZE_7" value="0.0" type="string"/>
      <att name="NODE_CUSTOMGRAPHICS_SIZE_4" value="0.0" type="string"/>
      <att name="NODE_CUSTOMGRAPHICS_SIZE_2" value="0.0" type="string"/>
      <att name="NODE_CUSTOMGRAPHICS_SIZE_9" value="0.0" type="string"/>
      <att name="NODE_CUSTOMGRAPHICS_8" value="org.cytoscape.ding.customgraphics.NullCustomGraphics,0,[ Remove Graphics ]," type="string"/>
      <att name="NODE_LABEL_TRANSPARENCY" value="255" type="string"/>
      <att name="NODE_CUSTOMGRAPHICS_POSITION_3" value="C,C,c,0.00,0.00" type="string"/>
      <att name="NODE_LABEL_FONT_SIZE" value="15" type="string"/>
      <att name="NODE_CUSTOMGRAPHICS_POSITION_5" value="C,C,c,0.00,0.00" type="string"/>
      <att name="NODE_CUSTOMGRAPHICS_9" value="org.cytoscape.ding.customgraphics.NullCustomGraphics,0,[ Remove Graphics ]," type="string"/>
      <att name="NODE_CUSTOMGRAPHICS_POSITION_1" value="C,C,c,0.00,0.00" type="string"/>
      <att name="NODE_NESTED_NETWORK_IMAGE_VISIBLE" value="true" type="string"/>
      <att name="NODE_DEPTH" value="0.0" type="string"/>
      <att name="NODE_TRANSPARENCY" value="255" type="string"/>
      <att name="NODE_VISIBLE" value="true" type="string"/>
      <att name="NODE_CUSTOMGRAPHICS_5" value="org.cytoscape.ding.customgraphics.NullCustomGraphics,0,[ Remove Graphics ]," type="string"/>
      <att name="NODE_TOOLTIP" value="" type="string"/>
      <att name="NODE_CUSTOMGRAPHICS_POSITION_8" value="C,C,c,0.00,0.00" type="string"/>
      <att name="NODE_CUSTOMGRAPHICS_4" value="org.cytoscape.ding.customgraphics.NullCustomGraphics,0,[ Remove Graphics ]," type="string"/>
      <att name="NODE_CUSTOMGRAPHICS_6" value="org.cytoscape.ding.customgraphics.NullCustomGraphics,0,[ Remove Graphics ]," type="string"/>
      <att name="NODE_LABEL_POSITION" value="C,C,c,0.00,0.00" type="string"/>
      <att name="NODE_LABEL_WIDTH" value="100.0" type="string"/>
      <att name="NODE_CUSTOMGRAPHICS_POSITION_9" value="C,C,c,0.00,0.00" type="string"/>
      <att name="NODE_CUSTOMGRAPHICS_POSITION_7" value="C,C,c,0.00,0.00" type="string"/>
      <att name="NODE_BORDER_TRANSPARENCY" value="255" type="string"/>
      <att name="NODE_CUSTOMGRAPHICS_SIZE_3" value="0.0" type="string"/>
      <att name="NODE_CUSTOMGRAPHICS_SIZE_6" value="0.0" type="string"/>
      <att name="NODE_CUSTOMGRAPHICS_POSITION_6" value="C,C,c,0.00,0.00" type="string"/>
      <att name="NODE_CUSTOMGRAPHICS_3" value="org.cytoscape.ding.customgraphics.NullCustomGraphics,0,[ Remove Graphics ]," type="string"/>
      <att name="NODE_CUSTOMGRAPHICS_SIZE_1" value="0.0" type="string"/>
      <att name="NODE_SELECTED" value="false" type="string"/>
      <att name="NODE_CUSTOMGRAPHICS_SIZE_8" value="0.0" type="string"/>
      <att name="NODE_CUSTOMGRAPHICS_SIZE_5" value="0.0" type="string"/>
      <att name="NODE_LABEL_COLOR" value="#000000" type="string"/>
      <att name="NODE_CUSTOMGRAPHICS_POSITION_4" value="C,C,c,0.00,0.00" type="string"/>
      <att name="NODE_CUSTOMGRAPHICS_7" value="org.cytoscape.ding.customgraphics.NullCustomGraphics,0,[ Remove Graphics ]," type="string"/>
      <att name="NODE_CUSTOMGRAPHICS_POSITION_2" value="C,C,c,0.00,0.00" type="string"/>
      <att name="NODE_CUSTOMGRAPHICS_2" value="org.cytoscape.ding.customgraphics.NullCustomGraphics,0,[ Remove Graphics ]," type="string"/>
      <att name="NODE_BORDER_STROKE" value="SOLID" type="string"/>
      <att name="NODE_LABEL_FONT_FACE" value="Dialog.plain,plain,15" type="string"/>
    </graphics>
  </node>
  <node id="89" label="CDKN1A">
    <att name="shared name" value="CDKN1A" type="string"/>
    <att name="name" value="CDKN1A" type="string"/>
    <att name="selected" value="0" type="boolean"/>
    <att name="FCexp" value="1.233524312" type="real"/>
    <att name="FCsig" value="1.233524312" type="real"/>
    <att name="bg_description" value="cyclin-dependent kinase inhibitor 1A (p21, Cip1)" type="string"/>
    <att name="bg_inputName" value="CDKN1A" type="string"/>
    <att name="bg_isSeed" value="1" type="boolean"/>
    <att name="bg_molSpecie" value="GENE" type="string"/>
    <att name="bg_name" value="CDKN1A" type="string"/>
    <att name="bg_sbId" value="145364" type="integer"/>
    <att name="bg_sourceOrganism" value="Homo sapiens (Human)" type="string"/>
    <att name="bg_taxId" value="0" type="integer"/>
    <att name="bg_version" value="1302" type="integer"/>
    <att name="canonicalName" value="CDKN1A" type="string"/>
    <att name="label" value="CDKN1A" type="string"/>
    <att name="vizmap:BisoGenet_Network_002 NODE_FILL_COLOR" value="java.awt.Color[r=0,g=167,b=88]" type="string"/>
    <att name="vizmap:BisoGenet_Network_002 NODE_LABEL" value="CDKN1A" type="string"/>
    <att name="vizmap:whole pic NODE_FILL_COLOR" value="java.awt.Color[r=0,g=167,b=88]" type="string"/>
    <att name="vizmap:whole pic NODE_HEIGHT" value="35.0" type="string"/>
    <att name="vizmap:whole pic NODE_WIDTH" value="35.0001220703125" type="string"/>
    <graphics outline="#000000" w="35.0" width="0.0" h="35.0" y="1241.4853515625" z="0.0" x="983.76806640625" fill="#00a758" type="ELLIPSE">
      <att name="NODE_LABEL" value="CDKN1A" type="string"/>
      <att name="NODE_CUSTOMGRAPHICS_1" value="org.cytoscape.ding.customgraphics.NullCustomGraphics,0,[ Remove Graphics ]," type="string"/>
      <att name="NODE_SELECTED_PAINT" value="#ffff00" type="string"/>
      <att name="NODE_CUSTOMGRAPHICS_SIZE_7" value="0.0" type="string"/>
      <att name="NODE_CUSTOMGRAPHICS_SIZE_4" value="0.0" type="string"/>
      <att name="NODE_CUSTOMGRAPHICS_SIZE_2" value="0.0" type="string"/>
      <att name="NODE_CUSTOMGRAPHICS_SIZE_9" value="0.0" type="string"/>
      <att name="NODE_CUSTOMGRAPHICS_8" value="org.cytoscape.ding.customgraphics.NullCustomGraphics,0,[ Remove Graphics ]," type="string"/>
      <att name="NODE_LABEL_TRANSPARENCY" value="255" type="string"/>
      <att name="NODE_CUSTOMGRAPHICS_POSITION_3" value="C,C,c,0.00,0.00" type="string"/>
      <att name="NODE_LABEL_FONT_SIZE" value="15" type="string"/>
      <att name="NODE_CUSTOMGRAPHICS_POSITION_5" value="C,C,c,0.00,0.00" type="string"/>
      <att name="NODE_CUSTOMGRAPHICS_9" value="org.cytoscape.ding.customgraphics.NullCustomGraphics,0,[ Remove Graphics ]," type="string"/>
      <att name="NODE_CUSTOMGRAPHICS_POSITION_1" value="C,C,c,0.00,0.00" type="string"/>
      <att name="NODE_NESTED_NETWORK_IMAGE_VISIBLE" value="true" type="string"/>
      <att name="NODE_DEPTH" value="0.0" type="string"/>
      <att name="NODE_TRANSPARENCY" value="255" type="string"/>
      <att name="NODE_VISIBLE" value="true" type="string"/>
      <att name="NODE_CUSTOMGRAPHICS_5" value="org.cytoscape.ding.customgraphics.NullCustomGraphics,0,[ Remove Graphics ]," type="string"/>
      <att name="NODE_TOOLTIP" value="" type="string"/>
      <att name="NODE_CUSTOMGRAPHICS_POSITION_8" value="C,C,c,0.00,0.00" type="string"/>
      <att name="NODE_CUSTOMGRAPHICS_4" value="org.cytoscape.ding.customgraphics.NullCustomGraphics,0,[ Remove Graphics ]," type="string"/>
      <att name="NODE_CUSTOMGRAPHICS_6" value="org.cytoscape.ding.customgraphics.NullCustomGraphics,0,[ Remove Graphics ]," type="string"/>
      <att name="NODE_LABEL_POSITION" value="C,C,c,0.00,0.00" type="string"/>
      <att name="NODE_LABEL_WIDTH" value="100.0" type="string"/>
      <att name="NODE_CUSTOMGRAPHICS_POSITION_9" value="C,C,c,0.00,0.00" type="string"/>
      <att name="NODE_CUSTOMGRAPHICS_POSITION_7" value="C,C,c,0.00,0.00" type="string"/>
      <att name="NODE_BORDER_TRANSPARENCY" value="255" type="string"/>
      <att name="NODE_CUSTOMGRAPHICS_SIZE_3" value="0.0" type="string"/>
      <att name="NODE_CUSTOMGRAPHICS_SIZE_6" value="0.0" type="string"/>
      <att name="NODE_CUSTOMGRAPHICS_POSITION_6" value="C,C,c,0.00,0.00" type="string"/>
      <att name="NODE_CUSTOMGRAPHICS_3" value="org.cytoscape.ding.customgraphics.NullCustomGraphics,0,[ Remove Graphics ]," type="string"/>
      <att name="NODE_CUSTOMGRAPHICS_SIZE_1" value="0.0" type="string"/>
      <att name="NODE_SELECTED" value="false" type="string"/>
      <att name="NODE_CUSTOMGRAPHICS_SIZE_8" value="0.0" type="string"/>
      <att name="NODE_CUSTOMGRAPHICS_SIZE_5" value="0.0" type="string"/>
      <att name="NODE_LABEL_COLOR" value="#000000" type="string"/>
      <att name="NODE_CUSTOMGRAPHICS_POSITION_4" value="C,C,c,0.00,0.00" type="string"/>
      <att name="NODE_CUSTOMGRAPHICS_7" value="org.cytoscape.ding.customgraphics.NullCustomGraphics,0,[ Remove Graphics ]," type="string"/>
      <att name="NODE_CUSTOMGRAPHICS_POSITION_2" value="C,C,c,0.00,0.00" type="string"/>
      <att name="NODE_CUSTOMGRAPHICS_2" value="org.cytoscape.ding.customgraphics.NullCustomGraphics,0,[ Remove Graphics ]," type="string"/>
      <att name="NODE_BORDER_STROKE" value="SOLID" type="string"/>
      <att name="NODE_LABEL_FONT_FACE" value="Dialog.plain,plain,15" type="string"/>
    </graphics>
  </node>
  <node id="88" label="DZIP3">
    <att name="shared name" value="DZIP3" type="string"/>
    <att name="name" value="DZIP3" type="string"/>
    <att name="selected" value="0" type="boolean"/>
    <att name="FCexp" value="-1.9801817" type="real"/>
    <att name="FCsig" value="-1.9801817" type="real"/>
    <att name="bg_description" value="DAZ interacting protein 3, zinc finger" type="string"/>
    <att name="bg_inputName" value="DZIP3" type="string"/>
    <att name="bg_isSeed" value="1" type="boolean"/>
    <att name="bg_molSpecie" value="GENE" type="string"/>
    <att name="bg_name" value="DZIP3" type="string"/>
    <att name="bg_sbId" value="138282" type="integer"/>
    <att name="bg_sourceOrganism" value="Homo sapiens (Human)" type="string"/>
    <att name="bg_taxId" value="0" type="integer"/>
    <att name="bg_version" value="1302" type="integer"/>
    <att name="canonicalName" value="DZIP3" type="string"/>
    <att name="label" type="string"/>
    <att name="vizmap:BisoGenet_Network_002 NODE_FILL_COLOR" value="java.awt.Color[r=0,g=64,b=191]" type="string"/>
    <att name="vizmap:BisoGenet_Network_002 NODE_LABEL" value="DZIP3" type="string"/>
    <att name="vizmap:whole pic NODE_FILL_COLOR" type="string"/>
    <att name="vizmap:whole pic NODE_HEIGHT" type="string"/>
    <att name="vizmap:whole pic NODE_WIDTH" type="string"/>
    <graphics outline="#000000" w="35.0" width="0.0" h="35.0" y="1409.912109375" z="0.0" x="538.8489990234375" fill="#0040bf" type="ELLIPSE">
      <att name="NODE_LABEL" value="DZIP3" type="string"/>
      <att name="NODE_CUSTOMGRAPHICS_1" value="org.cytoscape.ding.customgraphics.NullCustomGraphics,0,[ Remove Graphics ]," type="string"/>
      <att name="NODE_SELECTED_PAINT" value="#ffff00" type="string"/>
      <att name="NODE_CUSTOMGRAPHICS_SIZE_7" value="0.0" type="string"/>
      <att name="NODE_CUSTOMGRAPHICS_SIZE_4" value="0.0" type="string"/>
      <att name="NODE_CUSTOMGRAPHICS_SIZE_2" value="0.0" type="string"/>
      <att name="NODE_CUSTOMGRAPHICS_SIZE_9" value="0.0" type="string"/>
      <att name="NODE_CUSTOMGRAPHICS_8" value="org.cytoscape.ding.customgraphics.NullCustomGraphics,0,[ Remove Graphics ]," type="string"/>
      <att name="NODE_LABEL_TRANSPARENCY" value="255" type="string"/>
      <att name="NODE_CUSTOMGRAPHICS_POSITION_3" value="C,C,c,0.00,0.00" type="string"/>
      <att name="NODE_LABEL_FONT_SIZE" value="15" type="string"/>
      <att name="NODE_CUSTOMGRAPHICS_POSITION_5" value="C,C,c,0.00,0.00" type="string"/>
      <att name="NODE_CUSTOMGRAPHICS_9" value="org.cytoscape.ding.customgraphics.NullCustomGraphics,0,[ Remove Graphics ]," type="string"/>
      <att name="NODE_CUSTOMGRAPHICS_POSITION_1" value="C,C,c,0.00,0.00" type="string"/>
      <att name="NODE_NESTED_NETWORK_IMAGE_VISIBLE" value="true" type="string"/>
      <att name="NODE_DEPTH" value="0.0" type="string"/>
      <att name="NODE_TRANSPARENCY" value="255" type="string"/>
      <att name="NODE_VISIBLE" value="true" type="string"/>
      <att name="NODE_CUSTOMGRAPHICS_5" value="org.cytoscape.ding.customgraphics.NullCustomGraphics,0,[ Remove Graphics ]," type="string"/>
      <att name="NODE_TOOLTIP" value="" type="string"/>
      <att name="NODE_CUSTOMGRAPHICS_POSITION_8" value="C,C,c,0.00,0.00" type="string"/>
      <att name="NODE_CUSTOMGRAPHICS_4" value="org.cytoscape.ding.customgraphics.NullCustomGraphics,0,[ Remove Graphics ]," type="string"/>
      <att name="NODE_CUSTOMGRAPHICS_6" value="org.cytoscape.ding.customgraphics.NullCustomGraphics,0,[ Remove Graphics ]," type="string"/>
      <att name="NODE_LABEL_POSITION" value="C,C,c,0.00,0.00" type="string"/>
      <att name="NODE_LABEL_WIDTH" value="100.0" type="string"/>
      <att name="NODE_CUSTOMGRAPHICS_POSITION_9" value="C,C,c,0.00,0.00" type="string"/>
      <att name="NODE_CUSTOMGRAPHICS_POSITION_7" value="C,C,c,0.00,0.00" type="string"/>
      <att name="NODE_BORDER_TRANSPARENCY" value="255" type="string"/>
      <att name="NODE_CUSTOMGRAPHICS_SIZE_3" value="0.0" type="string"/>
      <att name="NODE_CUSTOMGRAPHICS_SIZE_6" value="0.0" type="string"/>
      <att name="NODE_CUSTOMGRAPHICS_POSITION_6" value="C,C,c,0.00,0.00" type="string"/>
      <att name="NODE_CUSTOMGRAPHICS_3" value="org.cytoscape.ding.customgraphics.NullCustomGraphics,0,[ Remove Graphics ]," type="string"/>
      <att name="NODE_CUSTOMGRAPHICS_SIZE_1" value="0.0" type="string"/>
      <att name="NODE_SELECTED" value="false" type="string"/>
      <att name="NODE_CUSTOMGRAPHICS_SIZE_8" value="0.0" type="string"/>
      <att name="NODE_CUSTOMGRAPHICS_SIZE_5" value="0.0" type="string"/>
      <att name="NODE_LABEL_COLOR" value="#000000" type="string"/>
      <att name="NODE_CUSTOMGRAPHICS_POSITION_4" value="C,C,c,0.00,0.00" type="string"/>
      <att name="NODE_CUSTOMGRAPHICS_7" value="org.cytoscape.ding.customgraphics.NullCustomGraphics,0,[ Remove Graphics ]," type="string"/>
      <att name="NODE_CUSTOMGRAPHICS_POSITION_2" value="C,C,c,0.00,0.00" type="string"/>
      <att name="NODE_CUSTOMGRAPHICS_2" value="org.cytoscape.ding.customgraphics.NullCustomGraphics,0,[ Remove Graphics ]," type="string"/>
      <att name="NODE_BORDER_STROKE" value="SOLID" type="string"/>
      <att name="NODE_LABEL_FONT_FACE" value="Dialog.plain,plain,15" type="string"/>
    </graphics>
  </node>
  <node id="87" label="SAFB2">
    <att name="shared name" value="SAFB2" type="string"/>
    <att name="name" value="SAFB2" type="string"/>
    <att name="selected" value="0" type="boolean"/>
    <att name="FCexp" value="1.102369299" type="real"/>
    <att name="FCsig" value="1.102369299" type="real"/>
    <att name="bg_description" value="scaffold attachment factor B2" type="string"/>
    <att name="bg_inputName" value="SAFB2" type="string"/>
    <att name="bg_isSeed" value="1" type="boolean"/>
    <att name="bg_molSpecie" value="GENE" type="string"/>
    <att name="bg_name" value="SAFB2" type="string"/>
    <att name="bg_sbId" value="138281" type="integer"/>
    <att name="bg_sourceOrganism" value="Homo sapiens (Human)" type="string"/>
    <att name="bg_taxId" value="0" type="integer"/>
    <att name="bg_version" value="1302" type="integer"/>
    <att name="canonicalName" value="SAFB2" type="string"/>
    <att name="label" value="SAFB2" type="string"/>
    <att name="vizmap:BisoGenet_Network_002 NODE_FILL_COLOR" value="java.awt.Color[r=0,g=163,b=92]" type="string"/>
    <att name="vizmap:BisoGenet_Network_002 NODE_LABEL" value="SAFB2" type="string"/>
    <att name="vizmap:whole pic NODE_FILL_COLOR" value="java.awt.Color[r=0,g=163,b=92]" type="string"/>
    <att name="vizmap:whole pic NODE_HEIGHT" value="35.0" type="string"/>
    <att name="vizmap:whole pic NODE_WIDTH" value="35.0" type="string"/>
    <graphics outline="#000000" w="35.0" width="0.0" h="35.0" y="1418.46728515625" z="0.0" x="1032.787109375" fill="#00a35c" type="ELLIPSE">
      <att name="NODE_LABEL" value="SAFB2" type="string"/>
      <att name="NODE_CUSTOMGRAPHICS_1" value="org.cytoscape.ding.customgraphics.NullCustomGraphics,0,[ Remove Graphics ]," type="string"/>
      <att name="NODE_SELECTED_PAINT" value="#ffff00" type="string"/>
      <att name="NODE_CUSTOMGRAPHICS_SIZE_7" value="0.0" type="string"/>
      <att name="NODE_CUSTOMGRAPHICS_SIZE_4" value="0.0" type="string"/>
      <att name="NODE_CUSTOMGRAPHICS_SIZE_2" value="0.0" type="string"/>
      <att name="NODE_CUSTOMGRAPHICS_SIZE_9" value="0.0" type="string"/>
      <att name="NODE_CUSTOMGRAPHICS_8" value="org.cytoscape.ding.customgraphics.NullCustomGraphics,0,[ Remove Graphics ]," type="string"/>
      <att name="NODE_LABEL_TRANSPARENCY" value="255" type="string"/>
      <att name="NODE_CUSTOMGRAPHICS_POSITION_3" value="C,C,c,0.00,0.00" type="string"/>
      <att name="NODE_LABEL_FONT_SIZE" value="15" type="string"/>
      <att name="NODE_CUSTOMGRAPHICS_POSITION_5" value="C,C,c,0.00,0.00" type="string"/>
      <att name="NODE_CUSTOMGRAPHICS_9" value="org.cytoscape.ding.customgraphics.NullCustomGraphics,0,[ Remove Graphics ]," type="string"/>
      <att name="NODE_CUSTOMGRAPHICS_POSITION_1" value="C,C,c,0.00,0.00" type="string"/>
      <att name="NODE_NESTED_NETWORK_IMAGE_VISIBLE" value="true" type="string"/>
      <att name="NODE_DEPTH" value="0.0" type="string"/>
      <att name="NODE_TRANSPARENCY" value="255" type="string"/>
      <att name="NODE_VISIBLE" value="true" type="string"/>
      <att name="NODE_CUSTOMGRAPHICS_5" value="org.cytoscape.ding.customgraphics.NullCustomGraphics,0,[ Remove Graphics ]," type="string"/>
      <att name="NODE_TOOLTIP" value="" type="string"/>
      <att name="NODE_CUSTOMGRAPHICS_POSITION_8" value="C,C,c,0.00,0.00" type="string"/>
      <att name="NODE_CUSTOMGRAPHICS_4" value="org.cytoscape.ding.customgraphics.NullCustomGraphics,0,[ Remove Graphics ]," type="string"/>
      <att name="NODE_CUSTOMGRAPHICS_6" value="org.cytoscape.ding.customgraphics.NullCustomGraphics,0,[ Remove Graphics ]," type="string"/>
      <att name="NODE_LABEL_POSITION" value="C,C,c,0.00,0.00" type="string"/>
      <att name="NODE_LABEL_WIDTH" value="100.0" type="string"/>
      <att name="NODE_CUSTOMGRAPHICS_POSITION_9" value="C,C,c,0.00,0.00" type="string"/>
      <att name="NODE_CUSTOMGRAPHICS_POSITION_7" value="C,C,c,0.00,0.00" type="string"/>
      <att name="NODE_BORDER_TRANSPARENCY" value="255" type="string"/>
      <att name="NODE_CUSTOMGRAPHICS_SIZE_3" value="0.0" type="string"/>
      <att name="NODE_CUSTOMGRAPHICS_SIZE_6" value="0.0" type="string"/>
      <att name="NODE_CUSTOMGRAPHICS_POSITION_6" value="C,C,c,0.00,0.00" type="string"/>
      <att name="NODE_CUSTOMGRAPHICS_3" value="org.cytoscape.ding.customgraphics.NullCustomGraphics,0,[ Remove Graphics ]," type="string"/>
      <att name="NODE_CUSTOMGRAPHICS_SIZE_1" value="0.0" type="string"/>
      <att name="NODE_SELECTED" value="false" type="string"/>
      <att name="NODE_CUSTOMGRAPHICS_SIZE_8" value="0.0" type="string"/>
      <att name="NODE_CUSTOMGRAPHICS_SIZE_5" value="0.0" type="string"/>
      <att name="NODE_LABEL_COLOR" value="#000000" type="string"/>
      <att name="NODE_CUSTOMGRAPHICS_POSITION_4" value="C,C,c,0.00,0.00" type="string"/>
      <att name="NODE_CUSTOMGRAPHICS_7" value="org.cytoscape.ding.customgraphics.NullCustomGraphics,0,[ Remove Graphics ]," type="string"/>
      <att name="NODE_CUSTOMGRAPHICS_POSITION_2" value="C,C,c,0.00,0.00" type="string"/>
      <att name="NODE_CUSTOMGRAPHICS_2" value="org.cytoscape.ding.customgraphics.NullCustomGraphics,0,[ Remove Graphics ]," type="string"/>
      <att name="NODE_BORDER_STROKE" value="SOLID" type="string"/>
      <att name="NODE_LABEL_FONT_FACE" value="Dialog.plain,plain,15" type="string"/>
    </graphics>
  </node>
  <node id="86" label="TRIP13">
    <att name="shared name" value="TRIP13" type="string"/>
    <att name="name" value="TRIP13" type="string"/>
    <att name="selected" value="0" type="boolean"/>
    <att name="FCexp" value="-1.012396804" type="real"/>
    <att name="FCsig" value="-1.012396804" type="real"/>
    <att name="bg_description" value="thyroid hormone receptor interactor 13" type="string"/>
    <att name="bg_inputName" value="TRIP13" type="string"/>
    <att name="bg_isSeed" value="1" type="boolean"/>
    <att name="bg_molSpecie" value="GENE" type="string"/>
    <att name="bg_name" value="TRIP13" type="string"/>
    <att name="bg_sbId" value="139015" type="integer"/>
    <att name="bg_sourceOrganism" value="Homo sapiens (Human)" type="string"/>
    <att name="bg_taxId" value="0" type="integer"/>
    <att name="bg_version" value="1302" type="integer"/>
    <att name="canonicalName" value="TRIP13" type="string"/>
    <att name="label" value="TRIP13" type="string"/>
    <att name="vizmap:BisoGenet_Network_002 NODE_FILL_COLOR" value="java.awt.Color[r=0,g=95,b=160]" type="string"/>
    <att name="vizmap:BisoGenet_Network_002 NODE_LABEL" value="TRIP13" type="string"/>
    <att name="vizmap:whole pic NODE_FILL_COLOR" value="java.awt.Color[r=0,g=95,b=160]" type="string"/>
    <att name="vizmap:whole pic NODE_HEIGHT" value="35.0" type="string"/>
    <att name="vizmap:whole pic NODE_WIDTH" value="35.0" type="string"/>
    <graphics outline="#000000" w="35.0" width="0.0" h="35.0" y="1002.2435913085938" z="0.0" x="703.485107421875" fill="#005fa0" type="ELLIPSE">
      <att name="NODE_LABEL" value="TRIP13" type="string"/>
      <att name="NODE_CUSTOMGRAPHICS_1" value="org.cytoscape.ding.customgraphics.NullCustomGraphics,0,[ Remove Graphics ]," type="string"/>
      <att name="NODE_SELECTED_PAINT" value="#ffff00" type="string"/>
      <att name="NODE_CUSTOMGRAPHICS_SIZE_7" value="0.0" type="string"/>
      <att name="NODE_CUSTOMGRAPHICS_SIZE_4" value="0.0" type="string"/>
      <att name="NODE_CUSTOMGRAPHICS_SIZE_2" value="0.0" type="string"/>
      <att name="NODE_CUSTOMGRAPHICS_SIZE_9" value="0.0" type="string"/>
      <att name="NODE_CUSTOMGRAPHICS_8" value="org.cytoscape.ding.customgraphics.NullCustomGraphics,0,[ Remove Graphics ]," type="string"/>
      <att name="NODE_LABEL_TRANSPARENCY" value="255" type="string"/>
      <att name="NODE_CUSTOMGRAPHICS_POSITION_3" value="C,C,c,0.00,0.00" type="string"/>
      <att name="NODE_LABEL_FONT_SIZE" value="15" type="string"/>
      <att name="NODE_CUSTOMGRAPHICS_POSITION_5" value="C,C,c,0.00,0.00" type="string"/>
      <att name="NODE_CUSTOMGRAPHICS_9" value="org.cytoscape.ding.customgraphics.NullCustomGraphics,0,[ Remove Graphics ]," type="string"/>
      <att name="NODE_CUSTOMGRAPHICS_POSITION_1" value="C,C,c,0.00,0.00" type="string"/>
      <att name="NODE_NESTED_NETWORK_IMAGE_VISIBLE" value="true" type="string"/>
      <att name="NODE_DEPTH" value="0.0" type="string"/>
      <att name="NODE_TRANSPARENCY" value="255" type="string"/>
      <att name="NODE_VISIBLE" value="true" type="string"/>
      <att name="NODE_CUSTOMGRAPHICS_5" value="org.cytoscape.ding.customgraphics.NullCustomGraphics,0,[ Remove Graphics ]," type="string"/>
      <att name="NODE_TOOLTIP" value="" type="string"/>
      <att name="NODE_CUSTOMGRAPHICS_POSITION_8" value="C,C,c,0.00,0.00" type="string"/>
      <att name="NODE_CUSTOMGRAPHICS_4" value="org.cytoscape.ding.customgraphics.NullCustomGraphics,0,[ Remove Graphics ]," type="string"/>
      <att name="NODE_CUSTOMGRAPHICS_6" value="org.cytoscape.ding.customgraphics.NullCustomGraphics,0,[ Remove Graphics ]," type="string"/>
      <att name="NODE_LABEL_POSITION" value="C,C,c,0.00,0.00" type="string"/>
      <att name="NODE_LABEL_WIDTH" value="100.0" type="string"/>
      <att name="NODE_CUSTOMGRAPHICS_POSITION_9" value="C,C,c,0.00,0.00" type="string"/>
      <att name="NODE_CUSTOMGRAPHICS_POSITION_7" value="C,C,c,0.00,0.00" type="string"/>
      <att name="NODE_BORDER_TRANSPARENCY" value="255" type="string"/>
      <att name="NODE_CUSTOMGRAPHICS_SIZE_3" value="0.0" type="string"/>
      <att name="NODE_CUSTOMGRAPHICS_SIZE_6" value="0.0" type="string"/>
      <att name="NODE_CUSTOMGRAPHICS_POSITION_6" value="C,C,c,0.00,0.00" type="string"/>
      <att name="NODE_CUSTOMGRAPHICS_3" value="org.cytoscape.ding.customgraphics.NullCustomGraphics,0,[ Remove Graphics ]," type="string"/>
      <att name="NODE_CUSTOMGRAPHICS_SIZE_1" value="0.0" type="string"/>
      <att name="NODE_SELECTED" value="false" type="string"/>
      <att name="NODE_CUSTOMGRAPHICS_SIZE_8" value="0.0" type="string"/>
      <att name="NODE_CUSTOMGRAPHICS_SIZE_5" value="0.0" type="string"/>
      <att name="NODE_LABEL_COLOR" value="#000000" type="string"/>
      <att name="NODE_CUSTOMGRAPHICS_POSITION_4" value="C,C,c,0.00,0.00" type="string"/>
      <att name="NODE_CUSTOMGRAPHICS_7" value="org.cytoscape.ding.customgraphics.NullCustomGraphics,0,[ Remove Graphics ]," type="string"/>
      <att name="NODE_CUSTOMGRAPHICS_POSITION_2" value="C,C,c,0.00,0.00" type="string"/>
      <att name="NODE_CUSTOMGRAPHICS_2" value="org.cytoscape.ding.customgraphics.NullCustomGraphics,0,[ Remove Graphics ]," type="string"/>
      <att name="NODE_BORDER_STROKE" value="SOLID" type="string"/>
      <att name="NODE_LABEL_FONT_FACE" value="Dialog.plain,plain,15" type="string"/>
    </graphics>
  </node>
  <node id="85" label="UBE2C">
    <att name="shared name" value="UBE2C" type="string"/>
    <att name="name" value="UBE2C" type="string"/>
    <att name="selected" value="0" type="boolean"/>
    <att name="FCexp" value="-1.654945" type="real"/>
    <att name="FCsig" value="-1.654945" type="real"/>
    <att name="bg_description" value="ubiquitin-conjugating enzyme E2C" type="string"/>
    <att name="bg_inputName" value="UBE2C" type="string"/>
    <att name="bg_isSeed" value="1" type="boolean"/>
    <att name="bg_molSpecie" value="GENE" type="string"/>
    <att name="bg_name" value="UBE2C" type="string"/>
    <att name="bg_sbId" value="136994" type="integer"/>
    <att name="bg_sourceOrganism" value="Homo sapiens (Human)" type="string"/>
    <att name="bg_taxId" value="0" type="integer"/>
    <att name="bg_version" value="1302" type="integer"/>
    <att name="canonicalName" value="UBE2C" type="string"/>
    <att name="label" type="string"/>
    <att name="vizmap:BisoGenet_Network_002 NODE_FILL_COLOR" value="java.awt.Color[r=0,g=75,b=180]" type="string"/>
    <att name="vizmap:BisoGenet_Network_002 NODE_LABEL" value="UBE2C" type="string"/>
    <att name="vizmap:whole pic NODE_FILL_COLOR" type="string"/>
    <att name="vizmap:whole pic NODE_HEIGHT" type="string"/>
    <att name="vizmap:whole pic NODE_WIDTH" type="string"/>
    <graphics outline="#000000" w="35.0" width="0.0" h="35.0" y="1310.054931640625" z="0.0" x="596.9359130859375" fill="#004bb4" type="ELLIPSE">
      <att name="NODE_LABEL" value="UBE2C" type="string"/>
      <att name="NODE_CUSTOMGRAPHICS_1" value="org.cytoscape.ding.customgraphics.NullCustomGraphics,0,[ Remove Graphics ]," type="string"/>
      <att name="NODE_SELECTED_PAINT" value="#ffff00" type="string"/>
      <att name="NODE_CUSTOMGRAPHICS_SIZE_7" value="0.0" type="string"/>
      <att name="NODE_CUSTOMGRAPHICS_SIZE_4" value="0.0" type="string"/>
      <att name="NODE_CUSTOMGRAPHICS_SIZE_2" value="0.0" type="string"/>
      <att name="NODE_CUSTOMGRAPHICS_SIZE_9" value="0.0" type="string"/>
      <att name="NODE_CUSTOMGRAPHICS_8" value="org.cytoscape.ding.customgraphics.NullCustomGraphics,0,[ Remove Graphics ]," type="string"/>
      <att name="NODE_LABEL_TRANSPARENCY" value="255" type="string"/>
      <att name="NODE_CUSTOMGRAPHICS_POSITION_3" value="C,C,c,0.00,0.00" type="string"/>
      <att name="NODE_LABEL_FONT_SIZE" value="15" type="string"/>
      <att name="NODE_CUSTOMGRAPHICS_POSITION_5" value="C,C,c,0.00,0.00" type="string"/>
      <att name="NODE_CUSTOMGRAPHICS_9" value="org.cytoscape.ding.customgraphics.NullCustomGraphics,0,[ Remove Graphics ]," type="string"/>
      <att name="NODE_CUSTOMGRAPHICS_POSITION_1" value="C,C,c,0.00,0.00" type="string"/>
      <att name="NODE_NESTED_NETWORK_IMAGE_VISIBLE" value="true" type="string"/>
      <att name="NODE_DEPTH" value="0.0" type="string"/>
      <att name="NODE_TRANSPARENCY" value="255" type="string"/>
      <att name="NODE_VISIBLE" value="true" type="string"/>
      <att name="NODE_CUSTOMGRAPHICS_5" value="org.cytoscape.ding.customgraphics.NullCustomGraphics,0,[ Remove Graphics ]," type="string"/>
      <att name="NODE_TOOLTIP" value="" type="string"/>
      <att name="NODE_CUSTOMGRAPHICS_POSITION_8" value="C,C,c,0.00,0.00" type="string"/>
      <att name="NODE_CUSTOMGRAPHICS_4" value="org.cytoscape.ding.customgraphics.NullCustomGraphics,0,[ Remove Graphics ]," type="string"/>
      <att name="NODE_CUSTOMGRAPHICS_6" value="org.cytoscape.ding.customgraphics.NullCustomGraphics,0,[ Remove Graphics ]," type="string"/>
      <att name="NODE_LABEL_POSITION" value="C,C,c,0.00,0.00" type="string"/>
      <att name="NODE_LABEL_WIDTH" value="100.0" type="string"/>
      <att name="NODE_CUSTOMGRAPHICS_POSITION_9" value="C,C,c,0.00,0.00" type="string"/>
      <att name="NODE_CUSTOMGRAPHICS_POSITION_7" value="C,C,c,0.00,0.00" type="string"/>
      <att name="NODE_BORDER_TRANSPARENCY" value="255" type="string"/>
      <att name="NODE_CUSTOMGRAPHICS_SIZE_3" value="0.0" type="string"/>
      <att name="NODE_CUSTOMGRAPHICS_SIZE_6" value="0.0" type="string"/>
      <att name="NODE_CUSTOMGRAPHICS_POSITION_6" value="C,C,c,0.00,0.00" type="string"/>
      <att name="NODE_CUSTOMGRAPHICS_3" value="org.cytoscape.ding.customgraphics.NullCustomGraphics,0,[ Remove Graphics ]," type="string"/>
      <att name="NODE_CUSTOMGRAPHICS_SIZE_1" value="0.0" type="string"/>
      <att name="NODE_SELECTED" value="false" type="string"/>
      <att name="NODE_CUSTOMGRAPHICS_SIZE_8" value="0.0" type="string"/>
      <att name="NODE_CUSTOMGRAPHICS_SIZE_5" value="0.0" type="string"/>
      <att name="NODE_LABEL_COLOR" value="#000000" type="string"/>
      <att name="NODE_CUSTOMGRAPHICS_POSITION_4" value="C,C,c,0.00,0.00" type="string"/>
      <att name="NODE_CUSTOMGRAPHICS_7" value="org.cytoscape.ding.customgraphics.NullCustomGraphics,0,[ Remove Graphics ]," type="string"/>
      <att name="NODE_CUSTOMGRAPHICS_POSITION_2" value="C,C,c,0.00,0.00" type="string"/>
      <att name="NODE_CUSTOMGRAPHICS_2" value="org.cytoscape.ding.customgraphics.NullCustomGraphics,0,[ Remove Graphics ]," type="string"/>
      <att name="NODE_BORDER_STROKE" value="SOLID" type="string"/>
      <att name="NODE_LABEL_FONT_FACE" value="Dialog.plain,plain,15" type="string"/>
    </graphics>
  </node>
  <node id="84" label="CDC16">
    <att name="shared name" value="CDC16" type="string"/>
    <att name="name" value="CDC16" type="string"/>
    <att name="selected" value="0" type="boolean"/>
    <att name="FCexp" value="-0.758088845" type="real"/>
    <att name="FCsig" value="-0.758088845" type="real"/>
    <att name="bg_description" value="cell division cycle 16" type="string"/>
    <att name="bg_inputName" value="CDC16" type="string"/>
    <att name="bg_isSeed" value="1" type="boolean"/>
    <att name="bg_molSpecie" value="GENE" type="string"/>
    <att name="bg_name" value="CDC16" type="string"/>
    <att name="bg_sbId" value="139104" type="integer"/>
    <att name="bg_sourceOrganism" value="Homo sapiens (Human)" type="string"/>
    <att name="bg_taxId" value="0" type="integer"/>
    <att name="bg_version" value="1302" type="integer"/>
    <att name="canonicalName" value="CDC16" type="string"/>
    <att name="label" value="CDC16" type="string"/>
    <att name="vizmap:BisoGenet_Network_002 NODE_FILL_COLOR" value="java.awt.Color[r=0,g=103,b=152]" type="string"/>
    <att name="vizmap:BisoGenet_Network_002 NODE_LABEL" value="CDC16" type="string"/>
    <att name="vizmap:whole pic NODE_FILL_COLOR" value="java.awt.Color[r=0,g=103,b=152]" type="string"/>
    <att name="vizmap:whole pic NODE_HEIGHT" value="35.0" type="string"/>
    <att name="vizmap:whole pic NODE_WIDTH" value="35.0" type="string"/>
    <graphics outline="#000000" w="35.0" width="0.0" h="35.0" y="1313.2122802734375" z="0.0" x="504.9216766357422" fill="#006798" type="ELLIPSE">
      <att name="NODE_LABEL" value="CDC16" type="string"/>
      <att name="NODE_CUSTOMGRAPHICS_1" value="org.cytoscape.ding.customgraphics.NullCustomGraphics,0,[ Remove Graphics ]," type="string"/>
      <att name="NODE_SELECTED_PAINT" value="#ffff00" type="string"/>
      <att name="NODE_CUSTOMGRAPHICS_SIZE_7" value="0.0" type="string"/>
      <att name="NODE_CUSTOMGRAPHICS_SIZE_4" value="0.0" type="string"/>
      <att name="NODE_CUSTOMGRAPHICS_SIZE_2" value="0.0" type="string"/>
      <att name="NODE_CUSTOMGRAPHICS_SIZE_9" value="0.0" type="string"/>
      <att name="NODE_CUSTOMGRAPHICS_8" value="org.cytoscape.ding.customgraphics.NullCustomGraphics,0,[ Remove Graphics ]," type="string"/>
      <att name="NODE_LABEL_TRANSPARENCY" value="255" type="string"/>
      <att name="NODE_CUSTOMGRAPHICS_POSITION_3" value="C,C,c,0.00,0.00" type="string"/>
      <att name="NODE_LABEL_FONT_SIZE" value="15" type="string"/>
      <att name="NODE_CUSTOMGRAPHICS_POSITION_5" value="C,C,c,0.00,0.00" type="string"/>
      <att name="NODE_CUSTOMGRAPHICS_9" value="org.cytoscape.ding.customgraphics.NullCustomGraphics,0,[ Remove Graphics ]," type="string"/>
      <att name="NODE_CUSTOMGRAPHICS_POSITION_1" value="C,C,c,0.00,0.00" type="string"/>
      <att name="NODE_NESTED_NETWORK_IMAGE_VISIBLE" value="true" type="string"/>
      <att name="NODE_DEPTH" value="0.0" type="string"/>
      <att name="NODE_TRANSPARENCY" value="255" type="string"/>
      <att name="NODE_VISIBLE" value="true" type="string"/>
      <att name="NODE_CUSTOMGRAPHICS_5" value="org.cytoscape.ding.customgraphics.NullCustomGraphics,0,[ Remove Graphics ]," type="string"/>
      <att name="NODE_TOOLTIP" value="" type="string"/>
      <att name="NODE_CUSTOMGRAPHICS_POSITION_8" value="C,C,c,0.00,0.00" type="string"/>
      <att name="NODE_CUSTOMGRAPHICS_4" value="org.cytoscape.ding.customgraphics.NullCustomGraphics,0,[ Remove Graphics ]," type="string"/>
      <att name="NODE_CUSTOMGRAPHICS_6" value="org.cytoscape.ding.customgraphics.NullCustomGraphics,0,[ Remove Graphics ]," type="string"/>
      <att name="NODE_LABEL_POSITION" value="C,C,c,0.00,0.00" type="string"/>
      <att name="NODE_LABEL_WIDTH" value="100.0" type="string"/>
      <att name="NODE_CUSTOMGRAPHICS_POSITION_9" value="C,C,c,0.00,0.00" type="string"/>
      <att name="NODE_CUSTOMGRAPHICS_POSITION_7" value="C,C,c,0.00,0.00" type="string"/>
      <att name="NODE_BORDER_TRANSPARENCY" value="255" type="string"/>
      <att name="NODE_CUSTOMGRAPHICS_SIZE_3" value="0.0" type="string"/>
      <att name="NODE_CUSTOMGRAPHICS_SIZE_6" value="0.0" type="string"/>
      <att name="NODE_CUSTOMGRAPHICS_POSITION_6" value="C,C,c,0.00,0.00" type="string"/>
      <att name="NODE_CUSTOMGRAPHICS_3" value="org.cytoscape.ding.customgraphics.NullCustomGraphics,0,[ Remove Graphics ]," type="string"/>
      <att name="NODE_CUSTOMGRAPHICS_SIZE_1" value="0.0" type="string"/>
      <att name="NODE_SELECTED" value="false" type="string"/>
      <att name="NODE_CUSTOMGRAPHICS_SIZE_8" value="0.0" type="string"/>
      <att name="NODE_CUSTOMGRAPHICS_SIZE_5" value="0.0" type="string"/>
      <att name="NODE_LABEL_COLOR" value="#000000" type="string"/>
      <att name="NODE_CUSTOMGRAPHICS_POSITION_4" value="C,C,c,0.00,0.00" type="string"/>
      <att name="NODE_CUSTOMGRAPHICS_7" value="org.cytoscape.ding.customgraphics.NullCustomGraphics,0,[ Remove Graphics ]," type="string"/>
      <att name="NODE_CUSTOMGRAPHICS_POSITION_2" value="C,C,c,0.00,0.00" type="string"/>
      <att name="NODE_CUSTOMGRAPHICS_2" value="org.cytoscape.ding.customgraphics.NullCustomGraphics,0,[ Remove Graphics ]," type="string"/>
      <att name="NODE_BORDER_STROKE" value="SOLID" type="string"/>
      <att name="NODE_LABEL_FONT_FACE" value="Dialog.plain,plain,15" type="string"/>
    </graphics>
  </node>
  <node id="83" label="TRIM28">
    <att name="shared name" value="TRIM28" type="string"/>
    <att name="name" value="TRIM28" type="string"/>
    <att name="selected" value="0" type="boolean"/>
    <att name="FCexp" value="1.072990757" type="real"/>
    <att name="FCsig" value="1.072990757" type="real"/>
    <att name="bg_description" value="tripartite motif containing 28" type="string"/>
    <att name="bg_inputName" value="TRIM28" type="string"/>
    <att name="bg_isSeed" value="1" type="boolean"/>
    <att name="bg_molSpecie" value="GENE" type="string"/>
    <att name="bg_name" value="TRIM28" type="string"/>
    <att name="bg_sbId" value="138665" type="integer"/>
    <att name="bg_sourceOrganism" value="Homo sapiens (Human)" type="string"/>
    <att name="bg_taxId" value="0" type="integer"/>
    <att name="bg_version" value="1302" type="integer"/>
    <att name="canonicalName" value="TRIM28" type="string"/>
    <att name="label" value="TRIM28" type="string"/>
    <att name="vizmap:BisoGenet_Network_002 NODE_FILL_COLOR" value="java.awt.Color[r=0,g=162,b=93]" type="string"/>
    <att name="vizmap:BisoGenet_Network_002 NODE_LABEL" value="TRIM28" type="string"/>
    <att name="vizmap:whole pic NODE_FILL_COLOR" value="java.awt.Color[r=0,g=162,b=93]" type="string"/>
    <att name="vizmap:whole pic NODE_HEIGHT" value="35.0" type="string"/>
    <att name="vizmap:whole pic NODE_WIDTH" value="35.0" type="string"/>
    <graphics outline="#000000" w="35.0" width="0.0" h="35.0" y="1355.3973388671875" z="0.0" x="771.6361083984375" fill="#00a25d" type="ELLIPSE">
      <att name="NODE_LABEL" value="TRIM28" type="string"/>
      <att name="NODE_CUSTOMGRAPHICS_1" value="org.cytoscape.ding.customgraphics.NullCustomGraphics,0,[ Remove Graphics ]," type="string"/>
      <att name="NODE_SELECTED_PAINT" value="#ffff00" type="string"/>
      <att name="NODE_CUSTOMGRAPHICS_SIZE_7" value="0.0" type="string"/>
      <att name="NODE_CUSTOMGRAPHICS_SIZE_4" value="0.0" type="string"/>
      <att name="NODE_CUSTOMGRAPHICS_SIZE_2" value="0.0" type="string"/>
      <att name="NODE_CUSTOMGRAPHICS_SIZE_9" value="0.0" type="string"/>
      <att name="NODE_CUSTOMGRAPHICS_8" value="org.cytoscape.ding.customgraphics.NullCustomGraphics,0,[ Remove Graphics ]," type="string"/>
      <att name="NODE_LABEL_TRANSPARENCY" value="255" type="string"/>
      <att name="NODE_CUSTOMGRAPHICS_POSITION_3" value="C,C,c,0.00,0.00" type="string"/>
      <att name="NODE_LABEL_FONT_SIZE" value="15" type="string"/>
      <att name="NODE_CUSTOMGRAPHICS_POSITION_5" value="C,C,c,0.00,0.00" type="string"/>
      <att name="NODE_CUSTOMGRAPHICS_9" value="org.cytoscape.ding.customgraphics.NullCustomGraphics,0,[ Remove Graphics ]," type="string"/>
      <att name="NODE_CUSTOMGRAPHICS_POSITION_1" value="C,C,c,0.00,0.00" type="string"/>
      <att name="NODE_NESTED_NETWORK_IMAGE_VISIBLE" value="true" type="string"/>
      <att name="NODE_DEPTH" value="0.0" type="string"/>
      <att name="NODE_TRANSPARENCY" value="255" type="string"/>
      <att name="NODE_VISIBLE" value="true" type="string"/>
      <att name="NODE_CUSTOMGRAPHICS_5" value="org.cytoscape.ding.customgraphics.NullCustomGraphics,0,[ Remove Graphics ]," type="string"/>
      <att name="NODE_TOOLTIP" value="" type="string"/>
      <att name="NODE_CUSTOMGRAPHICS_POSITION_8" value="C,C,c,0.00,0.00" type="string"/>
      <att name="NODE_CUSTOMGRAPHICS_4" value="org.cytoscape.ding.customgraphics.NullCustomGraphics,0,[ Remove Graphics ]," type="string"/>
      <att name="NODE_CUSTOMGRAPHICS_6" value="org.cytoscape.ding.customgraphics.NullCustomGraphics,0,[ Remove Graphics ]," type="string"/>
      <att name="NODE_LABEL_POSITION" value="C,C,c,0.00,0.00" type="string"/>
      <att name="NODE_LABEL_WIDTH" value="100.0" type="string"/>
      <att name="NODE_CUSTOMGRAPHICS_POSITION_9" value="C,C,c,0.00,0.00" type="string"/>
      <att name="NODE_CUSTOMGRAPHICS_POSITION_7" value="C,C,c,0.00,0.00" type="string"/>
      <att name="NODE_BORDER_TRANSPARENCY" value="255" type="string"/>
      <att name="NODE_CUSTOMGRAPHICS_SIZE_3" value="0.0" type="string"/>
      <att name="NODE_CUSTOMGRAPHICS_SIZE_6" value="0.0" type="string"/>
      <att name="NODE_CUSTOMGRAPHICS_POSITION_6" value="C,C,c,0.00,0.00" type="string"/>
      <att name="NODE_CUSTOMGRAPHICS_3" value="org.cytoscape.ding.customgraphics.NullCustomGraphics,0,[ Remove Graphics ]," type="string"/>
      <att name="NODE_CUSTOMGRAPHICS_SIZE_1" value="0.0" type="string"/>
      <att name="NODE_SELECTED" value="false" type="string"/>
      <att name="NODE_CUSTOMGRAPHICS_SIZE_8" value="0.0" type="string"/>
      <att name="NODE_CUSTOMGRAPHICS_SIZE_5" value="0.0" type="string"/>
      <att name="NODE_LABEL_COLOR" value="#000000" type="string"/>
      <att name="NODE_CUSTOMGRAPHICS_POSITION_4" value="C,C,c,0.00,0.00" type="string"/>
      <att name="NODE_CUSTOMGRAPHICS_7" value="org.cytoscape.ding.customgraphics.NullCustomGraphics,0,[ Remove Graphics ]," type="string"/>
      <att name="NODE_CUSTOMGRAPHICS_POSITION_2" value="C,C,c,0.00,0.00" type="string"/>
      <att name="NODE_CUSTOMGRAPHICS_2" value="org.cytoscape.ding.customgraphics.NullCustomGraphics,0,[ Remove Graphics ]," type="string"/>
      <att name="NODE_BORDER_STROKE" value="SOLID" type="string"/>
      <att name="NODE_LABEL_FONT_FACE" value="Dialog.plain,plain,15" type="string"/>
    </graphics>
  </node>
  <node id="82" label="PARP1">
    <att name="shared name" value="PARP1" type="string"/>
    <att name="name" value="PARP1" type="string"/>
    <att name="selected" value="0" type="boolean"/>
    <att name="FCexp" value="-1.683727383" type="real"/>
    <att name="FCsig" value="-1.683727383" type="real"/>
    <att name="bg_description" value="poly (ADP-ribose) polymerase 1" type="string"/>
    <att name="bg_inputName" value="PARP1" type="string"/>
    <att name="bg_isSeed" value="1" type="boolean"/>
    <att name="bg_molSpecie" value="GENE" type="string"/>
    <att name="bg_name" value="PARP1" type="string"/>
    <att name="bg_sbId" value="145676" type="integer"/>
    <att name="bg_sourceOrganism" value="Homo sapiens (Human)" type="string"/>
    <att name="bg_taxId" value="0" type="integer"/>
    <att name="bg_version" value="1302" type="integer"/>
    <att name="canonicalName" value="PARP1" type="string"/>
    <att name="label" value="PARP1" type="string"/>
    <att name="vizmap:BisoGenet_Network_002 NODE_FILL_COLOR" value="java.awt.Color[r=0,g=74,b=181]" type="string"/>
    <att name="vizmap:BisoGenet_Network_002 NODE_LABEL" value="PARP1" type="string"/>
    <att name="vizmap:whole pic NODE_FILL_COLOR" value="java.awt.Color[r=0,g=74,b=181]" type="string"/>
    <att name="vizmap:whole pic NODE_HEIGHT" value="35.0" type="string"/>
    <att name="vizmap:whole pic NODE_WIDTH" value="35.0" type="string"/>
    <graphics outline="#000000" w="35.0" width="0.0" h="35.0" y="1360.3487548828125" z="0.0" x="885.2958374023438" fill="#004ab5" type="ELLIPSE">
      <att name="NODE_LABEL" value="PARP1" type="string"/>
      <att name="NODE_CUSTOMGRAPHICS_1" value="org.cytoscape.ding.customgraphics.NullCustomGraphics,0,[ Remove Graphics ]," type="string"/>
      <att name="NODE_SELECTED_PAINT" value="#ffff00" type="string"/>
      <att name="NODE_CUSTOMGRAPHICS_SIZE_7" value="0.0" type="string"/>
      <att name="NODE_CUSTOMGRAPHICS_SIZE_4" value="0.0" type="string"/>
      <att name="NODE_CUSTOMGRAPHICS_SIZE_2" value="0.0" type="string"/>
      <att name="NODE_CUSTOMGRAPHICS_SIZE_9" value="0.0" type="string"/>
      <att name="NODE_CUSTOMGRAPHICS_8" value="org.cytoscape.ding.customgraphics.NullCustomGraphics,0,[ Remove Graphics ]," type="string"/>
      <att name="NODE_LABEL_TRANSPARENCY" value="255" type="string"/>
      <att name="NODE_CUSTOMGRAPHICS_POSITION_3" value="C,C,c,0.00,0.00" type="string"/>
      <att name="NODE_LABEL_FONT_SIZE" value="15" type="string"/>
      <att name="NODE_CUSTOMGRAPHICS_POSITION_5" value="C,C,c,0.00,0.00" type="string"/>
      <att name="NODE_CUSTOMGRAPHICS_9" value="org.cytoscape.ding.customgraphics.NullCustomGraphics,0,[ Remove Graphics ]," type="string"/>
      <att name="NODE_CUSTOMGRAPHICS_POSITION_1" value="C,C,c,0.00,0.00" type="string"/>
      <att name="NODE_NESTED_NETWORK_IMAGE_VISIBLE" value="true" type="string"/>
      <att name="NODE_DEPTH" value="0.0" type="string"/>
      <att name="NODE_TRANSPARENCY" value="255" type="string"/>
      <att name="NODE_VISIBLE" value="true" type="string"/>
      <att name="NODE_CUSTOMGRAPHICS_5" value="org.cytoscape.ding.customgraphics.NullCustomGraphics,0,[ Remove Graphics ]," type="string"/>
      <att name="NODE_TOOLTIP" value="" type="string"/>
      <att name="NODE_CUSTOMGRAPHICS_POSITION_8" value="C,C,c,0.00,0.00" type="string"/>
      <att name="NODE_CUSTOMGRAPHICS_4" value="org.cytoscape.ding.customgraphics.NullCustomGraphics,0,[ Remove Graphics ]," type="string"/>
      <att name="NODE_CUSTOMGRAPHICS_6" value="org.cytoscape.ding.customgraphics.NullCustomGraphics,0,[ Remove Graphics ]," type="string"/>
      <att name="NODE_LABEL_POSITION" value="C,C,c,0.00,0.00" type="string"/>
      <att name="NODE_LABEL_WIDTH" value="100.0" type="string"/>
      <att name="NODE_CUSTOMGRAPHICS_POSITION_9" value="C,C,c,0.00,0.00" type="string"/>
      <att name="NODE_CUSTOMGRAPHICS_POSITION_7" value="C,C,c,0.00,0.00" type="string"/>
      <att name="NODE_BORDER_TRANSPARENCY" value="255" type="string"/>
      <att name="NODE_CUSTOMGRAPHICS_SIZE_3" value="0.0" type="string"/>
      <att name="NODE_CUSTOMGRAPHICS_SIZE_6" value="0.0" type="string"/>
      <att name="NODE_CUSTOMGRAPHICS_POSITION_6" value="C,C,c,0.00,0.00" type="string"/>
      <att name="NODE_CUSTOMGRAPHICS_3" value="org.cytoscape.ding.customgraphics.NullCustomGraphics,0,[ Remove Graphics ]," type="string"/>
      <att name="NODE_CUSTOMGRAPHICS_SIZE_1" value="0.0" type="string"/>
      <att name="NODE_SELECTED" value="false" type="string"/>
      <att name="NODE_CUSTOMGRAPHICS_SIZE_8" value="0.0" type="string"/>
      <att name="NODE_CUSTOMGRAPHICS_SIZE_5" value="0.0" type="string"/>
      <att name="NODE_LABEL_COLOR" value="#000000" type="string"/>
      <att name="NODE_CUSTOMGRAPHICS_POSITION_4" value="C,C,c,0.00,0.00" type="string"/>
      <att name="NODE_CUSTOMGRAPHICS_7" value="org.cytoscape.ding.customgraphics.NullCustomGraphics,0,[ Remove Graphics ]," type="string"/>
      <att name="NODE_CUSTOMGRAPHICS_POSITION_2" value="C,C,c,0.00,0.00" type="string"/>
      <att name="NODE_CUSTOMGRAPHICS_2" value="org.cytoscape.ding.customgraphics.NullCustomGraphics,0,[ Remove Graphics ]," type="string"/>
      <att name="NODE_BORDER_STROKE" value="SOLID" type="string"/>
      <att name="NODE_LABEL_FONT_FACE" value="Dialog.plain,plain,15" type="string"/>
    </graphics>
  </node>
  <node id="81" label="UBA1">
    <att name="shared name" value="UBA1" type="string"/>
    <att name="name" value="UBA1" type="string"/>
    <att name="selected" value="0" type="boolean"/>
    <att name="FCexp" value="-1.365798" type="real"/>
    <att name="FCsig" value="-1.365798" type="real"/>
    <att name="bg_description" value="ubiquitin-like modifier activating enzyme 1" type="string"/>
    <att name="bg_inputName" value="UBA1" type="string"/>
    <att name="bg_isSeed" value="1" type="boolean"/>
    <att name="bg_molSpecie" value="GENE" type="string"/>
    <att name="bg_name" value="UBA1" type="string"/>
    <att name="bg_sbId" value="140772" type="integer"/>
    <att name="bg_sourceOrganism" value="Homo sapiens (Human)" type="string"/>
    <att name="bg_taxId" value="0" type="integer"/>
    <att name="bg_version" value="1302" type="integer"/>
    <att name="canonicalName" value="UBA1" type="string"/>
    <att name="label" type="string"/>
    <att name="vizmap:BisoGenet_Network_002 NODE_FILL_COLOR" value="java.awt.Color[r=0,g=84,b=171]" type="string"/>
    <att name="vizmap:BisoGenet_Network_002 NODE_LABEL" value="UBA1" type="string"/>
    <att name="vizmap:whole pic NODE_FILL_COLOR" type="string"/>
    <att name="vizmap:whole pic NODE_HEIGHT" type="string"/>
    <att name="vizmap:whole pic NODE_WIDTH" type="string"/>
    <graphics outline="#000000" w="35.0" width="0.0" h="35.0" y="937.663330078125" z="0.0" x="838.1980590820312" fill="#0054ab" type="ELLIPSE">
      <att name="NODE_LABEL" value="UBA1" type="string"/>
      <att name="NODE_CUSTOMGRAPHICS_1" value="org.cytoscape.ding.customgraphics.NullCustomGraphics,0,[ Remove Graphics ]," type="string"/>
      <att name="NODE_SELECTED_PAINT" value="#ffff00" type="string"/>
      <att name="NODE_CUSTOMGRAPHICS_SIZE_7" value="0.0" type="string"/>
      <att name="NODE_CUSTOMGRAPHICS_SIZE_4" value="0.0" type="string"/>
      <att name="NODE_CUSTOMGRAPHICS_SIZE_2" value="0.0" type="string"/>
      <att name="NODE_CUSTOMGRAPHICS_SIZE_9" value="0.0" type="string"/>
      <att name="NODE_CUSTOMGRAPHICS_8" value="org.cytoscape.ding.customgraphics.NullCustomGraphics,0,[ Remove Graphics ]," type="string"/>
      <att name="NODE_LABEL_TRANSPARENCY" value="255" type="string"/>
      <att name="NODE_CUSTOMGRAPHICS_POSITION_3" value="C,C,c,0.00,0.00" type="string"/>
      <att name="NODE_LABEL_FONT_SIZE" value="15" type="string"/>
      <att name="NODE_CUSTOMGRAPHICS_POSITION_5" value="C,C,c,0.00,0.00" type="string"/>
      <att name="NODE_CUSTOMGRAPHICS_9" value="org.cytoscape.ding.customgraphics.NullCustomGraphics,0,[ Remove Graphics ]," type="string"/>
      <att name="NODE_CUSTOMGRAPHICS_POSITION_1" value="C,C,c,0.00,0.00" type="string"/>
      <att name="NODE_NESTED_NETWORK_IMAGE_VISIBLE" value="true" type="string"/>
      <att name="NODE_DEPTH" value="0.0" type="string"/>
      <att name="NODE_TRANSPARENCY" value="255" type="string"/>
      <att name="NODE_VISIBLE" value="true" type="string"/>
      <att name="NODE_CUSTOMGRAPHICS_5" value="org.cytoscape.ding.customgraphics.NullCustomGraphics,0,[ Remove Graphics ]," type="string"/>
      <att name="NODE_TOOLTIP" value="" type="string"/>
      <att name="NODE_CUSTOMGRAPHICS_POSITION_8" value="C,C,c,0.00,0.00" type="string"/>
      <att name="NODE_CUSTOMGRAPHICS_4" value="org.cytoscape.ding.customgraphics.NullCustomGraphics,0,[ Remove Graphics ]," type="string"/>
      <att name="NODE_CUSTOMGRAPHICS_6" value="org.cytoscape.ding.customgraphics.NullCustomGraphics,0,[ Remove Graphics ]," type="string"/>
      <att name="NODE_LABEL_POSITION" value="C,C,c,0.00,0.00" type="string"/>
      <att name="NODE_LABEL_WIDTH" value="100.0" type="string"/>
      <att name="NODE_CUSTOMGRAPHICS_POSITION_9" value="C,C,c,0.00,0.00" type="string"/>
      <att name="NODE_CUSTOMGRAPHICS_POSITION_7" value="C,C,c,0.00,0.00" type="string"/>
      <att name="NODE_BORDER_TRANSPARENCY" value="255" type="string"/>
      <att name="NODE_CUSTOMGRAPHICS_SIZE_3" value="0.0" type="string"/>
      <att name="NODE_CUSTOMGRAPHICS_SIZE_6" value="0.0" type="string"/>
      <att name="NODE_CUSTOMGRAPHICS_POSITION_6" value="C,C,c,0.00,0.00" type="string"/>
      <att name="NODE_CUSTOMGRAPHICS_3" value="org.cytoscape.ding.customgraphics.NullCustomGraphics,0,[ Remove Graphics ]," type="string"/>
      <att name="NODE_CUSTOMGRAPHICS_SIZE_1" value="0.0" type="string"/>
      <att name="NODE_SELECTED" value="false" type="string"/>
      <att name="NODE_CUSTOMGRAPHICS_SIZE_8" value="0.0" type="string"/>
      <att name="NODE_CUSTOMGRAPHICS_SIZE_5" value="0.0" type="string"/>
      <att name="NODE_LABEL_COLOR" value="#000000" type="string"/>
      <att name="NODE_CUSTOMGRAPHICS_POSITION_4" value="C,C,c,0.00,0.00" type="string"/>
      <att name="NODE_CUSTOMGRAPHICS_7" value="org.cytoscape.ding.customgraphics.NullCustomGraphics,0,[ Remove Graphics ]," type="string"/>
      <att name="NODE_CUSTOMGRAPHICS_POSITION_2" value="C,C,c,0.00,0.00" type="string"/>
      <att name="NODE_CUSTOMGRAPHICS_2" value="org.cytoscape.ding.customgraphics.NullCustomGraphics,0,[ Remove Graphics ]," type="string"/>
      <att name="NODE_BORDER_STROKE" value="SOLID" type="string"/>
      <att name="NODE_LABEL_FONT_FACE" value="Dialog.plain,plain,15" type="string"/>
    </graphics>
  </node>
  <node id="80" label="ISG15">
    <att name="shared name" value="ISG15" type="string"/>
    <att name="name" value="ISG15" type="string"/>
    <att name="selected" value="0" type="boolean"/>
    <att name="FCexp" value="-1.308221666" type="real"/>
    <att name="FCsig" value="-1.308221666" type="real"/>
    <att name="bg_description" value="ISG15 ubiquitin-like modifier" type="string"/>
    <att name="bg_inputName" value="ISG15" type="string"/>
    <att name="bg_isSeed" value="1" type="boolean"/>
    <att name="bg_molSpecie" value="GENE" type="string"/>
    <att name="bg_name" value="ISG15" type="string"/>
    <att name="bg_sbId" value="138711" type="integer"/>
    <att name="bg_sourceOrganism" value="Homo sapiens (Human)" type="string"/>
    <att name="bg_taxId" value="0" type="integer"/>
    <att name="bg_version" value="1302" type="integer"/>
    <att name="canonicalName" value="ISG15" type="string"/>
    <att name="label" value="ISG15" type="string"/>
    <att name="vizmap:BisoGenet_Network_002 NODE_FILL_COLOR" value="java.awt.Color[r=0,g=86,b=169]" type="string"/>
    <att name="vizmap:BisoGenet_Network_002 NODE_LABEL" value="ISG15" type="string"/>
    <att name="vizmap:whole pic NODE_FILL_COLOR" value="java.awt.Color[r=0,g=86,b=169]" type="string"/>
    <att name="vizmap:whole pic NODE_HEIGHT" value="35.0" type="string"/>
    <att name="vizmap:whole pic NODE_WIDTH" value="35.0" type="string"/>
    <graphics outline="#000000" w="35.0" width="0.0" h="35.0" y="913.7845458984375" z="0.0" x="961.5543212890625" fill="#0056a9" type="ELLIPSE">
      <att name="NODE_LABEL" value="ISG15" type="string"/>
      <att name="NODE_CUSTOMGRAPHICS_1" value="org.cytoscape.ding.customgraphics.NullCustomGraphics,0,[ Remove Graphics ]," type="string"/>
      <att name="NODE_SELECTED_PAINT" value="#ffff00" type="string"/>
      <att name="NODE_CUSTOMGRAPHICS_SIZE_7" value="0.0" type="string"/>
      <att name="NODE_CUSTOMGRAPHICS_SIZE_4" value="0.0" type="string"/>
      <att name="NODE_CUSTOMGRAPHICS_SIZE_2" value="0.0" type="string"/>
      <att name="NODE_CUSTOMGRAPHICS_SIZE_9" value="0.0" type="string"/>
      <att name="NODE_CUSTOMGRAPHICS_8" value="org.cytoscape.ding.customgraphics.NullCustomGraphics,0,[ Remove Graphics ]," type="string"/>
      <att name="NODE_LABEL_TRANSPARENCY" value="255" type="string"/>
      <att name="NODE_CUSTOMGRAPHICS_POSITION_3" value="C,C,c,0.00,0.00" type="string"/>
      <att name="NODE_LABEL_FONT_SIZE" value="15" type="string"/>
      <att name="NODE_CUSTOMGRAPHICS_POSITION_5" value="C,C,c,0.00,0.00" type="string"/>
      <att name="NODE_CUSTOMGRAPHICS_9" value="org.cytoscape.ding.customgraphics.NullCustomGraphics,0,[ Remove Graphics ]," type="string"/>
      <att name="NODE_CUSTOMGRAPHICS_POSITION_1" value="C,C,c,0.00,0.00" type="string"/>
      <att name="NODE_NESTED_NETWORK_IMAGE_VISIBLE" value="true" type="string"/>
      <att name="NODE_DEPTH" value="0.0" type="string"/>
      <att name="NODE_TRANSPARENCY" value="255" type="string"/>
      <att name="NODE_VISIBLE" value="true" type="string"/>
      <att name="NODE_CUSTOMGRAPHICS_5" value="org.cytoscape.ding.customgraphics.NullCustomGraphics,0,[ Remove Graphics ]," type="string"/>
      <att name="NODE_TOOLTIP" value="" type="string"/>
      <att name="NODE_CUSTOMGRAPHICS_POSITION_8" value="C,C,c,0.00,0.00" type="string"/>
      <att name="NODE_CUSTOMGRAPHICS_4" value="org.cytoscape.ding.customgraphics.NullCustomGraphics,0,[ Remove Graphics ]," type="string"/>
      <att name="NODE_CUSTOMGRAPHICS_6" value="org.cytoscape.ding.customgraphics.NullCustomGraphics,0,[ Remove Graphics ]," type="string"/>
      <att name="NODE_LABEL_POSITION" value="C,C,c,0.00,0.00" type="string"/>
      <att name="NODE_LABEL_WIDTH" value="100.0" type="string"/>
      <att name="NODE_CUSTOMGRAPHICS_POSITION_9" value="C,C,c,0.00,0.00" type="string"/>
      <att name="NODE_CUSTOMGRAPHICS_POSITION_7" value="C,C,c,0.00,0.00" type="string"/>
      <att name="NODE_BORDER_TRANSPARENCY" value="255" type="string"/>
      <att name="NODE_CUSTOMGRAPHICS_SIZE_3" value="0.0" type="string"/>
      <att name="NODE_CUSTOMGRAPHICS_SIZE_6" value="0.0" type="string"/>
      <att name="NODE_CUSTOMGRAPHICS_POSITION_6" value="C,C,c,0.00,0.00" type="string"/>
      <att name="NODE_CUSTOMGRAPHICS_3" value="org.cytoscape.ding.customgraphics.NullCustomGraphics,0,[ Remove Graphics ]," type="string"/>
      <att name="NODE_CUSTOMGRAPHICS_SIZE_1" value="0.0" type="string"/>
      <att name="NODE_SELECTED" value="false" type="string"/>
      <att name="NODE_CUSTOMGRAPHICS_SIZE_8" value="0.0" type="string"/>
      <att name="NODE_CUSTOMGRAPHICS_SIZE_5" value="0.0" type="string"/>
      <att name="NODE_LABEL_COLOR" value="#000000" type="string"/>
      <att name="NODE_CUSTOMGRAPHICS_POSITION_4" value="C,C,c,0.00,0.00" type="string"/>
      <att name="NODE_CUSTOMGRAPHICS_7" value="org.cytoscape.ding.customgraphics.NullCustomGraphics,0,[ Remove Graphics ]," type="string"/>
      <att name="NODE_CUSTOMGRAPHICS_POSITION_2" value="C,C,c,0.00,0.00" type="string"/>
      <att name="NODE_CUSTOMGRAPHICS_2" value="org.cytoscape.ding.customgraphics.NullCustomGraphics,0,[ Remove Graphics ]," type="string"/>
      <att name="NODE_BORDER_STROKE" value="SOLID" type="string"/>
      <att name="NODE_LABEL_FONT_FACE" value="Dialog.plain,plain,15" type="string"/>
    </graphics>
  </node>
  <node id="79" label="TP53BPL">
    <att name="shared name" value="TP53BPL" type="string"/>
    <att name="name" value="TP53BPL" type="string"/>
    <att name="selected" value="0" type="boolean"/>
    <att name="FCexp" value="-1.216243" type="real"/>
    <att name="FCsig" value="-1.216243" type="real"/>
    <att name="bg_description" value="topoisomerase I binding, arginine/serine-rich, E3 ubiquitin protein ligase" type="string"/>
    <att name="bg_inputName" value="TP53BPL" type="string"/>
    <att name="bg_isSeed" value="1" type="boolean"/>
    <att name="bg_molSpecie" value="GENE" type="string"/>
    <att name="bg_name" value="TOPORS" type="string"/>
    <att name="bg_sbId" value="138618" type="integer"/>
    <att name="bg_sourceOrganism" value="Homo sapiens (Human)" type="string"/>
    <att name="bg_taxId" value="0" type="integer"/>
    <att name="bg_version" value="1302" type="integer"/>
    <att name="canonicalName" value="TP53BPL" type="string"/>
    <att name="label" value="TP53BPL" type="string"/>
    <att name="vizmap:BisoGenet_Network_002 NODE_FILL_COLOR" value="java.awt.Color[r=0,g=89,b=166]" type="string"/>
    <att name="vizmap:BisoGenet_Network_002 NODE_LABEL" value="TP53BPL" type="string"/>
    <att name="vizmap:whole pic NODE_FILL_COLOR" value="java.awt.Color[r=0,g=98,b=157]" type="string"/>
    <att name="vizmap:whole pic NODE_HEIGHT" value="35.0" type="string"/>
    <att name="vizmap:whole pic NODE_WIDTH" value="35.0" type="string"/>
    <graphics outline="#000000" w="35.0" width="0.0" h="35.0" y="1313.955810546875" z="0.0" x="946.8386840820312" fill="#0059a6" type="ELLIPSE">
      <att name="NODE_LABEL" value="TP53BPL" type="string"/>
      <att name="NODE_CUSTOMGRAPHICS_1" value="org.cytoscape.ding.customgraphics.NullCustomGraphics,0,[ Remove Graphics ]," type="string"/>
      <att name="NODE_SELECTED_PAINT" value="#ffff00" type="string"/>
      <att name="NODE_CUSTOMGRAPHICS_SIZE_7" value="0.0" type="string"/>
      <att name="NODE_CUSTOMGRAPHICS_SIZE_4" value="0.0" type="string"/>
      <att name="NODE_CUSTOMGRAPHICS_SIZE_2" value="0.0" type="string"/>
      <att name="NODE_CUSTOMGRAPHICS_SIZE_9" value="0.0" type="string"/>
      <att name="NODE_CUSTOMGRAPHICS_8" value="org.cytoscape.ding.customgraphics.NullCustomGraphics,0,[ Remove Graphics ]," type="string"/>
      <att name="NODE_LABEL_TRANSPARENCY" value="255" type="string"/>
      <att name="NODE_CUSTOMGRAPHICS_POSITION_3" value="C,C,c,0.00,0.00" type="string"/>
      <att name="NODE_LABEL_FONT_SIZE" value="15" type="string"/>
      <att name="NODE_CUSTOMGRAPHICS_POSITION_5" value="C,C,c,0.00,0.00" type="string"/>
      <att name="NODE_CUSTOMGRAPHICS_9" value="org.cytoscape.ding.customgraphics.NullCustomGraphics,0,[ Remove Graphics ]," type="string"/>
      <att name="NODE_CUSTOMGRAPHICS_POSITION_1" value="C,C,c,0.00,0.00" type="string"/>
      <att name="NODE_NESTED_NETWORK_IMAGE_VISIBLE" value="true" type="string"/>
      <att name="NODE_DEPTH" value="0.0" type="string"/>
      <att name="NODE_TRANSPARENCY" value="255" type="string"/>
      <att name="NODE_VISIBLE" value="true" type="string"/>
      <att name="NODE_CUSTOMGRAPHICS_5" value="org.cytoscape.ding.customgraphics.NullCustomGraphics,0,[ Remove Graphics ]," type="string"/>
      <att name="NODE_TOOLTIP" value="" type="string"/>
      <att name="NODE_CUSTOMGRAPHICS_POSITION_8" value="C,C,c,0.00,0.00" type="string"/>
      <att name="NODE_CUSTOMGRAPHICS_4" value="org.cytoscape.ding.customgraphics.NullCustomGraphics,0,[ Remove Graphics ]," type="string"/>
      <att name="NODE_CUSTOMGRAPHICS_6" value="org.cytoscape.ding.customgraphics.NullCustomGraphics,0,[ Remove Graphics ]," type="string"/>
      <att name="NODE_LABEL_POSITION" value="C,C,c,0.00,0.00" type="string"/>
      <att name="NODE_LABEL_WIDTH" value="100.0" type="string"/>
      <att name="NODE_CUSTOMGRAPHICS_POSITION_9" value="C,C,c,0.00,0.00" type="string"/>
      <att name="NODE_CUSTOMGRAPHICS_POSITION_7" value="C,C,c,0.00,0.00" type="string"/>
      <att name="NODE_BORDER_TRANSPARENCY" value="255" type="string"/>
      <att name="NODE_CUSTOMGRAPHICS_SIZE_3" value="0.0" type="string"/>
      <att name="NODE_CUSTOMGRAPHICS_SIZE_6" value="0.0" type="string"/>
      <att name="NODE_CUSTOMGRAPHICS_POSITION_6" value="C,C,c,0.00,0.00" type="string"/>
      <att name="NODE_CUSTOMGRAPHICS_3" value="org.cytoscape.ding.customgraphics.NullCustomGraphics,0,[ Remove Graphics ]," type="string"/>
      <att name="NODE_CUSTOMGRAPHICS_SIZE_1" value="0.0" type="string"/>
      <att name="NODE_SELECTED" value="false" type="string"/>
      <att name="NODE_CUSTOMGRAPHICS_SIZE_8" value="0.0" type="string"/>
      <att name="NODE_CUSTOMGRAPHICS_SIZE_5" value="0.0" type="string"/>
      <att name="NODE_LABEL_COLOR" value="#000000" type="string"/>
      <att name="NODE_CUSTOMGRAPHICS_POSITION_4" value="C,C,c,0.00,0.00" type="string"/>
      <att name="NODE_CUSTOMGRAPHICS_7" value="org.cytoscape.ding.customgraphics.NullCustomGraphics,0,[ Remove Graphics ]," type="string"/>
      <att name="NODE_CUSTOMGRAPHICS_POSITION_2" value="C,C,c,0.00,0.00" type="string"/>
      <att name="NODE_CUSTOMGRAPHICS_2" value="org.cytoscape.ding.customgraphics.NullCustomGraphics,0,[ Remove Graphics ]," type="string"/>
      <att name="NODE_BORDER_STROKE" value="SOLID" type="string"/>
      <att name="NODE_LABEL_FONT_FACE" value="Dialog.plain,plain,15" type="string"/>
    </graphics>
  </node>
  <node id="78" label="SFPQ">
    <att name="shared name" value="SFPQ" type="string"/>
    <att name="name" value="SFPQ" type="string"/>
    <att name="selected" value="0" type="boolean"/>
    <att name="FCexp" value="-0.910774248" type="real"/>
    <att name="FCsig" value="-0.910774248" type="real"/>
    <att name="bg_description" value="splicing factor proline/glutamine-rich" type="string"/>
    <att name="bg_inputName" value="SFPQ" type="string"/>
    <att name="bg_isSeed" value="1" type="boolean"/>
    <att name="bg_molSpecie" value="GENE" type="string"/>
    <att name="bg_name" value="SFPQ" type="string"/>
    <att name="bg_sbId" value="141623" type="integer"/>
    <att name="bg_sourceOrganism" value="Homo sapiens (Human)" type="string"/>
    <att name="bg_taxId" value="0" type="integer"/>
    <att name="bg_version" value="1302" type="integer"/>
    <att name="canonicalName" value="SFPQ" type="string"/>
    <att name="label" value="SFPQ" type="string"/>
    <att name="vizmap:BisoGenet_Network_002 NODE_FILL_COLOR" value="java.awt.Color[r=0,g=98,b=157]" type="string"/>
    <att name="vizmap:BisoGenet_Network_002 NODE_LABEL" value="SFPQ" type="string"/>
    <att name="vizmap:whole pic NODE_FILL_COLOR" value="java.awt.Color[r=0,g=98,b=157]" type="string"/>
    <att name="vizmap:whole pic NODE_HEIGHT" value="35.0" type="string"/>
    <att name="vizmap:whole pic NODE_WIDTH" value="35.0" type="string"/>
    <graphics outline="#000000" w="35.0" width="0.0" h="35.0" y="1204.5418701171875" z="0.0" x="903.263671875" fill="#00629d" type="ELLIPSE">
      <att name="NODE_LABEL" value="SFPQ" type="string"/>
      <att name="NODE_CUSTOMGRAPHICS_1" value="org.cytoscape.ding.customgraphics.NullCustomGraphics,0,[ Remove Graphics ]," type="string"/>
      <att name="NODE_SELECTED_PAINT" value="#ffff00" type="string"/>
      <att name="NODE_CUSTOMGRAPHICS_SIZE_7" value="0.0" type="string"/>
      <att name="NODE_CUSTOMGRAPHICS_SIZE_4" value="0.0" type="string"/>
      <att name="NODE_CUSTOMGRAPHICS_SIZE_2" value="0.0" type="string"/>
      <att name="NODE_CUSTOMGRAPHICS_SIZE_9" value="0.0" type="string"/>
      <att name="NODE_CUSTOMGRAPHICS_8" value="org.cytoscape.ding.customgraphics.NullCustomGraphics,0,[ Remove Graphics ]," type="string"/>
      <att name="NODE_LABEL_TRANSPARENCY" value="255" type="string"/>
      <att name="NODE_CUSTOMGRAPHICS_POSITION_3" value="C,C,c,0.00,0.00" type="string"/>
      <att name="NODE_LABEL_FONT_SIZE" value="15" type="string"/>
      <att name="NODE_CUSTOMGRAPHICS_POSITION_5" value="C,C,c,0.00,0.00" type="string"/>
      <att name="NODE_CUSTOMGRAPHICS_9" value="org.cytoscape.ding.customgraphics.NullCustomGraphics,0,[ Remove Graphics ]," type="string"/>
      <att name="NODE_CUSTOMGRAPHICS_POSITION_1" value="C,C,c,0.00,0.00" type="string"/>
      <att name="NODE_NESTED_NETWORK_IMAGE_VISIBLE" value="true" type="string"/>
      <att name="NODE_DEPTH" value="0.0" type="string"/>
      <att name="NODE_TRANSPARENCY" value="255" type="string"/>
      <att name="NODE_VISIBLE" value="true" type="string"/>
      <att name="NODE_CUSTOMGRAPHICS_5" value="org.cytoscape.ding.customgraphics.NullCustomGraphics,0,[ Remove Graphics ]," type="string"/>
      <att name="NODE_TOOLTIP" value="" type="string"/>
      <att name="NODE_CUSTOMGRAPHICS_POSITION_8" value="C,C,c,0.00,0.00" type="string"/>
      <att name="NODE_CUSTOMGRAPHICS_4" value="org.cytoscape.ding.customgraphics.NullCustomGraphics,0,[ Remove Graphics ]," type="string"/>
      <att name="NODE_CUSTOMGRAPHICS_6" value="org.cytoscape.ding.customgraphics.NullCustomGraphics,0,[ Remove Graphics ]," type="string"/>
      <att name="NODE_LABEL_POSITION" value="C,C,c,0.00,0.00" type="string"/>
      <att name="NODE_LABEL_WIDTH" value="100.0" type="string"/>
      <att name="NODE_CUSTOMGRAPHICS_POSITION_9" value="C,C,c,0.00,0.00" type="string"/>
      <att name="NODE_CUSTOMGRAPHICS_POSITION_7" value="C,C,c,0.00,0.00" type="string"/>
      <att name="NODE_BORDER_TRANSPARENCY" value="255" type="string"/>
      <att name="NODE_CUSTOMGRAPHICS_SIZE_3" value="0.0" type="string"/>
      <att name="NODE_CUSTOMGRAPHICS_SIZE_6" value="0.0" type="string"/>
      <att name="NODE_CUSTOMGRAPHICS_POSITION_6" value="C,C,c,0.00,0.00" type="string"/>
      <att name="NODE_CUSTOMGRAPHICS_3" value="org.cytoscape.ding.customgraphics.NullCustomGraphics,0,[ Remove Graphics ]," type="string"/>
      <att name="NODE_CUSTOMGRAPHICS_SIZE_1" value="0.0" type="string"/>
      <att name="NODE_SELECTED" value="false" type="string"/>
      <att name="NODE_CUSTOMGRAPHICS_SIZE_8" value="0.0" type="string"/>
      <att name="NODE_CUSTOMGRAPHICS_SIZE_5" value="0.0" type="string"/>
      <att name="NODE_LABEL_COLOR" value="#000000" type="string"/>
      <att name="NODE_CUSTOMGRAPHICS_POSITION_4" value="C,C,c,0.00,0.00" type="string"/>
      <att name="NODE_CUSTOMGRAPHICS_7" value="org.cytoscape.ding.customgraphics.NullCustomGraphics,0,[ Remove Graphics ]," type="string"/>
      <att name="NODE_CUSTOMGRAPHICS_POSITION_2" value="C,C,c,0.00,0.00" type="string"/>
      <att name="NODE_CUSTOMGRAPHICS_2" value="org.cytoscape.ding.customgraphics.NullCustomGraphics,0,[ Remove Graphics ]," type="string"/>
      <att name="NODE_BORDER_STROKE" value="SOLID" type="string"/>
      <att name="NODE_LABEL_FONT_FACE" value="Dialog.plain,plain,15" type="string"/>
    </graphics>
  </node>
  <node id="77" label="UBE2H">
    <att name="shared name" value="UBE2H" type="string"/>
    <att name="name" value="UBE2H" type="string"/>
    <att name="selected" value="0" type="boolean"/>
    <att name="FCexp" value="-1.4136949" type="real"/>
    <att name="FCsig" value="-1.4136949" type="real"/>
    <att name="bg_description" value="ubiquitin-conjugating enzyme E2H" type="string"/>
    <att name="bg_inputName" value="UBE2H" type="string"/>
    <att name="bg_isSeed" value="1" type="boolean"/>
    <att name="bg_molSpecie" value="GENE" type="string"/>
    <att name="bg_name" value="UBE2H" type="string"/>
    <att name="bg_sbId" value="140761" type="integer"/>
    <att name="bg_sourceOrganism" value="Homo sapiens (Human)" type="string"/>
    <att name="bg_taxId" value="0" type="integer"/>
    <att name="bg_version" value="1302" type="integer"/>
    <att name="canonicalName" value="UBE2H" type="string"/>
    <att name="label" type="string"/>
    <att name="vizmap:BisoGenet_Network_002 NODE_FILL_COLOR" value="java.awt.Color[r=0,g=82,b=173]" type="string"/>
    <att name="vizmap:BisoGenet_Network_002 NODE_LABEL" value="UBE2H" type="string"/>
    <att name="vizmap:whole pic NODE_FILL_COLOR" type="string"/>
    <att name="vizmap:whole pic NODE_HEIGHT" type="string"/>
    <att name="vizmap:whole pic NODE_WIDTH" type="string"/>
    <graphics outline="#000000" w="35.0" width="0.0" h="35.0" y="1413.3638916015625" z="0.0" x="672.579345703125" fill="#0052ad" type="ELLIPSE">
      <att name="NODE_LABEL" value="UBE2H" type="string"/>
      <att name="NODE_CUSTOMGRAPHICS_1" value="org.cytoscape.ding.customgraphics.NullCustomGraphics,0,[ Remove Graphics ]," type="string"/>
      <att name="NODE_SELECTED_PAINT" value="#ffff00" type="string"/>
      <att name="NODE_CUSTOMGRAPHICS_SIZE_7" value="0.0" type="string"/>
      <att name="NODE_CUSTOMGRAPHICS_SIZE_4" value="0.0" type="string"/>
      <att name="NODE_CUSTOMGRAPHICS_SIZE_2" value="0.0" type="string"/>
      <att name="NODE_CUSTOMGRAPHICS_SIZE_9" value="0.0" type="string"/>
      <att name="NODE_CUSTOMGRAPHICS_8" value="org.cytoscape.ding.customgraphics.NullCustomGraphics,0,[ Remove Graphics ]," type="string"/>
      <att name="NODE_LABEL_TRANSPARENCY" value="255" type="string"/>
      <att name="NODE_CUSTOMGRAPHICS_POSITION_3" value="C,C,c,0.00,0.00" type="string"/>
      <att name="NODE_LABEL_FONT_SIZE" value="15" type="string"/>
      <att name="NODE_CUSTOMGRAPHICS_POSITION_5" value="C,C,c,0.00,0.00" type="string"/>
      <att name="NODE_CUSTOMGRAPHICS_9" value="org.cytoscape.ding.customgraphics.NullCustomGraphics,0,[ Remove Graphics ]," type="string"/>
      <att name="NODE_CUSTOMGRAPHICS_POSITION_1" value="C,C,c,0.00,0.00" type="string"/>
      <att name="NODE_NESTED_NETWORK_IMAGE_VISIBLE" value="true" type="string"/>
      <att name="NODE_DEPTH" value="0.0" type="string"/>
      <att name="NODE_TRANSPARENCY" value="255" type="string"/>
      <att name="NODE_VISIBLE" value="true" type="string"/>
      <att name="NODE_CUSTOMGRAPHICS_5" value="org.cytoscape.ding.customgraphics.NullCustomGraphics,0,[ Remove Graphics ]," type="string"/>
      <att name="NODE_TOOLTIP" value="" type="string"/>
      <att name="NODE_CUSTOMGRAPHICS_POSITION_8" value="C,C,c,0.00,0.00" type="string"/>
      <att name="NODE_CUSTOMGRAPHICS_4" value="org.cytoscape.ding.customgraphics.NullCustomGraphics,0,[ Remove Graphics ]," type="string"/>
      <att name="NODE_CUSTOMGRAPHICS_6" value="org.cytoscape.ding.customgraphics.NullCustomGraphics,0,[ Remove Graphics ]," type="string"/>
      <att name="NODE_LABEL_POSITION" value="C,C,c,0.00,0.00" type="string"/>
      <att name="NODE_LABEL_WIDTH" value="100.0" type="string"/>
      <att name="NODE_CUSTOMGRAPHICS_POSITION_9" value="C,C,c,0.00,0.00" type="string"/>
      <att name="NODE_CUSTOMGRAPHICS_POSITION_7" value="C,C,c,0.00,0.00" type="string"/>
      <att name="NODE_BORDER_TRANSPARENCY" value="255" type="string"/>
      <att name="NODE_CUSTOMGRAPHICS_SIZE_3" value="0.0" type="string"/>
      <att name="NODE_CUSTOMGRAPHICS_SIZE_6" value="0.0" type="string"/>
      <att name="NODE_CUSTOMGRAPHICS_POSITION_6" value="C,C,c,0.00,0.00" type="string"/>
      <att name="NODE_CUSTOMGRAPHICS_3" value="org.cytoscape.ding.customgraphics.NullCustomGraphics,0,[ Remove Graphics ]," type="string"/>
      <att name="NODE_CUSTOMGRAPHICS_SIZE_1" value="0.0" type="string"/>
      <att name="NODE_SELECTED" value="false" type="string"/>
      <att name="NODE_CUSTOMGRAPHICS_SIZE_8" value="0.0" type="string"/>
      <att name="NODE_CUSTOMGRAPHICS_SIZE_5" value="0.0" type="string"/>
      <att name="NODE_LABEL_COLOR" value="#000000" type="string"/>
      <att name="NODE_CUSTOMGRAPHICS_POSITION_4" value="C,C,c,0.00,0.00" type="string"/>
      <att name="NODE_CUSTOMGRAPHICS_7" value="org.cytoscape.ding.customgraphics.NullCustomGraphics,0,[ Remove Graphics ]," type="string"/>
      <att name="NODE_CUSTOMGRAPHICS_POSITION_2" value="C,C,c,0.00,0.00" type="string"/>
      <att name="NODE_CUSTOMGRAPHICS_2" value="org.cytoscape.ding.customgraphics.NullCustomGraphics,0,[ Remove Graphics ]," type="string"/>
      <att name="NODE_BORDER_STROKE" value="SOLID" type="string"/>
      <att name="NODE_LABEL_FONT_FACE" value="Dialog.plain,plain,15" type="string"/>
    </graphics>
  </node>
  <node id="76" label="UCHL1">
    <att name="shared name" value="UCHL1" type="string"/>
    <att name="name" value="UCHL1" type="string"/>
    <att name="selected" value="0" type="boolean"/>
    <att name="FCexp" value="-1.2782824" type="real"/>
    <att name="FCsig" value="-1.2782824" type="real"/>
    <att name="bg_description" value="ubiquitin carboxyl-terminal esterase L1 (ubiquitin thiolesterase)" type="string"/>
    <att name="bg_inputName" value="UCHL1" type="string"/>
    <att name="bg_isSeed" value="1" type="boolean"/>
    <att name="bg_molSpecie" value="GENE" type="string"/>
    <att name="bg_name" value="UCHL1" type="string"/>
    <att name="bg_sbId" value="140748" type="integer"/>
    <att name="bg_sourceOrganism" value="Homo sapiens (Human)" type="string"/>
    <att name="bg_taxId" value="0" type="integer"/>
    <att name="bg_version" value="1302" type="integer"/>
    <att name="canonicalName" value="UCHL1" type="string"/>
    <att name="label" value="UCHL1" type="string"/>
    <att name="vizmap:BisoGenet_Network_002 NODE_FILL_COLOR" value="java.awt.Color[r=0,g=87,b=168]" type="string"/>
    <att name="vizmap:BisoGenet_Network_002 NODE_LABEL" value="UCHL1" type="string"/>
    <att name="vizmap:whole pic NODE_FILL_COLOR" value="java.awt.Color[r=0,g=80,b=175]" type="string"/>
    <att name="vizmap:whole pic NODE_HEIGHT" value="35.0" type="string"/>
    <att name="vizmap:whole pic NODE_WIDTH" value="35.0" type="string"/>
    <graphics outline="#000000" w="35.0" width="0.0" h="35.0" y="1034.4530029296875" z="0.0" x="1143.2637939453125" fill="#0057a8" type="ELLIPSE">
      <att name="NODE_LABEL" value="UCHL1" type="string"/>
      <att name="NODE_CUSTOMGRAPHICS_1" value="org.cytoscape.ding.customgraphics.NullCustomGraphics,0,[ Remove Graphics ]," type="string"/>
      <att name="NODE_SELECTED_PAINT" value="#ffff00" type="string"/>
      <att name="NODE_CUSTOMGRAPHICS_SIZE_7" value="0.0" type="string"/>
      <att name="NODE_CUSTOMGRAPHICS_SIZE_4" value="0.0" type="string"/>
      <att name="NODE_CUSTOMGRAPHICS_SIZE_2" value="0.0" type="string"/>
      <att name="NODE_CUSTOMGRAPHICS_SIZE_9" value="0.0" type="string"/>
      <att name="NODE_CUSTOMGRAPHICS_8" value="org.cytoscape.ding.customgraphics.NullCustomGraphics,0,[ Remove Graphics ]," type="string"/>
      <att name="NODE_LABEL_TRANSPARENCY" value="255" type="string"/>
      <att name="NODE_CUSTOMGRAPHICS_POSITION_3" value="C,C,c,0.00,0.00" type="string"/>
      <att name="NODE_LABEL_FONT_SIZE" value="15" type="string"/>
      <att name="NODE_CUSTOMGRAPHICS_POSITION_5" value="C,C,c,0.00,0.00" type="string"/>
      <att name="NODE_CUSTOMGRAPHICS_9" value="org.cytoscape.ding.customgraphics.NullCustomGraphics,0,[ Remove Graphics ]," type="string"/>
      <att name="NODE_CUSTOMGRAPHICS_POSITION_1" value="C,C,c,0.00,0.00" type="string"/>
      <att name="NODE_NESTED_NETWORK_IMAGE_VISIBLE" value="true" type="string"/>
      <att name="NODE_DEPTH" value="0.0" type="string"/>
      <att name="NODE_TRANSPARENCY" value="255" type="string"/>
      <att name="NODE_VISIBLE" value="true" type="string"/>
      <att name="NODE_CUSTOMGRAPHICS_5" value="org.cytoscape.ding.customgraphics.NullCustomGraphics,0,[ Remove Graphics ]," type="string"/>
      <att name="NODE_TOOLTIP" value="" type="string"/>
      <att name="NODE_CUSTOMGRAPHICS_POSITION_8" value="C,C,c,0.00,0.00" type="string"/>
      <att name="NODE_CUSTOMGRAPHICS_4" value="org.cytoscape.ding.customgraphics.NullCustomGraphics,0,[ Remove Graphics ]," type="string"/>
      <att name="NODE_CUSTOMGRAPHICS_6" value="org.cytoscape.ding.customgraphics.NullCustomGraphics,0,[ Remove Graphics ]," type="string"/>
      <att name="NODE_LABEL_POSITION" value="C,C,c,0.00,0.00" type="string"/>
      <att name="NODE_LABEL_WIDTH" value="100.0" type="string"/>
      <att name="NODE_CUSTOMGRAPHICS_POSITION_9" value="C,C,c,0.00,0.00" type="string"/>
      <att name="NODE_CUSTOMGRAPHICS_POSITION_7" value="C,C,c,0.00,0.00" type="string"/>
      <att name="NODE_BORDER_TRANSPARENCY" value="255" type="string"/>
      <att name="NODE_CUSTOMGRAPHICS_SIZE_3" value="0.0" type="string"/>
      <att name="NODE_CUSTOMGRAPHICS_SIZE_6" value="0.0" type="string"/>
      <att name="NODE_CUSTOMGRAPHICS_POSITION_6" value="C,C,c,0.00,0.00" type="string"/>
      <att name="NODE_CUSTOMGRAPHICS_3" value="org.cytoscape.ding.customgraphics.NullCustomGraphics,0,[ Remove Graphics ]," type="string"/>
      <att name="NODE_CUSTOMGRAPHICS_SIZE_1" value="0.0" type="string"/>
      <att name="NODE_SELECTED" value="false" type="string"/>
      <att name="NODE_CUSTOMGRAPHICS_SIZE_8" value="0.0" type="string"/>
      <att name="NODE_CUSTOMGRAPHICS_SIZE_5" value="0.0" type="string"/>
      <att name="NODE_LABEL_COLOR" value="#000000" type="string"/>
      <att name="NODE_CUSTOMGRAPHICS_POSITION_4" value="C,C,c,0.00,0.00" type="string"/>
      <att name="NODE_CUSTOMGRAPHICS_7" value="org.cytoscape.ding.customgraphics.NullCustomGraphics,0,[ Remove Graphics ]," type="string"/>
      <att name="NODE_CUSTOMGRAPHICS_POSITION_2" value="C,C,c,0.00,0.00" type="string"/>
      <att name="NODE_CUSTOMGRAPHICS_2" value="org.cytoscape.ding.customgraphics.NullCustomGraphics,0,[ Remove Graphics ]," type="string"/>
      <att name="NODE_BORDER_STROKE" value="SOLID" type="string"/>
      <att name="NODE_LABEL_FONT_FACE" value="Dialog.plain,plain,15" type="string"/>
    </graphics>
  </node>
  <node id="75" label="EEF1A1">
    <att name="shared name" value="EEF1A1" type="string"/>
    <att name="name" value="EEF1A1" type="string"/>
    <att name="selected" value="0" type="boolean"/>
    <att name="FCexp" value="-1.104644974" type="real"/>
    <att name="FCsig" value="-1.104644974" type="real"/>
    <att name="bg_description" value="eukaryotic translation elongation factor 1 alpha 1" type="string"/>
    <att name="bg_inputName" value="EEF1A1" type="string"/>
    <att name="bg_isSeed" value="1" type="boolean"/>
    <att name="bg_molSpecie" value="GENE" type="string"/>
    <att name="bg_name" value="EEF1A1" type="string"/>
    <att name="bg_sbId" value="144758" type="integer"/>
    <att name="bg_sourceOrganism" value="Homo sapiens (Human)" type="string"/>
    <att name="bg_taxId" value="0" type="integer"/>
    <att name="bg_version" value="1302" type="integer"/>
    <att name="canonicalName" value="EEF1A1" type="string"/>
    <att name="label" value="EEF1A1" type="string"/>
    <att name="vizmap:BisoGenet_Network_002 NODE_FILL_COLOR" value="java.awt.Color[r=0,g=92,b=163]" type="string"/>
    <att name="vizmap:BisoGenet_Network_002 NODE_LABEL" value="EEF1A1" type="string"/>
    <att name="vizmap:whole pic NODE_FILL_COLOR" value="java.awt.Color[r=0,g=92,b=163]" type="string"/>
    <att name="vizmap:whole pic NODE_HEIGHT" value="35.0" type="string"/>
    <att name="vizmap:whole pic NODE_WIDTH" value="35.0" type="string"/>
    <graphics outline="#000000" w="35.0" width="0.0" h="35.0" y="1144.1142578125" z="0.0" x="946.4659423828125" fill="#005ca3" type="ELLIPSE">
      <att name="NODE_LABEL" value="EEF1A1" type="string"/>
      <att name="NODE_CUSTOMGRAPHICS_1" value="org.cytoscape.ding.customgraphics.NullCustomGraphics,0,[ Remove Graphics ]," type="string"/>
      <att name="NODE_SELECTED_PAINT" value="#ffff00" type="string"/>
      <att name="NODE_CUSTOMGRAPHICS_SIZE_7" value="0.0" type="string"/>
      <att name="NODE_CUSTOMGRAPHICS_SIZE_4" value="0.0" type="string"/>
      <att name="NODE_CUSTOMGRAPHICS_SIZE_2" value="0.0" type="string"/>
      <att name="NODE_CUSTOMGRAPHICS_SIZE_9" value="0.0" type="string"/>
      <att name="NODE_CUSTOMGRAPHICS_8" value="org.cytoscape.ding.customgraphics.NullCustomGraphics,0,[ Remove Graphics ]," type="string"/>
      <att name="NODE_LABEL_TRANSPARENCY" value="255" type="string"/>
      <att name="NODE_CUSTOMGRAPHICS_POSITION_3" value="C,C,c,0.00,0.00" type="string"/>
      <att name="NODE_LABEL_FONT_SIZE" value="15" type="string"/>
      <att name="NODE_CUSTOMGRAPHICS_POSITION_5" value="C,C,c,0.00,0.00" type="string"/>
      <att name="NODE_CUSTOMGRAPHICS_9" value="org.cytoscape.ding.customgraphics.NullCustomGraphics,0,[ Remove Graphics ]," type="string"/>
      <att name="NODE_CUSTOMGRAPHICS_POSITION_1" value="C,C,c,0.00,0.00" type="string"/>
      <att name="NODE_NESTED_NETWORK_IMAGE_VISIBLE" value="true" type="string"/>
      <att name="NODE_DEPTH" value="0.0" type="string"/>
      <att name="NODE_TRANSPARENCY" value="255" type="string"/>
      <att name="NODE_VISIBLE" value="true" type="string"/>
      <att name="NODE_CUSTOMGRAPHICS_5" value="org.cytoscape.ding.customgraphics.NullCustomGraphics,0,[ Remove Graphics ]," type="string"/>
      <att name="NODE_TOOLTIP" value="" type="string"/>
      <att name="NODE_CUSTOMGRAPHICS_POSITION_8" value="C,C,c,0.00,0.00" type="string"/>
      <att name="NODE_CUSTOMGRAPHICS_4" value="org.cytoscape.ding.customgraphics.NullCustomGraphics,0,[ Remove Graphics ]," type="string"/>
      <att name="NODE_CUSTOMGRAPHICS_6" value="org.cytoscape.ding.customgraphics.NullCustomGraphics,0,[ Remove Graphics ]," type="string"/>
      <att name="NODE_LABEL_POSITION" value="C,C,c,0.00,0.00" type="string"/>
      <att name="NODE_LABEL_WIDTH" value="100.0" type="string"/>
      <att name="NODE_CUSTOMGRAPHICS_POSITION_9" value="C,C,c,0.00,0.00" type="string"/>
      <att name="NODE_CUSTOMGRAPHICS_POSITION_7" value="C,C,c,0.00,0.00" type="string"/>
      <att name="NODE_BORDER_TRANSPARENCY" value="255" type="string"/>
      <att name="NODE_CUSTOMGRAPHICS_SIZE_3" value="0.0" type="string"/>
      <att name="NODE_CUSTOMGRAPHICS_SIZE_6" value="0.0" type="string"/>
      <att name="NODE_CUSTOMGRAPHICS_POSITION_6" value="C,C,c,0.00,0.00" type="string"/>
      <att name="NODE_CUSTOMGRAPHICS_3" value="org.cytoscape.ding.customgraphics.NullCustomGraphics,0,[ Remove Graphics ]," type="string"/>
      <att name="NODE_CUSTOMGRAPHICS_SIZE_1" value="0.0" type="string"/>
      <att name="NODE_SELECTED" value="false" type="string"/>
      <att name="NODE_CUSTOMGRAPHICS_SIZE_8" value="0.0" type="string"/>
      <att name="NODE_CUSTOMGRAPHICS_SIZE_5" value="0.0" type="string"/>
      <att name="NODE_LABEL_COLOR" value="#000000" type="string"/>
      <att name="NODE_CUSTOMGRAPHICS_POSITION_4" value="C,C,c,0.00,0.00" type="string"/>
      <att name="NODE_CUSTOMGRAPHICS_7" value="org.cytoscape.ding.customgraphics.NullCustomGraphics,0,[ Remove Graphics ]," type="string"/>
      <att name="NODE_CUSTOMGRAPHICS_POSITION_2" value="C,C,c,0.00,0.00" type="string"/>
      <att name="NODE_CUSTOMGRAPHICS_2" value="org.cytoscape.ding.customgraphics.NullCustomGraphics,0,[ Remove Graphics ]," type="string"/>
      <att name="NODE_BORDER_STROKE" value="SOLID" type="string"/>
      <att name="NODE_LABEL_FONT_FACE" value="Dialog.plain,plain,15" type="string"/>
    </graphics>
  </node>
  <node id="74" label="FBXO32">
    <att name="shared name" value="FBXO32" type="string"/>
    <att name="name" value="FBXO32" type="string"/>
    <att name="selected" value="0" type="boolean"/>
    <att name="FCexp" value="-1.3498261" type="real"/>
    <att name="FCsig" value="-1.3498261" type="real"/>
    <att name="bg_description" value="F-box protein 32" type="string"/>
    <att name="bg_inputName" value="FBXO32" type="string"/>
    <att name="bg_isSeed" value="1" type="boolean"/>
    <att name="bg_molSpecie" value="GENE" type="string"/>
    <att name="bg_name" value="FBXO32" type="string"/>
    <att name="bg_sbId" value="129415" type="integer"/>
    <att name="bg_sourceOrganism" value="Homo sapiens (Human)" type="string"/>
    <att name="bg_taxId" value="0" type="integer"/>
    <att name="bg_version" value="1302" type="integer"/>
    <att name="canonicalName" value="FBXO32" type="string"/>
    <att name="label" value="FBXO32" type="string"/>
    <att name="vizmap:BisoGenet_Network_002 NODE_FILL_COLOR" value="java.awt.Color[r=0,g=84,b=171]" type="string"/>
    <att name="vizmap:BisoGenet_Network_002 NODE_LABEL" value="FBXO32" type="string"/>
    <att name="vizmap:whole pic NODE_FILL_COLOR" value="java.awt.Color[r=0,g=98,b=157]" type="string"/>
    <att name="vizmap:whole pic NODE_HEIGHT" value="35.0" type="string"/>
    <att name="vizmap:whole pic NODE_WIDTH" value="35.0" type="string"/>
    <graphics outline="#000000" w="35.0" width="0.0" h="35.0" y="1141.1685791015625" z="0.0" x="1074.5050048828125" fill="#0054ab" type="ELLIPSE">
      <att name="NODE_LABEL" value="FBXO32" type="string"/>
      <att name="NODE_CUSTOMGRAPHICS_1" value="org.cytoscape.ding.customgraphics.NullCustomGraphics,0,[ Remove Graphics ]," type="string"/>
      <att name="NODE_SELECTED_PAINT" value="#ffff00" type="string"/>
      <att name="NODE_CUSTOMGRAPHICS_SIZE_7" value="0.0" type="string"/>
      <att name="NODE_CUSTOMGRAPHICS_SIZE_4" value="0.0" type="string"/>
      <att name="NODE_CUSTOMGRAPHICS_SIZE_2" value="0.0" type="string"/>
      <att name="NODE_CUSTOMGRAPHICS_SIZE_9" value="0.0" type="string"/>
      <att name="NODE_CUSTOMGRAPHICS_8" value="org.cytoscape.ding.customgraphics.NullCustomGraphics,0,[ Remove Graphics ]," type="string"/>
      <att name="NODE_LABEL_TRANSPARENCY" value="255" type="string"/>
      <att name="NODE_CUSTOMGRAPHICS_POSITION_3" value="C,C,c,0.00,0.00" type="string"/>
      <att name="NODE_LABEL_FONT_SIZE" value="15" type="string"/>
      <att name="NODE_CUSTOMGRAPHICS_POSITION_5" value="C,C,c,0.00,0.00" type="string"/>
      <att name="NODE_CUSTOMGRAPHICS_9" value="org.cytoscape.ding.customgraphics.NullCustomGraphics,0,[ Remove Graphics ]," type="string"/>
      <att name="NODE_CUSTOMGRAPHICS_POSITION_1" value="C,C,c,0.00,0.00" type="string"/>
      <att name="NODE_NESTED_NETWORK_IMAGE_VISIBLE" value="true" type="string"/>
      <att name="NODE_DEPTH" value="0.0" type="string"/>
      <att name="NODE_TRANSPARENCY" value="255" type="string"/>
      <att name="NODE_VISIBLE" value="true" type="string"/>
      <att name="NODE_CUSTOMGRAPHICS_5" value="org.cytoscape.ding.customgraphics.NullCustomGraphics,0,[ Remove Graphics ]," type="string"/>
      <att name="NODE_TOOLTIP" value="" type="string"/>
      <att name="NODE_CUSTOMGRAPHICS_POSITION_8" value="C,C,c,0.00,0.00" type="string"/>
      <att name="NODE_CUSTOMGRAPHICS_4" value="org.cytoscape.ding.customgraphics.NullCustomGraphics,0,[ Remove Graphics ]," type="string"/>
      <att name="NODE_CUSTOMGRAPHICS_6" value="org.cytoscape.ding.customgraphics.NullCustomGraphics,0,[ Remove Graphics ]," type="string"/>
      <att name="NODE_LABEL_POSITION" value="C,C,c,0.00,0.00" type="string"/>
      <att name="NODE_LABEL_WIDTH" value="100.0" type="string"/>
      <att name="NODE_CUSTOMGRAPHICS_POSITION_9" value="C,C,c,0.00,0.00" type="string"/>
      <att name="NODE_CUSTOMGRAPHICS_POSITION_7" value="C,C,c,0.00,0.00" type="string"/>
      <att name="NODE_BORDER_TRANSPARENCY" value="255" type="string"/>
      <att name="NODE_CUSTOMGRAPHICS_SIZE_3" value="0.0" type="string"/>
      <att name="NODE_CUSTOMGRAPHICS_SIZE_6" value="0.0" type="string"/>
      <att name="NODE_CUSTOMGRAPHICS_POSITION_6" value="C,C,c,0.00,0.00" type="string"/>
      <att name="NODE_CUSTOMGRAPHICS_3" value="org.cytoscape.ding.customgraphics.NullCustomGraphics,0,[ Remove Graphics ]," type="string"/>
      <att name="NODE_CUSTOMGRAPHICS_SIZE_1" value="0.0" type="string"/>
      <att name="NODE_SELECTED" value="false" type="string"/>
      <att name="NODE_CUSTOMGRAPHICS_SIZE_8" value="0.0" type="string"/>
      <att name="NODE_CUSTOMGRAPHICS_SIZE_5" value="0.0" type="string"/>
      <att name="NODE_LABEL_COLOR" value="#000000" type="string"/>
      <att name="NODE_CUSTOMGRAPHICS_POSITION_4" value="C,C,c,0.00,0.00" type="string"/>
      <att name="NODE_CUSTOMGRAPHICS_7" value="org.cytoscape.ding.customgraphics.NullCustomGraphics,0,[ Remove Graphics ]," type="string"/>
      <att name="NODE_CUSTOMGRAPHICS_POSITION_2" value="C,C,c,0.00,0.00" type="string"/>
      <att name="NODE_CUSTOMGRAPHICS_2" value="org.cytoscape.ding.customgraphics.NullCustomGraphics,0,[ Remove Graphics ]," type="string"/>
      <att name="NODE_BORDER_STROKE" value="SOLID" type="string"/>
      <att name="NODE_LABEL_FONT_FACE" value="Dialog.plain,plain,15" type="string"/>
    </graphics>
  </node>
  <node id="73" label="S100A9">
    <att name="shared name" value="S100A9" type="string"/>
    <att name="name" value="S100A9" type="string"/>
    <att name="selected" value="0" type="boolean"/>
    <att name="FCexp" value="1.305396581" type="real"/>
    <att name="FCsig" value="1.305396581" type="real"/>
    <att name="bg_description" value="S100 calcium binding protein A9" type="string"/>
    <att name="bg_inputName" value="S100A9" type="string"/>
    <att name="bg_isSeed" value="1" type="boolean"/>
    <att name="bg_molSpecie" value="GENE" type="string"/>
    <att name="bg_name" value="S100A9" type="string"/>
    <att name="bg_sbId" value="141679" type="integer"/>
    <att name="bg_sourceOrganism" value="Homo sapiens (Human)" type="string"/>
    <att name="bg_taxId" value="0" type="integer"/>
    <att name="bg_version" value="1302" type="integer"/>
    <att name="canonicalName" value="S100A9" type="string"/>
    <att name="label" value="S100A9" type="string"/>
    <att name="vizmap:BisoGenet_Network_002 NODE_FILL_COLOR" value="java.awt.Color[r=0,g=169,b=86]" type="string"/>
    <att name="vizmap:BisoGenet_Network_002 NODE_LABEL" value="S100A9" type="string"/>
    <att name="vizmap:whole pic NODE_FILL_COLOR" value="java.awt.Color[r=0,g=169,b=86]" type="string"/>
    <att name="vizmap:whole pic NODE_HEIGHT" value="35.0" type="string"/>
    <att name="vizmap:whole pic NODE_WIDTH" value="35.0" type="string"/>
    <graphics outline="#000000" w="35.0" width="0.0" h="35.0" y="1447.482666015625" z="0.0" x="950.955810546875" fill="#00a956" type="ELLIPSE">
      <att name="NODE_LABEL" value="S100A9" type="string"/>
      <att name="NODE_CUSTOMGRAPHICS_1" value="org.cytoscape.ding.customgraphics.NullCustomGraphics,0,[ Remove Graphics ]," type="string"/>
      <att name="NODE_SELECTED_PAINT" value="#ffff00" type="string"/>
      <att name="NODE_CUSTOMGRAPHICS_SIZE_7" value="0.0" type="string"/>
      <att name="NODE_CUSTOMGRAPHICS_SIZE_4" value="0.0" type="string"/>
      <att name="NODE_CUSTOMGRAPHICS_SIZE_2" value="0.0" type="string"/>
      <att name="NODE_CUSTOMGRAPHICS_SIZE_9" value="0.0" type="string"/>
      <att name="NODE_CUSTOMGRAPHICS_8" value="org.cytoscape.ding.customgraphics.NullCustomGraphics,0,[ Remove Graphics ]," type="string"/>
      <att name="NODE_LABEL_TRANSPARENCY" value="255" type="string"/>
      <att name="NODE_CUSTOMGRAPHICS_POSITION_3" value="C,C,c,0.00,0.00" type="string"/>
      <att name="NODE_LABEL_FONT_SIZE" value="15" type="string"/>
      <att name="NODE_CUSTOMGRAPHICS_POSITION_5" value="C,C,c,0.00,0.00" type="string"/>
      <att name="NODE_CUSTOMGRAPHICS_9" value="org.cytoscape.ding.customgraphics.NullCustomGraphics,0,[ Remove Graphics ]," type="string"/>
      <att name="NODE_CUSTOMGRAPHICS_POSITION_1" value="C,C,c,0.00,0.00" type="string"/>
      <att name="NODE_NESTED_NETWORK_IMAGE_VISIBLE" value="true" type="string"/>
      <att name="NODE_DEPTH" value="0.0" type="string"/>
      <att name="NODE_TRANSPARENCY" value="255" type="string"/>
      <att name="NODE_VISIBLE" value="true" type="string"/>
      <att name="NODE_CUSTOMGRAPHICS_5" value="org.cytoscape.ding.customgraphics.NullCustomGraphics,0,[ Remove Graphics ]," type="string"/>
      <att name="NODE_TOOLTIP" value="" type="string"/>
      <att name="NODE_CUSTOMGRAPHICS_POSITION_8" value="C,C,c,0.00,0.00" type="string"/>
      <att name="NODE_CUSTOMGRAPHICS_4" value="org.cytoscape.ding.customgraphics.NullCustomGraphics,0,[ Remove Graphics ]," type="string"/>
      <att name="NODE_CUSTOMGRAPHICS_6" value="org.cytoscape.ding.customgraphics.NullCustomGraphics,0,[ Remove Graphics ]," type="string"/>
      <att name="NODE_LABEL_POSITION" value="C,C,c,0.00,0.00" type="string"/>
      <att name="NODE_LABEL_WIDTH" value="100.0" type="string"/>
      <att name="NODE_CUSTOMGRAPHICS_POSITION_9" value="C,C,c,0.00,0.00" type="string"/>
      <att name="NODE_CUSTOMGRAPHICS_POSITION_7" value="C,C,c,0.00,0.00" type="string"/>
      <att name="NODE_BORDER_TRANSPARENCY" value="255" type="string"/>
      <att name="NODE_CUSTOMGRAPHICS_SIZE_3" value="0.0" type="string"/>
      <att name="NODE_CUSTOMGRAPHICS_SIZE_6" value="0.0" type="string"/>
      <att name="NODE_CUSTOMGRAPHICS_POSITION_6" value="C,C,c,0.00,0.00" type="string"/>
      <att name="NODE_CUSTOMGRAPHICS_3" value="org.cytoscape.ding.customgraphics.NullCustomGraphics,0,[ Remove Graphics ]," type="string"/>
      <att name="NODE_CUSTOMGRAPHICS_SIZE_1" value="0.0" type="string"/>
      <att name="NODE_SELECTED" value="false" type="string"/>
      <att name="NODE_CUSTOMGRAPHICS_SIZE_8" value="0.0" type="string"/>
      <att name="NODE_CUSTOMGRAPHICS_SIZE_5" value="0.0" type="string"/>
      <att name="NODE_LABEL_COLOR" value="#000000" type="string"/>
      <att name="NODE_CUSTOMGRAPHICS_POSITION_4" value="C,C,c,0.00,0.00" type="string"/>
      <att name="NODE_CUSTOMGRAPHICS_7" value="org.cytoscape.ding.customgraphics.NullCustomGraphics,0,[ Remove Graphics ]," type="string"/>
      <att name="NODE_CUSTOMGRAPHICS_POSITION_2" value="C,C,c,0.00,0.00" type="string"/>
      <att name="NODE_CUSTOMGRAPHICS_2" value="org.cytoscape.ding.customgraphics.NullCustomGraphics,0,[ Remove Graphics ]," type="string"/>
      <att name="NODE_BORDER_STROKE" value="SOLID" type="string"/>
      <att name="NODE_LABEL_FONT_FACE" value="Dialog.plain,plain,15" type="string"/>
    </graphics>
  </node>
  <node id="72" label="RNF185">
    <att name="shared name" value="RNF185" type="string"/>
    <att name="name" value="RNF185" type="string"/>
    <att name="selected" value="0" type="boolean"/>
    <att name="FCexp" value="-1.3127971" type="real"/>
    <att name="FCsig" value="-1.3127971" type="real"/>
    <att name="bg_description" value="ring finger protein 185" type="string"/>
    <att name="bg_inputName" value="RNF185" type="string"/>
    <att name="bg_isSeed" value="1" type="boolean"/>
    <att name="bg_molSpecie" value="GENE" type="string"/>
    <att name="bg_name" value="RNF185" type="string"/>
    <att name="bg_sbId" value="129472" type="integer"/>
    <att name="bg_sourceOrganism" value="Homo sapiens (Human)" type="string"/>
    <att name="bg_taxId" value="0" type="integer"/>
    <att name="bg_version" value="1302" type="integer"/>
    <att name="canonicalName" value="RNF185" type="string"/>
    <att name="label" value="RNF185" type="string"/>
    <att name="vizmap:BisoGenet_Network_002 NODE_FILL_COLOR" value="java.awt.Color[r=0,g=86,b=169]" type="string"/>
    <att name="vizmap:BisoGenet_Network_002 NODE_LABEL" value="RNF185" type="string"/>
    <att name="vizmap:whole pic NODE_FILL_COLOR" value="java.awt.Color[r=0,g=88,b=167]" type="string"/>
    <att name="vizmap:whole pic NODE_HEIGHT" value="34.999755859375" type="string"/>
    <att name="vizmap:whole pic NODE_WIDTH" value="35.0" type="string"/>
    <graphics outline="#000000" w="35.0" width="0.0" h="35.0" y="1262.580810546875" z="0.0" x="687.136962890625" fill="#0056a9" type="ELLIPSE">
      <att name="NODE_LABEL" value="RNF185" type="string"/>
      <att name="NODE_CUSTOMGRAPHICS_1" value="org.cytoscape.ding.customgraphics.NullCustomGraphics,0,[ Remove Graphics ]," type="string"/>
      <att name="NODE_SELECTED_PAINT" value="#ffff00" type="string"/>
      <att name="NODE_CUSTOMGRAPHICS_SIZE_7" value="0.0" type="string"/>
      <att name="NODE_CUSTOMGRAPHICS_SIZE_4" value="0.0" type="string"/>
      <att name="NODE_CUSTOMGRAPHICS_SIZE_2" value="0.0" type="string"/>
      <att name="NODE_CUSTOMGRAPHICS_SIZE_9" value="0.0" type="string"/>
      <att name="NODE_CUSTOMGRAPHICS_8" value="org.cytoscape.ding.customgraphics.NullCustomGraphics,0,[ Remove Graphics ]," type="string"/>
      <att name="NODE_LABEL_TRANSPARENCY" value="255" type="string"/>
      <att name="NODE_CUSTOMGRAPHICS_POSITION_3" value="C,C,c,0.00,0.00" type="string"/>
      <att name="NODE_LABEL_FONT_SIZE" value="15" type="string"/>
      <att name="NODE_CUSTOMGRAPHICS_POSITION_5" value="C,C,c,0.00,0.00" type="string"/>
      <att name="NODE_CUSTOMGRAPHICS_9" value="org.cytoscape.ding.customgraphics.NullCustomGraphics,0,[ Remove Graphics ]," type="string"/>
      <att name="NODE_CUSTOMGRAPHICS_POSITION_1" value="C,C,c,0.00,0.00" type="string"/>
      <att name="NODE_NESTED_NETWORK_IMAGE_VISIBLE" value="true" type="string"/>
      <att name="NODE_DEPTH" value="0.0" type="string"/>
      <att name="NODE_TRANSPARENCY" value="255" type="string"/>
      <att name="NODE_VISIBLE" value="true" type="string"/>
      <att name="NODE_CUSTOMGRAPHICS_5" value="org.cytoscape.ding.customgraphics.NullCustomGraphics,0,[ Remove Graphics ]," type="string"/>
      <att name="NODE_TOOLTIP" value="" type="string"/>
      <att name="NODE_CUSTOMGRAPHICS_POSITION_8" value="C,C,c,0.00,0.00" type="string"/>
      <att name="NODE_CUSTOMGRAPHICS_4" value="org.cytoscape.ding.customgraphics.NullCustomGraphics,0,[ Remove Graphics ]," type="string"/>
      <att name="NODE_CUSTOMGRAPHICS_6" value="org.cytoscape.ding.customgraphics.NullCustomGraphics,0,[ Remove Graphics ]," type="string"/>
      <att name="NODE_LABEL_POSITION" value="C,C,c,0.00,0.00" type="string"/>
      <att name="NODE_LABEL_WIDTH" value="100.0" type="string"/>
      <att name="NODE_CUSTOMGRAPHICS_POSITION_9" value="C,C,c,0.00,0.00" type="string"/>
      <att name="NODE_CUSTOMGRAPHICS_POSITION_7" value="C,C,c,0.00,0.00" type="string"/>
      <att name="NODE_BORDER_TRANSPARENCY" value="255" type="string"/>
      <att name="NODE_CUSTOMGRAPHICS_SIZE_3" value="0.0" type="string"/>
      <att name="NODE_CUSTOMGRAPHICS_SIZE_6" value="0.0" type="string"/>
      <att name="NODE_CUSTOMGRAPHICS_POSITION_6" value="C,C,c,0.00,0.00" type="string"/>
      <att name="NODE_CUSTOMGRAPHICS_3" value="org.cytoscape.ding.customgraphics.NullCustomGraphics,0,[ Remove Graphics ]," type="string"/>
      <att name="NODE_CUSTOMGRAPHICS_SIZE_1" value="0.0" type="string"/>
      <att name="NODE_SELECTED" value="false" type="string"/>
      <att name="NODE_CUSTOMGRAPHICS_SIZE_8" value="0.0" type="string"/>
      <att name="NODE_CUSTOMGRAPHICS_SIZE_5" value="0.0" type="string"/>
      <att name="NODE_LABEL_COLOR" value="#000000" type="string"/>
      <att name="NODE_CUSTOMGRAPHICS_POSITION_4" value="C,C,c,0.00,0.00" type="string"/>
      <att name="NODE_CUSTOMGRAPHICS_7" value="org.cytoscape.ding.customgraphics.NullCustomGraphics,0,[ Remove Graphics ]," type="string"/>
      <att name="NODE_CUSTOMGRAPHICS_POSITION_2" value="C,C,c,0.00,0.00" type="string"/>
      <att name="NODE_CUSTOMGRAPHICS_2" value="org.cytoscape.ding.customgraphics.NullCustomGraphics,0,[ Remove Graphics ]," type="string"/>
      <att name="NODE_BORDER_STROKE" value="SOLID" type="string"/>
      <att name="NODE_LABEL_FONT_FACE" value="Dialog.plain,plain,15" type="string"/>
    </graphics>
  </node>
  <node id="71" label="PSMA6">
    <att name="shared name" value="PSMA6" type="string"/>
    <att name="name" value="PSMA6" type="string"/>
    <att name="selected" value="0" type="boolean"/>
    <att name="FCexp" value="-0.893499671" type="real"/>
    <att name="FCsig" value="-0.893499671" type="real"/>
    <att name="bg_description" value="proteasome (prosome, macropain) subunit, alpha type, 6" type="string"/>
    <att name="bg_inputName" value="PSMA6" type="string"/>
    <att name="bg_isSeed" value="1" type="boolean"/>
    <att name="bg_molSpecie" value="GENE" type="string"/>
    <att name="bg_name" value="PSMA6" type="string"/>
    <att name="bg_sbId" value="141371" type="integer"/>
    <att name="bg_sourceOrganism" value="Homo sapiens (Human)" type="string"/>
    <att name="bg_taxId" value="0" type="integer"/>
    <att name="bg_version" value="1302" type="integer"/>
    <att name="canonicalName" value="PSMA6" type="string"/>
    <att name="label" value="PSMA6" type="string"/>
    <att name="vizmap:BisoGenet_Network_002 NODE_FILL_COLOR" value="java.awt.Color[r=0,g=99,b=156]" type="string"/>
    <att name="vizmap:BisoGenet_Network_002 NODE_LABEL" value="PSMA6" type="string"/>
    <att name="vizmap:whole pic NODE_FILL_COLOR" value="java.awt.Color[r=0,g=99,b=156]" type="string"/>
    <att name="vizmap:whole pic NODE_HEIGHT" value="35.0" type="string"/>
    <att name="vizmap:whole pic NODE_WIDTH" value="35.0" type="string"/>
    <graphics outline="#000000" w="35.0" width="0.0" h="35.0" y="1192.38916015625" z="0.0" x="815.6968994140625" fill="#00639c" type="ELLIPSE">
      <att name="NODE_LABEL" value="PSMA6" type="string"/>
      <att name="NODE_CUSTOMGRAPHICS_1" value="org.cytoscape.ding.customgraphics.NullCustomGraphics,0,[ Remove Graphics ]," type="string"/>
      <att name="NODE_SELECTED_PAINT" value="#ffff00" type="string"/>
      <att name="NODE_CUSTOMGRAPHICS_SIZE_7" value="0.0" type="string"/>
      <att name="NODE_CUSTOMGRAPHICS_SIZE_4" value="0.0" type="string"/>
      <att name="NODE_CUSTOMGRAPHICS_SIZE_2" value="0.0" type="string"/>
      <att name="NODE_CUSTOMGRAPHICS_SIZE_9" value="0.0" type="string"/>
      <att name="NODE_CUSTOMGRAPHICS_8" value="org.cytoscape.ding.customgraphics.NullCustomGraphics,0,[ Remove Graphics ]," type="string"/>
      <att name="NODE_LABEL_TRANSPARENCY" value="255" type="string"/>
      <att name="NODE_CUSTOMGRAPHICS_POSITION_3" value="C,C,c,0.00,0.00" type="string"/>
      <att name="NODE_LABEL_FONT_SIZE" value="15" type="string"/>
      <att name="NODE_CUSTOMGRAPHICS_POSITION_5" value="C,C,c,0.00,0.00" type="string"/>
      <att name="NODE_CUSTOMGRAPHICS_9" value="org.cytoscape.ding.customgraphics.NullCustomGraphics,0,[ Remove Graphics ]," type="string"/>
      <att name="NODE_CUSTOMGRAPHICS_POSITION_1" value="C,C,c,0.00,0.00" type="string"/>
      <att name="NODE_NESTED_NETWORK_IMAGE_VISIBLE" value="true" type="string"/>
      <att name="NODE_DEPTH" value="0.0" type="string"/>
      <att name="NODE_TRANSPARENCY" value="255" type="string"/>
      <att name="NODE_VISIBLE" value="true" type="string"/>
      <att name="NODE_CUSTOMGRAPHICS_5" value="org.cytoscape.ding.customgraphics.NullCustomGraphics,0,[ Remove Graphics ]," type="string"/>
      <att name="NODE_TOOLTIP" value="" type="string"/>
      <att name="NODE_CUSTOMGRAPHICS_POSITION_8" value="C,C,c,0.00,0.00" type="string"/>
      <att name="NODE_CUSTOMGRAPHICS_4" value="org.cytoscape.ding.customgraphics.NullCustomGraphics,0,[ Remove Graphics ]," type="string"/>
      <att name="NODE_CUSTOMGRAPHICS_6" value="org.cytoscape.ding.customgraphics.NullCustomGraphics,0,[ Remove Graphics ]," type="string"/>
      <att name="NODE_LABEL_POSITION" value="C,C,c,0.00,0.00" type="string"/>
      <att name="NODE_LABEL_WIDTH" value="100.0" type="string"/>
      <att name="NODE_CUSTOMGRAPHICS_POSITION_9" value="C,C,c,0.00,0.00" type="string"/>
      <att name="NODE_CUSTOMGRAPHICS_POSITION_7" value="C,C,c,0.00,0.00" type="string"/>
      <att name="NODE_BORDER_TRANSPARENCY" value="255" type="string"/>
      <att name="NODE_CUSTOMGRAPHICS_SIZE_3" value="0.0" type="string"/>
      <att name="NODE_CUSTOMGRAPHICS_SIZE_6" value="0.0" type="string"/>
      <att name="NODE_CUSTOMGRAPHICS_POSITION_6" value="C,C,c,0.00,0.00" type="string"/>
      <att name="NODE_CUSTOMGRAPHICS_3" value="org.cytoscape.ding.customgraphics.NullCustomGraphics,0,[ Remove Graphics ]," type="string"/>
      <att name="NODE_CUSTOMGRAPHICS_SIZE_1" value="0.0" type="string"/>
      <att name="NODE_SELECTED" value="false" type="string"/>
      <att name="NODE_CUSTOMGRAPHICS_SIZE_8" value="0.0" type="string"/>
      <att name="NODE_CUSTOMGRAPHICS_SIZE_5" value="0.0" type="string"/>
      <att name="NODE_LABEL_COLOR" value="#000000" type="string"/>
      <att name="NODE_CUSTOMGRAPHICS_POSITION_4" value="C,C,c,0.00,0.00" type="string"/>
      <att name="NODE_CUSTOMGRAPHICS_7" value="org.cytoscape.ding.customgraphics.NullCustomGraphics,0,[ Remove Graphics ]," type="string"/>
      <att name="NODE_CUSTOMGRAPHICS_POSITION_2" value="C,C,c,0.00,0.00" type="string"/>
      <att name="NODE_CUSTOMGRAPHICS_2" value="org.cytoscape.ding.customgraphics.NullCustomGraphics,0,[ Remove Graphics ]," type="string"/>
      <att name="NODE_BORDER_STROKE" value="SOLID" type="string"/>
      <att name="NODE_LABEL_FONT_FACE" value="Dialog.plain,plain,15" type="string"/>
    </graphics>
  </node>
  <node id="70" label="PSMA3">
    <att name="shared name" value="PSMA3" type="string"/>
    <att name="name" value="PSMA3" type="string"/>
    <att name="selected" value="0" type="boolean"/>
    <att name="FCexp" value="-0.801915645" type="real"/>
    <att name="FCsig" value="-0.801915645" type="real"/>
    <att name="bg_description" value="proteasome (prosome, macropain) subunit, alpha type, 3" type="string"/>
    <att name="bg_inputName" value="PSMA3" type="string"/>
    <att name="bg_isSeed" value="1" type="boolean"/>
    <att name="bg_molSpecie" value="GENE" type="string"/>
    <att name="bg_name" value="PSMA3" type="string"/>
    <att name="bg_sbId" value="141374" type="integer"/>
    <att name="bg_sourceOrganism" value="Homo sapiens (Human)" type="string"/>
    <att name="bg_taxId" value="0" type="integer"/>
    <att name="bg_version" value="1302" type="integer"/>
    <att name="canonicalName" value="PSMA3" type="string"/>
    <att name="label" value="PSMA3" type="string"/>
    <att name="vizmap:BisoGenet_Network_002 NODE_FILL_COLOR" value="java.awt.Color[r=0,g=102,b=153]" type="string"/>
    <att name="vizmap:BisoGenet_Network_002 NODE_LABEL" value="PSMA3" type="string"/>
    <att name="vizmap:whole pic NODE_FILL_COLOR" value="java.awt.Color[r=0,g=102,b=153]" type="string"/>
    <att name="vizmap:whole pic NODE_HEIGHT" value="35.0" type="string"/>
    <att name="vizmap:whole pic NODE_WIDTH" value="35.0" type="string"/>
    <graphics outline="#000000" w="35.0" width="0.0" h="35.0" y="1128.5238037109375" z="0.0" x="874.2606201171875" fill="#006699" type="ELLIPSE">
      <att name="NODE_LABEL" value="PSMA3" type="string"/>
      <att name="NODE_CUSTOMGRAPHICS_1" value="org.cytoscape.ding.customgraphics.NullCustomGraphics,0,[ Remove Graphics ]," type="string"/>
      <att name="NODE_SELECTED_PAINT" value="#ffff00" type="string"/>
      <att name="NODE_CUSTOMGRAPHICS_SIZE_7" value="0.0" type="string"/>
      <att name="NODE_CUSTOMGRAPHICS_SIZE_4" value="0.0" type="string"/>
      <att name="NODE_CUSTOMGRAPHICS_SIZE_2" value="0.0" type="string"/>
      <att name="NODE_CUSTOMGRAPHICS_SIZE_9" value="0.0" type="string"/>
      <att name="NODE_CUSTOMGRAPHICS_8" value="org.cytoscape.ding.customgraphics.NullCustomGraphics,0,[ Remove Graphics ]," type="string"/>
      <att name="NODE_LABEL_TRANSPARENCY" value="255" type="string"/>
      <att name="NODE_CUSTOMGRAPHICS_POSITION_3" value="C,C,c,0.00,0.00" type="string"/>
      <att name="NODE_LABEL_FONT_SIZE" value="15" type="string"/>
      <att name="NODE_CUSTOMGRAPHICS_POSITION_5" value="C,C,c,0.00,0.00" type="string"/>
      <att name="NODE_CUSTOMGRAPHICS_9" value="org.cytoscape.ding.customgraphics.NullCustomGraphics,0,[ Remove Graphics ]," type="string"/>
      <att name="NODE_CUSTOMGRAPHICS_POSITION_1" value="C,C,c,0.00,0.00" type="string"/>
      <att name="NODE_NESTED_NETWORK_IMAGE_VISIBLE" value="true" type="string"/>
      <att name="NODE_DEPTH" value="0.0" type="string"/>
      <att name="NODE_TRANSPARENCY" value="255" type="string"/>
      <att name="NODE_VISIBLE" value="true" type="string"/>
      <att name="NODE_CUSTOMGRAPHICS_5" value="org.cytoscape.ding.customgraphics.NullCustomGraphics,0,[ Remove Graphics ]," type="string"/>
      <att name="NODE_TOOLTIP" value="" type="string"/>
      <att name="NODE_CUSTOMGRAPHICS_POSITION_8" value="C,C,c,0.00,0.00" type="string"/>
      <att name="NODE_CUSTOMGRAPHICS_4" value="org.cytoscape.ding.customgraphics.NullCustomGraphics,0,[ Remove Graphics ]," type="string"/>
      <att name="NODE_CUSTOMGRAPHICS_6" value="org.cytoscape.ding.customgraphics.NullCustomGraphics,0,[ Remove Graphics ]," type="string"/>
      <att name="NODE_LABEL_POSITION" value="C,C,c,0.00,0.00" type="string"/>
      <att name="NODE_LABEL_WIDTH" value="100.0" type="string"/>
      <att name="NODE_CUSTOMGRAPHICS_POSITION_9" value="C,C,c,0.00,0.00" type="string"/>
      <att name="NODE_CUSTOMGRAPHICS_POSITION_7" value="C,C,c,0.00,0.00" type="string"/>
      <att name="NODE_BORDER_TRANSPARENCY" value="255" type="string"/>
      <att name="NODE_CUSTOMGRAPHICS_SIZE_3" value="0.0" type="string"/>
      <att name="NODE_CUSTOMGRAPHICS_SIZE_6" value="0.0" type="string"/>
      <att name="NODE_CUSTOMGRAPHICS_POSITION_6" value="C,C,c,0.00,0.00" type="string"/>
      <att name="NODE_CUSTOMGRAPHICS_3" value="org.cytoscape.ding.customgraphics.NullCustomGraphics,0,[ Remove Graphics ]," type="string"/>
      <att name="NODE_CUSTOMGRAPHICS_SIZE_1" value="0.0" type="string"/>
      <att name="NODE_SELECTED" value="false" type="string"/>
      <att name="NODE_CUSTOMGRAPHICS_SIZE_8" value="0.0" type="string"/>
      <att name="NODE_CUSTOMGRAPHICS_SIZE_5" value="0.0" type="string"/>
      <att name="NODE_LABEL_COLOR" value="#000000" type="string"/>
      <att name="NODE_CUSTOMGRAPHICS_POSITION_4" value="C,C,c,0.00,0.00" type="string"/>
      <att name="NODE_CUSTOMGRAPHICS_7" value="org.cytoscape.ding.customgraphics.NullCustomGraphics,0,[ Remove Graphics ]," type="string"/>
      <att name="NODE_CUSTOMGRAPHICS_POSITION_2" value="C,C,c,0.00,0.00" type="string"/>
      <att name="NODE_CUSTOMGRAPHICS_2" value="org.cytoscape.ding.customgraphics.NullCustomGraphics,0,[ Remove Graphics ]," type="string"/>
      <att name="NODE_BORDER_STROKE" value="SOLID" type="string"/>
      <att name="NODE_LABEL_FONT_FACE" value="Dialog.plain,plain,15" type="string"/>
    </graphics>
  </node>
  <node id="69" label="KIF5B">
    <att name="shared name" value="KIF5B" type="string"/>
    <att name="name" value="KIF5B" type="string"/>
    <att name="selected" value="0" type="boolean"/>
    <att name="FCexp" value="-0.83676018" type="real"/>
    <att name="FCsig" value="-0.83676018" type="real"/>
    <att name="bg_description" value="kinesin family member 5B" type="string"/>
    <att name="bg_inputName" value="KIF5B" type="string"/>
    <att name="bg_isSeed" value="1" type="boolean"/>
    <att name="bg_molSpecie" value="GENE" type="string"/>
    <att name="bg_name" value="KIF5B" type="string"/>
    <att name="bg_sbId" value="143717" type="integer"/>
    <att name="bg_sourceOrganism" value="Homo sapiens (Human)" type="string"/>
    <att name="bg_taxId" value="0" type="integer"/>
    <att name="bg_version" value="1302" type="integer"/>
    <att name="canonicalName" value="KIF5B" type="string"/>
    <att name="label" value="KIF5B" type="string"/>
    <att name="vizmap:BisoGenet_Network_002 NODE_FILL_COLOR" value="java.awt.Color[r=0,g=101,b=154]" type="string"/>
    <att name="vizmap:BisoGenet_Network_002 NODE_LABEL" value="KIF5B" type="string"/>
    <att name="vizmap:whole pic NODE_FILL_COLOR" value="java.awt.Color[r=0,g=101,b=154]" type="string"/>
    <att name="vizmap:whole pic NODE_HEIGHT" value="35.0" type="string"/>
    <att name="vizmap:whole pic NODE_WIDTH" value="34.99993896484375" type="string"/>
    <graphics outline="#000000" w="35.0" width="0.0" h="35.0" y="1067.7276611328125" z="0.0" x="694.432373046875" fill="#00659a" type="ELLIPSE">
      <att name="NODE_LABEL" value="KIF5B" type="string"/>
      <att name="NODE_CUSTOMGRAPHICS_1" value="org.cytoscape.ding.customgraphics.NullCustomGraphics,0,[ Remove Graphics ]," type="string"/>
      <att name="NODE_SELECTED_PAINT" value="#ffff00" type="string"/>
      <att name="NODE_CUSTOMGRAPHICS_SIZE_7" value="0.0" type="string"/>
      <att name="NODE_CUSTOMGRAPHICS_SIZE_4" value="0.0" type="string"/>
      <att name="NODE_CUSTOMGRAPHICS_SIZE_2" value="0.0" type="string"/>
      <att name="NODE_CUSTOMGRAPHICS_SIZE_9" value="0.0" type="string"/>
      <att name="NODE_CUSTOMGRAPHICS_8" value="org.cytoscape.ding.customgraphics.NullCustomGraphics,0,[ Remove Graphics ]," type="string"/>
      <att name="NODE_LABEL_TRANSPARENCY" value="255" type="string"/>
      <att name="NODE_CUSTOMGRAPHICS_POSITION_3" value="C,C,c,0.00,0.00" type="string"/>
      <att name="NODE_LABEL_FONT_SIZE" value="15" type="string"/>
      <att name="NODE_CUSTOMGRAPHICS_POSITION_5" value="C,C,c,0.00,0.00" type="string"/>
      <att name="NODE_CUSTOMGRAPHICS_9" value="org.cytoscape.ding.customgraphics.NullCustomGraphics,0,[ Remove Graphics ]," type="string"/>
      <att name="NODE_CUSTOMGRAPHICS_POSITION_1" value="C,C,c,0.00,0.00" type="string"/>
      <att name="NODE_NESTED_NETWORK_IMAGE_VISIBLE" value="true" type="string"/>
      <att name="NODE_DEPTH" value="0.0" type="string"/>
      <att name="NODE_TRANSPARENCY" value="255" type="string"/>
      <att name="NODE_VISIBLE" value="true" type="string"/>
      <att name="NODE_CUSTOMGRAPHICS_5" value="org.cytoscape.ding.customgraphics.NullCustomGraphics,0,[ Remove Graphics ]," type="string"/>
      <att name="NODE_TOOLTIP" value="" type="string"/>
      <att name="NODE_CUSTOMGRAPHICS_POSITION_8" value="C,C,c,0.00,0.00" type="string"/>
      <att name="NODE_CUSTOMGRAPHICS_4" value="org.cytoscape.ding.customgraphics.NullCustomGraphics,0,[ Remove Graphics ]," type="string"/>
      <att name="NODE_CUSTOMGRAPHICS_6" value="org.cytoscape.ding.customgraphics.NullCustomGraphics,0,[ Remove Graphics ]," type="string"/>
      <att name="NODE_LABEL_POSITION" value="C,C,c,0.00,0.00" type="string"/>
      <att name="NODE_LABEL_WIDTH" value="100.0" type="string"/>
      <att name="NODE_CUSTOMGRAPHICS_POSITION_9" value="C,C,c,0.00,0.00" type="string"/>
      <att name="NODE_CUSTOMGRAPHICS_POSITION_7" value="C,C,c,0.00,0.00" type="string"/>
      <att name="NODE_BORDER_TRANSPARENCY" value="255" type="string"/>
      <att name="NODE_CUSTOMGRAPHICS_SIZE_3" value="0.0" type="string"/>
      <att name="NODE_CUSTOMGRAPHICS_SIZE_6" value="0.0" type="string"/>
      <att name="NODE_CUSTOMGRAPHICS_POSITION_6" value="C,C,c,0.00,0.00" type="string"/>
      <att name="NODE_CUSTOMGRAPHICS_3" value="org.cytoscape.ding.customgraphics.NullCustomGraphics,0,[ Remove Graphics ]," type="string"/>
      <att name="NODE_CUSTOMGRAPHICS_SIZE_1" value="0.0" type="string"/>
      <att name="NODE_SELECTED" value="false" type="string"/>
      <att name="NODE_CUSTOMGRAPHICS_SIZE_8" value="0.0" type="string"/>
      <att name="NODE_CUSTOMGRAPHICS_SIZE_5" value="0.0" type="string"/>
      <att name="NODE_LABEL_COLOR" value="#000000" type="string"/>
      <att name="NODE_CUSTOMGRAPHICS_POSITION_4" value="C,C,c,0.00,0.00" type="string"/>
      <att name="NODE_CUSTOMGRAPHICS_7" value="org.cytoscape.ding.customgraphics.NullCustomGraphics,0,[ Remove Graphics ]," type="string"/>
      <att name="NODE_CUSTOMGRAPHICS_POSITION_2" value="C,C,c,0.00,0.00" type="string"/>
      <att name="NODE_CUSTOMGRAPHICS_2" value="org.cytoscape.ding.customgraphics.NullCustomGraphics,0,[ Remove Graphics ]," type="string"/>
      <att name="NODE_BORDER_STROKE" value="SOLID" type="string"/>
      <att name="NODE_LABEL_FONT_FACE" value="Dialog.plain,plain,15" type="string"/>
    </graphics>
  </node>
  <node id="68" label="UBE2S">
    <att name="shared name" value="UBE2S" type="string"/>
    <att name="name" value="UBE2S" type="string"/>
    <att name="selected" value="0" type="boolean"/>
    <att name="FCexp" value="-1.1703936" type="real"/>
    <att name="FCsig" value="-1.1703936" type="real"/>
    <att name="bg_description" value="ubiquitin-conjugating enzyme E2S" type="string"/>
    <att name="bg_inputName" value="UBE2S" type="string"/>
    <att name="bg_isSeed" value="1" type="boolean"/>
    <att name="bg_molSpecie" value="GENE" type="string"/>
    <att name="bg_name" value="UBE2S" type="string"/>
    <att name="bg_sbId" value="135727" type="integer"/>
    <att name="bg_sourceOrganism" value="Homo sapiens (Human)" type="string"/>
    <att name="bg_taxId" value="0" type="integer"/>
    <att name="bg_version" value="1302" type="integer"/>
    <att name="canonicalName" value="UBE2S" type="string"/>
    <att name="label" type="string"/>
    <att name="vizmap:BisoGenet_Network_002 NODE_FILL_COLOR" value="java.awt.Color[r=0,g=90,b=165]" type="string"/>
    <att name="vizmap:BisoGenet_Network_002 NODE_LABEL" value="UBE2S" type="string"/>
    <att name="vizmap:whole pic NODE_FILL_COLOR" type="string"/>
    <att name="vizmap:whole pic NODE_HEIGHT" type="string"/>
    <att name="vizmap:whole pic NODE_WIDTH" type="string"/>
    <graphics outline="#000000" w="35.0" width="0.0" h="35.0" y="909.332275390625" z="0.0" x="660.9998779296875" fill="#005aa5" type="ELLIPSE">
      <att name="NODE_LABEL" value="UBE2S" type="string"/>
      <att name="NODE_CUSTOMGRAPHICS_1" value="org.cytoscape.ding.customgraphics.NullCustomGraphics,0,[ Remove Graphics ]," type="string"/>
      <att name="NODE_SELECTED_PAINT" value="#ffff00" type="string"/>
      <att name="NODE_CUSTOMGRAPHICS_SIZE_7" value="0.0" type="string"/>
      <att name="NODE_CUSTOMGRAPHICS_SIZE_4" value="0.0" type="string"/>
      <att name="NODE_CUSTOMGRAPHICS_SIZE_2" value="0.0" type="string"/>
      <att name="NODE_CUSTOMGRAPHICS_SIZE_9" value="0.0" type="string"/>
      <att name="NODE_CUSTOMGRAPHICS_8" value="org.cytoscape.ding.customgraphics.NullCustomGraphics,0,[ Remove Graphics ]," type="string"/>
      <att name="NODE_LABEL_TRANSPARENCY" value="255" type="string"/>
      <att name="NODE_CUSTOMGRAPHICS_POSITION_3" value="C,C,c,0.00,0.00" type="string"/>
      <att name="NODE_LABEL_FONT_SIZE" value="15" type="string"/>
      <att name="NODE_CUSTOMGRAPHICS_POSITION_5" value="C,C,c,0.00,0.00" type="string"/>
      <att name="NODE_CUSTOMGRAPHICS_9" value="org.cytoscape.ding.customgraphics.NullCustomGraphics,0,[ Remove Graphics ]," type="string"/>
      <att name="NODE_CUSTOMGRAPHICS_POSITION_1" value="C,C,c,0.00,0.00" type="string"/>
      <att name="NODE_NESTED_NETWORK_IMAGE_VISIBLE" value="true" type="string"/>
      <att name="NODE_DEPTH" value="0.0" type="string"/>
      <att name="NODE_TRANSPARENCY" value="255" type="string"/>
      <att name="NODE_VISIBLE" value="true" type="string"/>
      <att name="NODE_CUSTOMGRAPHICS_5" value="org.cytoscape.ding.customgraphics.NullCustomGraphics,0,[ Remove Graphics ]," type="string"/>
      <att name="NODE_TOOLTIP" value="" type="string"/>
      <att name="NODE_CUSTOMGRAPHICS_POSITION_8" value="C,C,c,0.00,0.00" type="string"/>
      <att name="NODE_CUSTOMGRAPHICS_4" value="org.cytoscape.ding.customgraphics.NullCustomGraphics,0,[ Remove Graphics ]," type="string"/>
      <att name="NODE_CUSTOMGRAPHICS_6" value="org.cytoscape.ding.customgraphics.NullCustomGraphics,0,[ Remove Graphics ]," type="string"/>
      <att name="NODE_LABEL_POSITION" value="C,C,c,0.00,0.00" type="string"/>
      <att name="NODE_LABEL_WIDTH" value="100.0" type="string"/>
      <att name="NODE_CUSTOMGRAPHICS_POSITION_9" value="C,C,c,0.00,0.00" type="string"/>
      <att name="NODE_CUSTOMGRAPHICS_POSITION_7" value="C,C,c,0.00,0.00" type="string"/>
      <att name="NODE_BORDER_TRANSPARENCY" value="255" type="string"/>
      <att name="NODE_CUSTOMGRAPHICS_SIZE_3" value="0.0" type="string"/>
      <att name="NODE_CUSTOMGRAPHICS_SIZE_6" value="0.0" type="string"/>
      <att name="NODE_CUSTOMGRAPHICS_POSITION_6" value="C,C,c,0.00,0.00" type="string"/>
      <att name="NODE_CUSTOMGRAPHICS_3" value="org.cytoscape.ding.customgraphics.NullCustomGraphics,0,[ Remove Graphics ]," type="string"/>
      <att name="NODE_CUSTOMGRAPHICS_SIZE_1" value="0.0" type="string"/>
      <att name="NODE_SELECTED" value="false" type="string"/>
      <att name="NODE_CUSTOMGRAPHICS_SIZE_8" value="0.0" type="string"/>
      <att name="NODE_CUSTOMGRAPHICS_SIZE_5" value="0.0" type="string"/>
      <att name="NODE_LABEL_COLOR" value="#000000" type="string"/>
      <att name="NODE_CUSTOMGRAPHICS_POSITION_4" value="C,C,c,0.00,0.00" type="string"/>
      <att name="NODE_CUSTOMGRAPHICS_7" value="org.cytoscape.ding.customgraphics.NullCustomGraphics,0,[ Remove Graphics ]," type="string"/>
      <att name="NODE_CUSTOMGRAPHICS_POSITION_2" value="C,C,c,0.00,0.00" type="string"/>
      <att name="NODE_CUSTOMGRAPHICS_2" value="org.cytoscape.ding.customgraphics.NullCustomGraphics,0,[ Remove Graphics ]," type="string"/>
      <att name="NODE_BORDER_STROKE" value="SOLID" type="string"/>
      <att name="NODE_LABEL_FONT_FACE" value="Dialog.plain,plain,15" type="string"/>
    </graphics>
  </node>
  <node id="67" label="PSMB3">
    <att name="shared name" value="PSMB3" type="string"/>
    <att name="name" value="PSMB3" type="string"/>
    <att name="selected" value="0" type="boolean"/>
    <att name="FCexp" value="-1.4323265" type="real"/>
    <att name="FCsig" value="-1.4323265" type="real"/>
    <att name="bg_description" value="proteasome (prosome, macropain) subunit, beta type, 3" type="string"/>
    <att name="bg_inputName" value="PSMB3" type="string"/>
    <att name="bg_isSeed" value="1" type="boolean"/>
    <att name="bg_molSpecie" value="GENE" type="string"/>
    <att name="bg_name" value="PSMB3" type="string"/>
    <att name="bg_sbId" value="141367" type="integer"/>
    <att name="bg_sourceOrganism" value="Homo sapiens (Human)" type="string"/>
    <att name="bg_taxId" value="0" type="integer"/>
    <att name="bg_version" value="1302" type="integer"/>
    <att name="canonicalName" value="PSMB3" type="string"/>
    <att name="label" type="string"/>
    <att name="vizmap:BisoGenet_Network_002 NODE_FILL_COLOR" value="java.awt.Color[r=0,g=82,b=173]" type="string"/>
    <att name="vizmap:BisoGenet_Network_002 NODE_LABEL" value="PSMB3" type="string"/>
    <att name="vizmap:whole pic NODE_FILL_COLOR" type="string"/>
    <att name="vizmap:whole pic NODE_HEIGHT" type="string"/>
    <att name="vizmap:whole pic NODE_WIDTH" type="string"/>
    <graphics outline="#000000" w="35.0" width="0.0" h="35.0" y="1179.433349609375" z="0.0" x="740.0938720703125" fill="#0052ad" type="ELLIPSE">
      <att name="NODE_LABEL" value="PSMB3" type="string"/>
      <att name="NODE_CUSTOMGRAPHICS_1" value="org.cytoscape.ding.customgraphics.NullCustomGraphics,0,[ Remove Graphics ]," type="string"/>
      <att name="NODE_SELECTED_PAINT" value="#ffff00" type="string"/>
      <att name="NODE_CUSTOMGRAPHICS_SIZE_7" value="0.0" type="string"/>
      <att name="NODE_CUSTOMGRAPHICS_SIZE_4" value="0.0" type="string"/>
      <att name="NODE_CUSTOMGRAPHICS_SIZE_2" value="0.0" type="string"/>
      <att name="NODE_CUSTOMGRAPHICS_SIZE_9" value="0.0" type="string"/>
      <att name="NODE_CUSTOMGRAPHICS_8" value="org.cytoscape.ding.customgraphics.NullCustomGraphics,0,[ Remove Graphics ]," type="string"/>
      <att name="NODE_LABEL_TRANSPARENCY" value="255" type="string"/>
      <att name="NODE_CUSTOMGRAPHICS_POSITION_3" value="C,C,c,0.00,0.00" type="string"/>
      <att name="NODE_LABEL_FONT_SIZE" value="15" type="string"/>
      <att name="NODE_CUSTOMGRAPHICS_POSITION_5" value="C,C,c,0.00,0.00" type="string"/>
      <att name="NODE_CUSTOMGRAPHICS_9" value="org.cytoscape.ding.customgraphics.NullCustomGraphics,0,[ Remove Graphics ]," type="string"/>
      <att name="NODE_CUSTOMGRAPHICS_POSITION_1" value="C,C,c,0.00,0.00" type="string"/>
      <att name="NODE_NESTED_NETWORK_IMAGE_VISIBLE" value="true" type="string"/>
      <att name="NODE_DEPTH" value="0.0" type="string"/>
      <att name="NODE_TRANSPARENCY" value="255" type="string"/>
      <att name="NODE_VISIBLE" value="true" type="string"/>
      <att name="NODE_CUSTOMGRAPHICS_5" value="org.cytoscape.ding.customgraphics.NullCustomGraphics,0,[ Remove Graphics ]," type="string"/>
      <att name="NODE_TOOLTIP" value="" type="string"/>
      <att name="NODE_CUSTOMGRAPHICS_POSITION_8" value="C,C,c,0.00,0.00" type="string"/>
      <att name="NODE_CUSTOMGRAPHICS_4" value="org.cytoscape.ding.customgraphics.NullCustomGraphics,0,[ Remove Graphics ]," type="string"/>
      <att name="NODE_CUSTOMGRAPHICS_6" value="org.cytoscape.ding.customgraphics.NullCustomGraphics,0,[ Remove Graphics ]," type="string"/>
      <att name="NODE_LABEL_POSITION" value="C,C,c,0.00,0.00" type="string"/>
      <att name="NODE_LABEL_WIDTH" value="100.0" type="string"/>
      <att name="NODE_CUSTOMGRAPHICS_POSITION_9" value="C,C,c,0.00,0.00" type="string"/>
      <att name="NODE_CUSTOMGRAPHICS_POSITION_7" value="C,C,c,0.00,0.00" type="string"/>
      <att name="NODE_BORDER_TRANSPARENCY" value="255" type="string"/>
      <att name="NODE_CUSTOMGRAPHICS_SIZE_3" value="0.0" type="string"/>
      <att name="NODE_CUSTOMGRAPHICS_SIZE_6" value="0.0" type="string"/>
      <att name="NODE_CUSTOMGRAPHICS_POSITION_6" value="C,C,c,0.00,0.00" type="string"/>
      <att name="NODE_CUSTOMGRAPHICS_3" value="org.cytoscape.ding.customgraphics.NullCustomGraphics,0,[ Remove Graphics ]," type="string"/>
      <att name="NODE_CUSTOMGRAPHICS_SIZE_1" value="0.0" type="string"/>
      <att name="NODE_SELECTED" value="false" type="string"/>
      <att name="NODE_CUSTOMGRAPHICS_SIZE_8" value="0.0" type="string"/>
      <att name="NODE_CUSTOMGRAPHICS_SIZE_5" value="0.0" type="string"/>
      <att name="NODE_LABEL_COLOR" value="#000000" type="string"/>
      <att name="NODE_CUSTOMGRAPHICS_POSITION_4" value="C,C,c,0.00,0.00" type="string"/>
      <att name="NODE_CUSTOMGRAPHICS_7" value="org.cytoscape.ding.customgraphics.NullCustomGraphics,0,[ Remove Graphics ]," type="string"/>
      <att name="NODE_CUSTOMGRAPHICS_POSITION_2" value="C,C,c,0.00,0.00" type="string"/>
      <att name="NODE_CUSTOMGRAPHICS_2" value="org.cytoscape.ding.customgraphics.NullCustomGraphics,0,[ Remove Graphics ]," type="string"/>
      <att name="NODE_BORDER_STROKE" value="SOLID" type="string"/>
      <att name="NODE_LABEL_FONT_FACE" value="Dialog.plain,plain,15" type="string"/>
    </graphics>
  </node>
  <node id="66" label="SATB1">
    <att name="shared name" value="SATB1" type="string"/>
    <att name="name" value="SATB1" type="string"/>
    <att name="selected" value="0" type="boolean"/>
    <att name="FCexp" value="-2.050284551" type="real"/>
    <att name="FCsig" value="-2.050284551" type="real"/>
    <att name="bg_description" value="SATB homeobox 1" type="string"/>
    <att name="bg_inputName" value="SATB1" type="string"/>
    <att name="bg_isSeed" value="1" type="boolean"/>
    <att name="bg_molSpecie" value="GENE" type="string"/>
    <att name="bg_name" value="SATB1" type="string"/>
    <att name="bg_sbId" value="141656" type="integer"/>
    <att name="bg_sourceOrganism" value="Homo sapiens (Human)" type="string"/>
    <att name="bg_taxId" value="0" type="integer"/>
    <att name="bg_version" value="1302" type="integer"/>
    <att name="canonicalName" value="SATB1" type="string"/>
    <att name="label" value="SATB1" type="string"/>
    <att name="vizmap:BisoGenet_Network_002 NODE_FILL_COLOR" value="java.awt.Color[r=0,g=62,b=193]" type="string"/>
    <att name="vizmap:BisoGenet_Network_002 NODE_LABEL" value="SATB1" type="string"/>
    <att name="vizmap:whole pic NODE_FILL_COLOR" value="java.awt.Color[r=0,g=62,b=193]" type="string"/>
    <att name="vizmap:whole pic NODE_HEIGHT" value="35.0" type="string"/>
    <att name="vizmap:whole pic NODE_WIDTH" value="35.0" type="string"/>
    <graphics outline="#000000" w="35.0" width="0.0" h="35.0" y="1343.2279052734375" z="0.0" x="1071.3499755859375" fill="#003ec1" type="ELLIPSE">
      <att name="NODE_LABEL" value="SATB1" type="string"/>
      <att name="NODE_CUSTOMGRAPHICS_1" value="org.cytoscape.ding.customgraphics.NullCustomGraphics,0,[ Remove Graphics ]," type="string"/>
      <att name="NODE_SELECTED_PAINT" value="#ffff00" type="string"/>
      <att name="NODE_CUSTOMGRAPHICS_SIZE_7" value="0.0" type="string"/>
      <att name="NODE_CUSTOMGRAPHICS_SIZE_4" value="0.0" type="string"/>
      <att name="NODE_CUSTOMGRAPHICS_SIZE_2" value="0.0" type="string"/>
      <att name="NODE_CUSTOMGRAPHICS_SIZE_9" value="0.0" type="string"/>
      <att name="NODE_CUSTOMGRAPHICS_8" value="org.cytoscape.ding.customgraphics.NullCustomGraphics,0,[ Remove Graphics ]," type="string"/>
      <att name="NODE_LABEL_TRANSPARENCY" value="255" type="string"/>
      <att name="NODE_CUSTOMGRAPHICS_POSITION_3" value="C,C,c,0.00,0.00" type="string"/>
      <att name="NODE_LABEL_FONT_SIZE" value="15" type="string"/>
      <att name="NODE_CUSTOMGRAPHICS_POSITION_5" value="C,C,c,0.00,0.00" type="string"/>
      <att name="NODE_CUSTOMGRAPHICS_9" value="org.cytoscape.ding.customgraphics.NullCustomGraphics,0,[ Remove Graphics ]," type="string"/>
      <att name="NODE_CUSTOMGRAPHICS_POSITION_1" value="C,C,c,0.00,0.00" type="string"/>
      <att name="NODE_NESTED_NETWORK_IMAGE_VISIBLE" value="true" type="string"/>
      <att name="NODE_DEPTH" value="0.0" type="string"/>
      <att name="NODE_TRANSPARENCY" value="255" type="string"/>
      <att name="NODE_VISIBLE" value="true" type="string"/>
      <att name="NODE_CUSTOMGRAPHICS_5" value="org.cytoscape.ding.customgraphics.NullCustomGraphics,0,[ Remove Graphics ]," type="string"/>
      <att name="NODE_TOOLTIP" value="" type="string"/>
      <att name="NODE_CUSTOMGRAPHICS_POSITION_8" value="C,C,c,0.00,0.00" type="string"/>
      <att name="NODE_CUSTOMGRAPHICS_4" value="org.cytoscape.ding.customgraphics.NullCustomGraphics,0,[ Remove Graphics ]," type="string"/>
      <att name="NODE_CUSTOMGRAPHICS_6" value="org.cytoscape.ding.customgraphics.NullCustomGraphics,0,[ Remove Graphics ]," type="string"/>
      <att name="NODE_LABEL_POSITION" value="C,C,c,0.00,0.00" type="string"/>
      <att name="NODE_LABEL_WIDTH" value="100.0" type="string"/>
      <att name="NODE_CUSTOMGRAPHICS_POSITION_9" value="C,C,c,0.00,0.00" type="string"/>
      <att name="NODE_CUSTOMGRAPHICS_POSITION_7" value="C,C,c,0.00,0.00" type="string"/>
      <att name="NODE_BORDER_TRANSPARENCY" value="255" type="string"/>
      <att name="NODE_CUSTOMGRAPHICS_SIZE_3" value="0.0" type="string"/>
      <att name="NODE_CUSTOMGRAPHICS_SIZE_6" value="0.0" type="string"/>
      <att name="NODE_CUSTOMGRAPHICS_POSITION_6" value="C,C,c,0.00,0.00" type="string"/>
      <att name="NODE_CUSTOMGRAPHICS_3" value="org.cytoscape.ding.customgraphics.NullCustomGraphics,0,[ Remove Graphics ]," type="string"/>
      <att name="NODE_CUSTOMGRAPHICS_SIZE_1" value="0.0" type="string"/>
      <att name="NODE_SELECTED" value="false" type="string"/>
      <att name="NODE_CUSTOMGRAPHICS_SIZE_8" value="0.0" type="string"/>
      <att name="NODE_CUSTOMGRAPHICS_SIZE_5" value="0.0" type="string"/>
      <att name="NODE_LABEL_COLOR" value="#000000" type="string"/>
      <att name="NODE_CUSTOMGRAPHICS_POSITION_4" value="C,C,c,0.00,0.00" type="string"/>
      <att name="NODE_CUSTOMGRAPHICS_7" value="org.cytoscape.ding.customgraphics.NullCustomGraphics,0,[ Remove Graphics ]," type="string"/>
      <att name="NODE_CUSTOMGRAPHICS_POSITION_2" value="C,C,c,0.00,0.00" type="string"/>
      <att name="NODE_CUSTOMGRAPHICS_2" value="org.cytoscape.ding.customgraphics.NullCustomGraphics,0,[ Remove Graphics ]," type="string"/>
      <att name="NODE_BORDER_STROKE" value="SOLID" type="string"/>
      <att name="NODE_LABEL_FONT_FACE" value="Dialog.plain,plain,15" type="string"/>
    </graphics>
  </node>
  <node id="65" label="PABPC1">
    <att name="shared name" value="PABPC1" type="string"/>
    <att name="name" value="PABPC1" type="string"/>
    <att name="selected" value="0" type="boolean"/>
    <att name="FCexp" value="-1.372356305" type="real"/>
    <att name="FCsig" value="-1.372356305" type="real"/>
    <att name="bg_description" value="poly(A) binding protein, cytoplasmic 1" type="string"/>
    <att name="bg_inputName" value="PABPC1" type="string"/>
    <att name="bg_isSeed" value="1" type="boolean"/>
    <att name="bg_molSpecie" value="GENE" type="string"/>
    <att name="bg_name" value="PABPC1" type="string"/>
    <att name="bg_sbId" value="135854" type="integer"/>
    <att name="bg_sourceOrganism" value="Homo sapiens (Human)" type="string"/>
    <att name="bg_taxId" value="0" type="integer"/>
    <att name="bg_version" value="1302" type="integer"/>
    <att name="canonicalName" value="PABPC1" type="string"/>
    <att name="label" value="PABPC1" type="string"/>
    <att name="vizmap:BisoGenet_Network_002 NODE_FILL_COLOR" value="java.awt.Color[r=0,g=84,b=171]" type="string"/>
    <att name="vizmap:BisoGenet_Network_002 NODE_LABEL" value="PABPC1" type="string"/>
    <att name="vizmap:whole pic NODE_FILL_COLOR" value="java.awt.Color[r=0,g=84,b=171]" type="string"/>
    <att name="vizmap:whole pic NODE_HEIGHT" value="35.0" type="string"/>
    <att name="vizmap:whole pic NODE_WIDTH" value="35.0" type="string"/>
    <graphics outline="#000000" w="35.0" width="0.0" h="35.0" y="1000.5003662109375" z="0.0" x="939.0558471679688" fill="#0054ab" type="ELLIPSE">
      <att name="NODE_LABEL" value="PABPC1" type="string"/>
      <att name="NODE_CUSTOMGRAPHICS_1" value="org.cytoscape.ding.customgraphics.NullCustomGraphics,0,[ Remove Graphics ]," type="string"/>
      <att name="NODE_SELECTED_PAINT" value="#ffff00" type="string"/>
      <att name="NODE_CUSTOMGRAPHICS_SIZE_7" value="0.0" type="string"/>
      <att name="NODE_CUSTOMGRAPHICS_SIZE_4" value="0.0" type="string"/>
      <att name="NODE_CUSTOMGRAPHICS_SIZE_2" value="0.0" type="string"/>
      <att name="NODE_CUSTOMGRAPHICS_SIZE_9" value="0.0" type="string"/>
      <att name="NODE_CUSTOMGRAPHICS_8" value="org.cytoscape.ding.customgraphics.NullCustomGraphics,0,[ Remove Graphics ]," type="string"/>
      <att name="NODE_LABEL_TRANSPARENCY" value="255" type="string"/>
      <att name="NODE_CUSTOMGRAPHICS_POSITION_3" value="C,C,c,0.00,0.00" type="string"/>
      <att name="NODE_LABEL_FONT_SIZE" value="15" type="string"/>
      <att name="NODE_CUSTOMGRAPHICS_POSITION_5" value="C,C,c,0.00,0.00" type="string"/>
      <att name="NODE_CUSTOMGRAPHICS_9" value="org.cytoscape.ding.customgraphics.NullCustomGraphics,0,[ Remove Graphics ]," type="string"/>
      <att name="NODE_CUSTOMGRAPHICS_POSITION_1" value="C,C,c,0.00,0.00" type="string"/>
      <att name="NODE_NESTED_NETWORK_IMAGE_VISIBLE" value="true" type="string"/>
      <att name="NODE_DEPTH" value="0.0" type="string"/>
      <att name="NODE_TRANSPARENCY" value="255" type="string"/>
      <att name="NODE_VISIBLE" value="true" type="string"/>
      <att name="NODE_CUSTOMGRAPHICS_5" value="org.cytoscape.ding.customgraphics.NullCustomGraphics,0,[ Remove Graphics ]," type="string"/>
      <att name="NODE_TOOLTIP" value="" type="string"/>
      <att name="NODE_CUSTOMGRAPHICS_POSITION_8" value="C,C,c,0.00,0.00" type="string"/>
      <att name="NODE_CUSTOMGRAPHICS_4" value="org.cytoscape.ding.customgraphics.NullCustomGraphics,0,[ Remove Graphics ]," type="string"/>
      <att name="NODE_CUSTOMGRAPHICS_6" value="org.cytoscape.ding.customgraphics.NullCustomGraphics,0,[ Remove Graphics ]," type="string"/>
      <att name="NODE_LABEL_POSITION" value="C,C,c,0.00,0.00" type="string"/>
      <att name="NODE_LABEL_WIDTH" value="100.0" type="string"/>
      <att name="NODE_CUSTOMGRAPHICS_POSITION_9" value="C,C,c,0.00,0.00" type="string"/>
      <att name="NODE_CUSTOMGRAPHICS_POSITION_7" value="C,C,c,0.00,0.00" type="string"/>
      <att name="NODE_BORDER_TRANSPARENCY" value="255" type="string"/>
      <att name="NODE_CUSTOMGRAPHICS_SIZE_3" value="0.0" type="string"/>
      <att name="NODE_CUSTOMGRAPHICS_SIZE_6" value="0.0" type="string"/>
      <att name="NODE_CUSTOMGRAPHICS_POSITION_6" value="C,C,c,0.00,0.00" type="string"/>
      <att name="NODE_CUSTOMGRAPHICS_3" value="org.cytoscape.ding.customgraphics.NullCustomGraphics,0,[ Remove Graphics ]," type="string"/>
      <att name="NODE_CUSTOMGRAPHICS_SIZE_1" value="0.0" type="string"/>
      <att name="NODE_SELECTED" value="false" type="string"/>
      <att name="NODE_CUSTOMGRAPHICS_SIZE_8" value="0.0" type="string"/>
      <att name="NODE_CUSTOMGRAPHICS_SIZE_5" value="0.0" type="string"/>
      <att name="NODE_LABEL_COLOR" value="#000000" type="string"/>
      <att name="NODE_CUSTOMGRAPHICS_POSITION_4" value="C,C,c,0.00,0.00" type="string"/>
      <att name="NODE_CUSTOMGRAPHICS_7" value="org.cytoscape.ding.customgraphics.NullCustomGraphics,0,[ Remove Graphics ]," type="string"/>
      <att name="NODE_CUSTOMGRAPHICS_POSITION_2" value="C,C,c,0.00,0.00" type="string"/>
      <att name="NODE_CUSTOMGRAPHICS_2" value="org.cytoscape.ding.customgraphics.NullCustomGraphics,0,[ Remove Graphics ]," type="string"/>
      <att name="NODE_BORDER_STROKE" value="SOLID" type="string"/>
      <att name="NODE_LABEL_FONT_FACE" value="Dialog.plain,plain,15" type="string"/>
    </graphics>
  </node>
  <node id="64" label="RANBP2">
    <att name="shared name" value="RANBP2" type="string"/>
    <att name="name" value="RANBP2" type="string"/>
    <att name="selected" value="0" type="boolean"/>
    <att name="FCexp" value="-0.808271374" type="real"/>
    <att name="FCsig" value="-0.808271374" type="real"/>
    <att name="bg_description" value="RAN binding protein 2" type="string"/>
    <att name="bg_inputName" value="RANBP2" type="string"/>
    <att name="bg_isSeed" value="1" type="boolean"/>
    <att name="bg_molSpecie" value="GENE" type="string"/>
    <att name="bg_name" value="RANBP2" type="string"/>
    <att name="bg_sbId" value="141091" type="integer"/>
    <att name="bg_sourceOrganism" value="Homo sapiens (Human)" type="string"/>
    <att name="bg_taxId" value="0" type="integer"/>
    <att name="bg_version" value="1302" type="integer"/>
    <att name="canonicalName" value="RANBP2" type="string"/>
    <att name="label" value="RANBP2" type="string"/>
    <att name="vizmap:BisoGenet_Network_002 NODE_FILL_COLOR" value="java.awt.Color[r=0,g=102,b=153]" type="string"/>
    <att name="vizmap:BisoGenet_Network_002 NODE_LABEL" value="RANBP2" type="string"/>
    <att name="vizmap:whole pic NODE_FILL_COLOR" value="java.awt.Color[r=0,g=102,b=153]" type="string"/>
    <att name="vizmap:whole pic NODE_HEIGHT" value="35.0" type="string"/>
    <att name="vizmap:whole pic NODE_WIDTH" value="35.0" type="string"/>
    <graphics outline="#000000" w="35.0" width="0.0" h="35.0" y="1057.3358154296875" z="0.0" x="827.35986328125" fill="#006699" type="ELLIPSE">
      <att name="NODE_LABEL" value="RANBP2" type="string"/>
      <att name="NODE_CUSTOMGRAPHICS_1" value="org.cytoscape.ding.customgraphics.NullCustomGraphics,0,[ Remove Graphics ]," type="string"/>
      <att name="NODE_SELECTED_PAINT" value="#ffff00" type="string"/>
      <att name="NODE_CUSTOMGRAPHICS_SIZE_7" value="0.0" type="string"/>
      <att name="NODE_CUSTOMGRAPHICS_SIZE_4" value="0.0" type="string"/>
      <att name="NODE_CUSTOMGRAPHICS_SIZE_2" value="0.0" type="string"/>
      <att name="NODE_CUSTOMGRAPHICS_SIZE_9" value="0.0" type="string"/>
      <att name="NODE_CUSTOMGRAPHICS_8" value="org.cytoscape.ding.customgraphics.NullCustomGraphics,0,[ Remove Graphics ]," type="string"/>
      <att name="NODE_LABEL_TRANSPARENCY" value="255" type="string"/>
      <att name="NODE_CUSTOMGRAPHICS_POSITION_3" value="C,C,c,0.00,0.00" type="string"/>
      <att name="NODE_LABEL_FONT_SIZE" value="15" type="string"/>
      <att name="NODE_CUSTOMGRAPHICS_POSITION_5" value="C,C,c,0.00,0.00" type="string"/>
      <att name="NODE_CUSTOMGRAPHICS_9" value="org.cytoscape.ding.customgraphics.NullCustomGraphics,0,[ Remove Graphics ]," type="string"/>
      <att name="NODE_CUSTOMGRAPHICS_POSITION_1" value="C,C,c,0.00,0.00" type="string"/>
      <att name="NODE_NESTED_NETWORK_IMAGE_VISIBLE" value="true" type="string"/>
      <att name="NODE_DEPTH" value="0.0" type="string"/>
      <att name="NODE_TRANSPARENCY" value="255" type="string"/>
      <att name="NODE_VISIBLE" value="true" type="string"/>
      <att name="NODE_CUSTOMGRAPHICS_5" value="org.cytoscape.ding.customgraphics.NullCustomGraphics,0,[ Remove Graphics ]," type="string"/>
      <att name="NODE_TOOLTIP" value="" type="string"/>
      <att name="NODE_CUSTOMGRAPHICS_POSITION_8" value="C,C,c,0.00,0.00" type="string"/>
      <att name="NODE_CUSTOMGRAPHICS_4" value="org.cytoscape.ding.customgraphics.NullCustomGraphics,0,[ Remove Graphics ]," type="string"/>
      <att name="NODE_CUSTOMGRAPHICS_6" value="org.cytoscape.ding.customgraphics.NullCustomGraphics,0,[ Remove Graphics ]," type="string"/>
      <att name="NODE_LABEL_POSITION" value="C,C,c,0.00,0.00" type="string"/>
      <att name="NODE_LABEL_WIDTH" value="100.0" type="string"/>
      <att name="NODE_CUSTOMGRAPHICS_POSITION_9" value="C,C,c,0.00,0.00" type="string"/>
      <att name="NODE_CUSTOMGRAPHICS_POSITION_7" value="C,C,c,0.00,0.00" type="string"/>
      <att name="NODE_BORDER_TRANSPARENCY" value="255" type="string"/>
      <att name="NODE_CUSTOMGRAPHICS_SIZE_3" value="0.0" type="string"/>
      <att name="NODE_CUSTOMGRAPHICS_SIZE_6" value="0.0" type="string"/>
      <att name="NODE_CUSTOMGRAPHICS_POSITION_6" value="C,C,c,0.00,0.00" type="string"/>
      <att name="NODE_CUSTOMGRAPHICS_3" value="org.cytoscape.ding.customgraphics.NullCustomGraphics,0,[ Remove Graphics ]," type="string"/>
      <att name="NODE_CUSTOMGRAPHICS_SIZE_1" value="0.0" type="string"/>
      <att name="NODE_SELECTED" value="false" type="string"/>
      <att name="NODE_CUSTOMGRAPHICS_SIZE_8" value="0.0" type="string"/>
      <att name="NODE_CUSTOMGRAPHICS_SIZE_5" value="0.0" type="string"/>
      <att name="NODE_LABEL_COLOR" value="#000000" type="string"/>
      <att name="NODE_CUSTOMGRAPHICS_POSITION_4" value="C,C,c,0.00,0.00" type="string"/>
      <att name="NODE_CUSTOMGRAPHICS_7" value="org.cytoscape.ding.customgraphics.NullCustomGraphics,0,[ Remove Graphics ]," type="string"/>
      <att name="NODE_CUSTOMGRAPHICS_POSITION_2" value="C,C,c,0.00,0.00" type="string"/>
      <att name="NODE_CUSTOMGRAPHICS_2" value="org.cytoscape.ding.customgraphics.NullCustomGraphics,0,[ Remove Graphics ]," type="string"/>
      <att name="NODE_BORDER_STROKE" value="SOLID" type="string"/>
      <att name="NODE_LABEL_FONT_FACE" value="Dialog.plain,plain,15" type="string"/>
    </graphics>
  </node>
  <node id="63" label="UBA3">
    <att name="shared name" value="UBA3" type="string"/>
    <att name="name" value="UBA3" type="string"/>
    <att name="selected" value="0" type="boolean"/>
    <att name="FCexp" value="-1.7056648" type="real"/>
    <att name="FCsig" value="-1.7056648" type="real"/>
    <att name="bg_description" value="ubiquitin-like modifier activating enzyme 3" type="string"/>
    <att name="bg_inputName" value="UBA3" type="string"/>
    <att name="bg_isSeed" value="1" type="boolean"/>
    <att name="bg_molSpecie" value="GENE" type="string"/>
    <att name="bg_name" value="UBA3" type="string"/>
    <att name="bg_sbId" value="139631" type="integer"/>
    <att name="bg_sourceOrganism" value="Homo sapiens (Human)" type="string"/>
    <att name="bg_taxId" value="0" type="integer"/>
    <att name="bg_version" value="1302" type="integer"/>
    <att name="canonicalName" value="UBA3" type="string"/>
    <att name="label" type="string"/>
    <att name="vizmap:BisoGenet_Network_002 NODE_FILL_COLOR" value="java.awt.Color[r=0,g=73,b=182]" type="string"/>
    <att name="vizmap:BisoGenet_Network_002 NODE_LABEL" value="UBA3" type="string"/>
    <att name="vizmap:whole pic NODE_FILL_COLOR" type="string"/>
    <att name="vizmap:whole pic NODE_HEIGHT" type="string"/>
    <att name="vizmap:whole pic NODE_WIDTH" type="string"/>
    <graphics outline="#000000" w="35.0" width="0.0" h="35.0" y="1453.5205078125" z="0.0" x="840.935302734375" fill="#0049b6" type="ELLIPSE">
      <att name="NODE_LABEL" value="UBA3" type="string"/>
      <att name="NODE_CUSTOMGRAPHICS_1" value="org.cytoscape.ding.customgraphics.NullCustomGraphics,0,[ Remove Graphics ]," type="string"/>
      <att name="NODE_SELECTED_PAINT" value="#ffff00" type="string"/>
      <att name="NODE_CUSTOMGRAPHICS_SIZE_7" value="0.0" type="string"/>
      <att name="NODE_CUSTOMGRAPHICS_SIZE_4" value="0.0" type="string"/>
      <att name="NODE_CUSTOMGRAPHICS_SIZE_2" value="0.0" type="string"/>
      <att name="NODE_CUSTOMGRAPHICS_SIZE_9" value="0.0" type="string"/>
      <att name="NODE_CUSTOMGRAPHICS_8" value="org.cytoscape.ding.customgraphics.NullCustomGraphics,0,[ Remove Graphics ]," type="string"/>
      <att name="NODE_LABEL_TRANSPARENCY" value="255" type="string"/>
      <att name="NODE_CUSTOMGRAPHICS_POSITION_3" value="C,C,c,0.00,0.00" type="string"/>
      <att name="NODE_LABEL_FONT_SIZE" value="15" type="string"/>
      <att name="NODE_CUSTOMGRAPHICS_POSITION_5" value="C,C,c,0.00,0.00" type="string"/>
      <att name="NODE_CUSTOMGRAPHICS_9" value="org.cytoscape.ding.customgraphics.NullCustomGraphics,0,[ Remove Graphics ]," type="string"/>
      <att name="NODE_CUSTOMGRAPHICS_POSITION_1" value="C,C,c,0.00,0.00" type="string"/>
      <att name="NODE_NESTED_NETWORK_IMAGE_VISIBLE" value="true" type="string"/>
      <att name="NODE_DEPTH" value="0.0" type="string"/>
      <att name="NODE_TRANSPARENCY" value="255" type="string"/>
      <att name="NODE_VISIBLE" value="true" type="string"/>
      <att name="NODE_CUSTOMGRAPHICS_5" value="org.cytoscape.ding.customgraphics.NullCustomGraphics,0,[ Remove Graphics ]," type="string"/>
      <att name="NODE_TOOLTIP" value="" type="string"/>
      <att name="NODE_CUSTOMGRAPHICS_POSITION_8" value="C,C,c,0.00,0.00" type="string"/>
      <att name="NODE_CUSTOMGRAPHICS_4" value="org.cytoscape.ding.customgraphics.NullCustomGraphics,0,[ Remove Graphics ]," type="string"/>
      <att name="NODE_CUSTOMGRAPHICS_6" value="org.cytoscape.ding.customgraphics.NullCustomGraphics,0,[ Remove Graphics ]," type="string"/>
      <att name="NODE_LABEL_POSITION" value="C,C,c,0.00,0.00" type="string"/>
      <att name="NODE_LABEL_WIDTH" value="100.0" type="string"/>
      <att name="NODE_CUSTOMGRAPHICS_POSITION_9" value="C,C,c,0.00,0.00" type="string"/>
      <att name="NODE_CUSTOMGRAPHICS_POSITION_7" value="C,C,c,0.00,0.00" type="string"/>
      <att name="NODE_BORDER_TRANSPARENCY" value="255" type="string"/>
      <att name="NODE_CUSTOMGRAPHICS_SIZE_3" value="0.0" type="string"/>
      <att name="NODE_CUSTOMGRAPHICS_SIZE_6" value="0.0" type="string"/>
      <att name="NODE_CUSTOMGRAPHICS_POSITION_6" value="C,C,c,0.00,0.00" type="string"/>
      <att name="NODE_CUSTOMGRAPHICS_3" value="org.cytoscape.ding.customgraphics.NullCustomGraphics,0,[ Remove Graphics ]," type="string"/>
      <att name="NODE_CUSTOMGRAPHICS_SIZE_1" value="0.0" type="string"/>
      <att name="NODE_SELECTED" value="false" type="string"/>
      <att name="NODE_CUSTOMGRAPHICS_SIZE_8" value="0.0" type="string"/>
      <att name="NODE_CUSTOMGRAPHICS_SIZE_5" value="0.0" type="string"/>
      <att name="NODE_LABEL_COLOR" value="#000000" type="string"/>
      <att name="NODE_CUSTOMGRAPHICS_POSITION_4" value="C,C,c,0.00,0.00" type="string"/>
      <att name="NODE_CUSTOMGRAPHICS_7" value="org.cytoscape.ding.customgraphics.NullCustomGraphics,0,[ Remove Graphics ]," type="string"/>
      <att name="NODE_CUSTOMGRAPHICS_POSITION_2" value="C,C,c,0.00,0.00" type="string"/>
      <att name="NODE_CUSTOMGRAPHICS_2" value="org.cytoscape.ding.customgraphics.NullCustomGraphics,0,[ Remove Graphics ]," type="string"/>
      <att name="NODE_BORDER_STROKE" value="SOLID" type="string"/>
      <att name="NODE_LABEL_FONT_FACE" value="Dialog.plain,plain,15" type="string"/>
    </graphics>
  </node>
  <node id="62" label="SMAD5">
    <att name="shared name" value="SMAD5" type="string"/>
    <att name="name" value="SMAD5" type="string"/>
    <att name="selected" value="0" type="boolean"/>
    <att name="FCexp" value="-1.16345482" type="real"/>
    <att name="FCsig" value="-1.16345482" type="real"/>
    <att name="bg_description" value="SMAD family member 5" type="string"/>
    <att name="bg_inputName" value="SMAD5" type="string"/>
    <att name="bg_isSeed" value="1" type="boolean"/>
    <att name="bg_molSpecie" value="GENE" type="string"/>
    <att name="bg_name" value="SMAD5" type="string"/>
    <att name="bg_sbId" value="142985" type="integer"/>
    <att name="bg_sourceOrganism" value="Homo sapiens (Human)" type="string"/>
    <att name="bg_taxId" value="0" type="integer"/>
    <att name="bg_version" value="1302" type="integer"/>
    <att name="canonicalName" value="SMAD5" type="string"/>
    <att name="label" value="SMAD5" type="string"/>
    <att name="vizmap:BisoGenet_Network_002 NODE_FILL_COLOR" value="java.awt.Color[r=0,g=90,b=165]" type="string"/>
    <att name="vizmap:BisoGenet_Network_002 NODE_LABEL" value="SMAD5" type="string"/>
    <att name="vizmap:whole pic NODE_FILL_COLOR" value="java.awt.Color[r=0,g=90,b=165]" type="string"/>
    <att name="vizmap:whole pic NODE_HEIGHT" value="35.0" type="string"/>
    <att name="vizmap:whole pic NODE_WIDTH" value="35.0" type="string"/>
    <graphics outline="#000000" w="35.0" width="0.0" h="35.0" y="1057.052978515625" z="0.0" x="897.6257934570312" fill="#005aa5" type="ELLIPSE">
      <att name="NODE_LABEL" value="SMAD5" type="string"/>
      <att name="NODE_CUSTOMGRAPHICS_1" value="org.cytoscape.ding.customgraphics.NullCustomGraphics,0,[ Remove Graphics ]," type="string"/>
      <att name="NODE_SELECTED_PAINT" value="#ffff00" type="string"/>
      <att name="NODE_CUSTOMGRAPHICS_SIZE_7" value="0.0" type="string"/>
      <att name="NODE_CUSTOMGRAPHICS_SIZE_4" value="0.0" type="string"/>
      <att name="NODE_CUSTOMGRAPHICS_SIZE_2" value="0.0" type="string"/>
      <att name="NODE_CUSTOMGRAPHICS_SIZE_9" value="0.0" type="string"/>
      <att name="NODE_CUSTOMGRAPHICS_8" value="org.cytoscape.ding.customgraphics.NullCustomGraphics,0,[ Remove Graphics ]," type="string"/>
      <att name="NODE_LABEL_TRANSPARENCY" value="255" type="string"/>
      <att name="NODE_CUSTOMGRAPHICS_POSITION_3" value="C,C,c,0.00,0.00" type="string"/>
      <att name="NODE_LABEL_FONT_SIZE" value="15" type="string"/>
      <att name="NODE_CUSTOMGRAPHICS_POSITION_5" value="C,C,c,0.00,0.00" type="string"/>
      <att name="NODE_CUSTOMGRAPHICS_9" value="org.cytoscape.ding.customgraphics.NullCustomGraphics,0,[ Remove Graphics ]," type="string"/>
      <att name="NODE_CUSTOMGRAPHICS_POSITION_1" value="C,C,c,0.00,0.00" type="string"/>
      <att name="NODE_NESTED_NETWORK_IMAGE_VISIBLE" value="true" type="string"/>
      <att name="NODE_DEPTH" value="0.0" type="string"/>
      <att name="NODE_TRANSPARENCY" value="255" type="string"/>
      <att name="NODE_VISIBLE" value="true" type="string"/>
      <att name="NODE_CUSTOMGRAPHICS_5" value="org.cytoscape.ding.customgraphics.NullCustomGraphics,0,[ Remove Graphics ]," type="string"/>
      <att name="NODE_TOOLTIP" value="" type="string"/>
      <att name="NODE_CUSTOMGRAPHICS_POSITION_8" value="C,C,c,0.00,0.00" type="string"/>
      <att name="NODE_CUSTOMGRAPHICS_4" value="org.cytoscape.ding.customgraphics.NullCustomGraphics,0,[ Remove Graphics ]," type="string"/>
      <att name="NODE_CUSTOMGRAPHICS_6" value="org.cytoscape.ding.customgraphics.NullCustomGraphics,0,[ Remove Graphics ]," type="string"/>
      <att name="NODE_LABEL_POSITION" value="C,C,c,0.00,0.00" type="string"/>
      <att name="NODE_LABEL_WIDTH" value="100.0" type="string"/>
      <att name="NODE_CUSTOMGRAPHICS_POSITION_9" value="C,C,c,0.00,0.00" type="string"/>
      <att name="NODE_CUSTOMGRAPHICS_POSITION_7" value="C,C,c,0.00,0.00" type="string"/>
      <att name="NODE_BORDER_TRANSPARENCY" value="255" type="string"/>
      <att name="NODE_CUSTOMGRAPHICS_SIZE_3" value="0.0" type="string"/>
      <att name="NODE_CUSTOMGRAPHICS_SIZE_6" value="0.0" type="string"/>
      <att name="NODE_CUSTOMGRAPHICS_POSITION_6" value="C,C,c,0.00,0.00" type="string"/>
      <att name="NODE_CUSTOMGRAPHICS_3" value="org.cytoscape.ding.customgraphics.NullCustomGraphics,0,[ Remove Graphics ]," type="string"/>
      <att name="NODE_CUSTOMGRAPHICS_SIZE_1" value="0.0" type="string"/>
      <att name="NODE_SELECTED" value="false" type="string"/>
      <att name="NODE_CUSTOMGRAPHICS_SIZE_8" value="0.0" type="string"/>
      <att name="NODE_CUSTOMGRAPHICS_SIZE_5" value="0.0" type="string"/>
      <att name="NODE_LABEL_COLOR" value="#000000" type="string"/>
      <att name="NODE_CUSTOMGRAPHICS_POSITION_4" value="C,C,c,0.00,0.00" type="string"/>
      <att name="NODE_CUSTOMGRAPHICS_7" value="org.cytoscape.ding.customgraphics.NullCustomGraphics,0,[ Remove Graphics ]," type="string"/>
      <att name="NODE_CUSTOMGRAPHICS_POSITION_2" value="C,C,c,0.00,0.00" type="string"/>
      <att name="NODE_CUSTOMGRAPHICS_2" value="org.cytoscape.ding.customgraphics.NullCustomGraphics,0,[ Remove Graphics ]," type="string"/>
      <att name="NODE_BORDER_STROKE" value="SOLID" type="string"/>
      <att name="NODE_LABEL_FONT_FACE" value="Dialog.plain,plain,15" type="string"/>
    </graphics>
  </node>
  <edge id="167" label="MARCH3 (pp) RNF185" source="96" target="72" cy:directed="1">
    <att name="shared name" value="MARCH3 (pp) RNF185" type="string"/>
    <att name="shared interaction" value="pp" type="string"/>
    <att name="name" value="MARCH3 (pp) RNF185" type="string"/>
    <att name="selected" value="0" type="boolean"/>
    <att name="interaction" value="pp" type="string"/>
    <att name="bg_experimMethods" type="list">
      <att name="bg_experimMethods" value="two hybrid" type="string"/>
    </att>
    <att name="bg_references" type="list">
      <att name="bg_references" value="22493164" type="string"/>
    </att>
    <att name="bg_sbId" value="232802" type="string"/>
    <att name="bg_version" value="1302" type="integer"/>
    <att name="canonicalName" value="MARCH3 (pp) RNF185" type="string"/>
    <att name="vizmap:BisoGenet_Network_002 EDGE_COLOR" value="java.awt.Color[r=0,g=204,b=0]" type="string"/>
    <att name="vizmap:BisoGenet_Network_002 EDGE_LABEL" value="pp" type="string"/>
    <graphics width="2.0" fill="#00cc00">
      <att name="EDGE_CURVED" value="true" type="string"/>
      <att name="EDGE_LABEL" value="pp" type="string"/>
      <att name="EDGE_SOURCE_ARROW_SHAPE" value="NONE" type="string"/>
      <att name="EDGE_SOURCE_ARROW_UNSELECTED_PAINT" value="#000000" type="string"/>
      <att name="EDGE_TOOLTIP" value="" type="string"/>
      <att name="EDGE_TARGET_ARROW_SELECTED_PAINT" value="#ffff00" type="string"/>
      <att name="EDGE_LABEL_TRANSPARENCY" value="255" type="string"/>
      <att name="EDGE_TRANSPARENCY" value="255" type="string"/>
      <att name="EDGE_TARGET_ARROW_SHAPE" value="NONE" type="string"/>
      <att name="EDGE_LABEL_FONT_SIZE" value="1" type="string"/>
      <att name="EDGE_STROKE_SELECTED_PAINT" value="#ff0000" type="string"/>
      <att name="EDGE_VISIBLE" value="true" type="string"/>
      <att name="EDGE_LABEL_COLOR" value="#00cc00" type="string"/>
      <att name="EDGE_LINE_TYPE" value="SOLID" type="string"/>
      <att name="EDGE_TARGET_ARROW_UNSELECTED_PAINT" value="#000000" type="string"/>
      <att name="EDGE_SOURCE_ARROW_SELECTED_PAINT" value="#ffff00" type="string"/>
      <att name="EDGE_LABEL_FONT_FACE" value="SansSerif.plain,plain,1" type="string"/>
      <att name="EDGE_SELECTED" value="false" type="string"/>
    </graphics>
  </edge>
  <edge id="166" label="DUSP1 (pp) FBXO32" source="95" target="74" cy:directed="1">
    <att name="shared name" value="DUSP1 (pp) FBXO32" type="string"/>
    <att name="shared interaction" value="pp" type="string"/>
    <att name="name" value="DUSP1 (pp) FBXO32" type="string"/>
    <att name="selected" value="0" type="boolean"/>
    <att name="interaction" value="pp" type="string"/>
    <att name="bg_experimMethods" type="list">
      <att name="bg_experimMethods" value="affinity chromatography technology" type="string"/>
    </att>
    <att name="bg_references" type="list">
      <att name="bg_references" value="19117950" type="string"/>
    </att>
    <att name="bg_sbId" value="192919" type="string"/>
    <att name="bg_version" value="1302" type="integer"/>
    <att name="canonicalName" value="DUSP1 (pp) FBXO32" type="string"/>
    <att name="vizmap:BisoGenet_Network_002 EDGE_COLOR" value="java.awt.Color[r=0,g=204,b=0]" type="string"/>
    <att name="vizmap:BisoGenet_Network_002 EDGE_LABEL" value="pp" type="string"/>
    <graphics width="2.0" fill="#00cc00">
      <att name="EDGE_CURVED" value="true" type="string"/>
      <att name="EDGE_LABEL" value="pp" type="string"/>
      <att name="EDGE_SOURCE_ARROW_SHAPE" value="NONE" type="string"/>
      <att name="EDGE_SOURCE_ARROW_UNSELECTED_PAINT" value="#000000" type="string"/>
      <att name="EDGE_TOOLTIP" value="" type="string"/>
      <att name="EDGE_TARGET_ARROW_SELECTED_PAINT" value="#ffff00" type="string"/>
      <att name="EDGE_LABEL_TRANSPARENCY" value="255" type="string"/>
      <att name="EDGE_TRANSPARENCY" value="255" type="string"/>
      <att name="EDGE_TARGET_ARROW_SHAPE" value="NONE" type="string"/>
      <att name="EDGE_LABEL_FONT_SIZE" value="1" type="string"/>
      <att name="EDGE_STROKE_SELECTED_PAINT" value="#ff0000" type="string"/>
      <att name="EDGE_VISIBLE" value="true" type="string"/>
      <att name="EDGE_LABEL_COLOR" value="#00cc00" type="string"/>
      <att name="EDGE_LINE_TYPE" value="SOLID" type="string"/>
      <att name="EDGE_TARGET_ARROW_UNSELECTED_PAINT" value="#000000" type="string"/>
      <att name="EDGE_SOURCE_ARROW_SELECTED_PAINT" value="#ffff00" type="string"/>
      <att name="EDGE_LABEL_FONT_FACE" value="SansSerif.plain,plain,1" type="string"/>
      <att name="EDGE_SELECTED" value="false" type="string"/>
    </graphics>
  </edge>
  <edge id="165" label="HSPA8 (pp) PSMA3" source="94" target="70" cy:directed="1">
    <att name="shared name" value="HSPA8 (pp) PSMA3" type="string"/>
    <att name="shared interaction" value="pp" type="string"/>
    <att name="name" value="HSPA8 (pp) PSMA3" type="string"/>
    <att name="selected" value="0" type="boolean"/>
    <att name="interaction" value="pp" type="string"/>
    <att name="bg_experimMethods" type="list">
      <att name="bg_experimMethods" value="affinity chromatography technology" type="string"/>
    </att>
    <att name="bg_references" type="list">
      <att name="bg_references" value="22079093" type="string"/>
    </att>
    <att name="bg_sbId" value="218892" type="string"/>
    <att name="bg_version" value="1302" type="integer"/>
    <att name="canonicalName" value="HSPA8 (pp) PSMA3" type="string"/>
    <att name="vizmap:BisoGenet_Network_002 EDGE_COLOR" value="java.awt.Color[r=0,g=204,b=0]" type="string"/>
    <att name="vizmap:BisoGenet_Network_002 EDGE_LABEL" value="pp" type="string"/>
    <graphics width="2.0" fill="#00cc00">
      <att name="EDGE_CURVED" value="true" type="string"/>
      <att name="EDGE_LABEL" value="pp" type="string"/>
      <att name="EDGE_SOURCE_ARROW_SHAPE" value="NONE" type="string"/>
      <att name="EDGE_SOURCE_ARROW_UNSELECTED_PAINT" value="#000000" type="string"/>
      <att name="EDGE_TOOLTIP" value="" type="string"/>
      <att name="EDGE_TARGET_ARROW_SELECTED_PAINT" value="#ffff00" type="string"/>
      <att name="EDGE_LABEL_TRANSPARENCY" value="255" type="string"/>
      <att name="EDGE_TRANSPARENCY" value="255" type="string"/>
      <att name="EDGE_TARGET_ARROW_SHAPE" value="NONE" type="string"/>
      <att name="EDGE_LABEL_FONT_SIZE" value="1" type="string"/>
      <att name="EDGE_STROKE_SELECTED_PAINT" value="#ff0000" type="string"/>
      <att name="EDGE_VISIBLE" value="true" type="string"/>
      <att name="EDGE_LABEL_COLOR" value="#00cc00" type="string"/>
      <att name="EDGE_LINE_TYPE" value="SOLID" type="string"/>
      <att name="EDGE_TARGET_ARROW_UNSELECTED_PAINT" value="#000000" type="string"/>
      <att name="EDGE_SOURCE_ARROW_SELECTED_PAINT" value="#ffff00" type="string"/>
      <att name="EDGE_LABEL_FONT_FACE" value="SansSerif.plain,plain,1" type="string"/>
      <att name="EDGE_SELECTED" value="false" type="string"/>
    </graphics>
  </edge>
  <edge id="164" label="HSPA8 (pp) UCHL1" source="94" target="76" cy:directed="1">
    <att name="shared name" value="HSPA8 (pp) UCHL1" type="string"/>
    <att name="shared interaction" value="pp" type="string"/>
    <att name="name" value="HSPA8 (pp) UCHL1" type="string"/>
    <att name="selected" value="0" type="boolean"/>
    <att name="interaction" value="pp" type="string"/>
    <att name="bg_experimMethods" type="list">
      <att name="bg_experimMethods" value="pull down" type="string"/>
      <att name="bg_experimMethods" value="affinity chromatography technology" type="string"/>
      <att name="bg_experimMethods" value="in vivo" type="string"/>
    </att>
    <att name="bg_references" type="list">
      <att name="bg_references" value="18550537" type="string"/>
      <att name="bg_references" value="18635949" type="string"/>
    </att>
    <att name="bg_sbId" value="23406" type="string"/>
    <att name="bg_version" value="1302" type="integer"/>
    <att name="canonicalName" value="HSPA8 (pp) UCHL1" type="string"/>
    <att name="vizmap:BisoGenet_Network_002 EDGE_COLOR" value="java.awt.Color[r=0,g=204,b=0]" type="string"/>
    <att name="vizmap:BisoGenet_Network_002 EDGE_LABEL" value="pp" type="string"/>
    <graphics width="2.0" fill="#00cc00">
      <att name="EDGE_CURVED" value="true" type="string"/>
      <att name="EDGE_LABEL" value="pp" type="string"/>
      <att name="EDGE_SOURCE_ARROW_SHAPE" value="NONE" type="string"/>
      <att name="EDGE_SOURCE_ARROW_UNSELECTED_PAINT" value="#000000" type="string"/>
      <att name="EDGE_TOOLTIP" value="" type="string"/>
      <att name="EDGE_TARGET_ARROW_SELECTED_PAINT" value="#ffff00" type="string"/>
      <att name="EDGE_LABEL_TRANSPARENCY" value="255" type="string"/>
      <att name="EDGE_TRANSPARENCY" value="255" type="string"/>
      <att name="EDGE_TARGET_ARROW_SHAPE" value="NONE" type="string"/>
      <att name="EDGE_LABEL_FONT_SIZE" value="1" type="string"/>
      <att name="EDGE_STROKE_SELECTED_PAINT" value="#ff0000" type="string"/>
      <att name="EDGE_VISIBLE" value="true" type="string"/>
      <att name="EDGE_LABEL_COLOR" value="#00cc00" type="string"/>
      <att name="EDGE_LINE_TYPE" value="SOLID" type="string"/>
      <att name="EDGE_TARGET_ARROW_UNSELECTED_PAINT" value="#000000" type="string"/>
      <att name="EDGE_SOURCE_ARROW_SELECTED_PAINT" value="#ffff00" type="string"/>
      <att name="EDGE_LABEL_FONT_FACE" value="SansSerif.plain,plain,1" type="string"/>
      <att name="EDGE_SELECTED" value="false" type="string"/>
    </graphics>
  </edge>
  <edge id="163" label="HSPA8 (pp) ISG15" source="94" target="80" cy:directed="1">
    <att name="shared name" value="HSPA8 (pp) ISG15" type="string"/>
    <att name="shared interaction" value="pp" type="string"/>
    <att name="name" value="HSPA8 (pp) ISG15" type="string"/>
    <att name="selected" value="0" type="boolean"/>
    <att name="interaction" value="pp" type="string"/>
    <att name="bg_experimMethods" type="list">
      <att name="bg_experimMethods" value="affinity chromatography technology" type="string"/>
    </att>
    <att name="bg_references" type="list">
      <att name="bg_references" value="16009940" type="string"/>
      <att name="bg_references" value="16815975" type="string"/>
    </att>
    <att name="bg_sbId" value="218848" type="string"/>
    <att name="bg_version" value="1302" type="integer"/>
    <att name="canonicalName" value="HSPA8 (pp) ISG15" type="string"/>
    <att name="vizmap:BisoGenet_Network_002 EDGE_COLOR" value="java.awt.Color[r=0,g=204,b=0]" type="string"/>
    <att name="vizmap:BisoGenet_Network_002 EDGE_LABEL" value="pp" type="string"/>
    <graphics width="2.0" fill="#00cc00">
      <att name="EDGE_CURVED" value="true" type="string"/>
      <att name="EDGE_LABEL" value="pp" type="string"/>
      <att name="EDGE_SOURCE_ARROW_SHAPE" value="NONE" type="string"/>
      <att name="EDGE_SOURCE_ARROW_UNSELECTED_PAINT" value="#000000" type="string"/>
      <att name="EDGE_TOOLTIP" value="" type="string"/>
      <att name="EDGE_TARGET_ARROW_SELECTED_PAINT" value="#ffff00" type="string"/>
      <att name="EDGE_LABEL_TRANSPARENCY" value="255" type="string"/>
      <att name="EDGE_TRANSPARENCY" value="255" type="string"/>
      <att name="EDGE_TARGET_ARROW_SHAPE" value="NONE" type="string"/>
      <att name="EDGE_LABEL_FONT_SIZE" value="1" type="string"/>
      <att name="EDGE_STROKE_SELECTED_PAINT" value="#ff0000" type="string"/>
      <att name="EDGE_VISIBLE" value="true" type="string"/>
      <att name="EDGE_LABEL_COLOR" value="#00cc00" type="string"/>
      <att name="EDGE_LINE_TYPE" value="SOLID" type="string"/>
      <att name="EDGE_TARGET_ARROW_UNSELECTED_PAINT" value="#000000" type="string"/>
      <att name="EDGE_SOURCE_ARROW_SELECTED_PAINT" value="#ffff00" type="string"/>
      <att name="EDGE_LABEL_FONT_FACE" value="SansSerif.plain,plain,1" type="string"/>
      <att name="EDGE_SELECTED" value="false" type="string"/>
    </graphics>
  </edge>
  <edge id="162" label="HSPA8 (pp) HSPA8" source="94" target="94" cy:directed="1">
    <att name="shared name" value="HSPA8 (pp) HSPA8" type="string"/>
    <att name="shared interaction" value="pp" type="string"/>
    <att name="name" value="HSPA8 (pp) HSPA8" type="string"/>
    <att name="selected" value="0" type="boolean"/>
    <att name="interaction" value="pp" type="string"/>
    <att name="bg_experimMethods" type="list">
      <att name="bg_experimMethods" value="in vivo" type="string"/>
      <att name="bg_experimMethods" value="in vitro" type="string"/>
    </att>
    <att name="bg_references" type="list">
      <att name="bg_references" value="11679576" type="string"/>
      <att name="bg_references" value="14993262" type="string"/>
      <att name="bg_references" value="7578144" type="string"/>
    </att>
    <att name="bg_sbId" value="23386" type="string"/>
    <att name="bg_version" value="1302" type="integer"/>
    <att name="canonicalName" value="HSPA8 (pp) HSPA8" type="string"/>
    <att name="vizmap:BisoGenet_Network_002 EDGE_COLOR" value="java.awt.Color[r=0,g=204,b=0]" type="string"/>
    <att name="vizmap:BisoGenet_Network_002 EDGE_LABEL" value="pp" type="string"/>
    <graphics width="2.0" fill="#00cc00">
      <att name="EDGE_CURVED" value="true" type="string"/>
      <att name="EDGE_LABEL" value="pp" type="string"/>
      <att name="EDGE_SOURCE_ARROW_SHAPE" value="NONE" type="string"/>
      <att name="EDGE_SOURCE_ARROW_UNSELECTED_PAINT" value="#000000" type="string"/>
      <att name="EDGE_TOOLTIP" value="" type="string"/>
      <att name="EDGE_TARGET_ARROW_SELECTED_PAINT" value="#ffff00" type="string"/>
      <att name="EDGE_LABEL_TRANSPARENCY" value="255" type="string"/>
      <att name="EDGE_TRANSPARENCY" value="255" type="string"/>
      <att name="EDGE_TARGET_ARROW_SHAPE" value="NONE" type="string"/>
      <att name="EDGE_LABEL_FONT_SIZE" value="1" type="string"/>
      <att name="EDGE_STROKE_SELECTED_PAINT" value="#ff0000" type="string"/>
      <att name="EDGE_VISIBLE" value="false" type="string"/>
      <att name="EDGE_LABEL_COLOR" value="#00cc00" type="string"/>
      <att name="EDGE_LINE_TYPE" value="SOLID" type="string"/>
      <att name="EDGE_TARGET_ARROW_UNSELECTED_PAINT" value="#000000" type="string"/>
      <att name="EDGE_SOURCE_ARROW_SELECTED_PAINT" value="#ffff00" type="string"/>
      <att name="EDGE_LABEL_FONT_FACE" value="SansSerif.plain,plain,1" type="string"/>
      <att name="EDGE_SELECTED" value="false" type="string"/>
    </graphics>
  </edge>
  <edge id="161" label="DNM1L (pp) UBE2H" source="93" target="77" cy:directed="1">
    <att name="shared name" value="DNM1L (pp) UBE2H" type="string"/>
    <att name="shared interaction" value="pp" type="string"/>
    <att name="name" value="DNM1L (pp) UBE2H" type="string"/>
    <att name="selected" value="0" type="boolean"/>
    <att name="interaction" value="pp" type="string"/>
    <att name="bg_experimMethods" type="list">
      <att name="bg_experimMethods" value="two hybrid" type="string"/>
    </att>
    <att name="bg_references" type="list">
      <att name="bg_references" value="19549727" type="string"/>
    </att>
    <att name="bg_sbId" value="107517" type="string"/>
    <att name="bg_version" value="1302" type="integer"/>
    <att name="canonicalName" value="DNM1L (pp) UBE2H" type="string"/>
    <att name="vizmap:BisoGenet_Network_002 EDGE_COLOR" value="java.awt.Color[r=0,g=204,b=0]" type="string"/>
    <att name="vizmap:BisoGenet_Network_002 EDGE_LABEL" value="pp" type="string"/>
    <graphics width="2.0" fill="#00cc00">
      <att name="EDGE_CURVED" value="true" type="string"/>
      <att name="EDGE_LABEL" value="pp" type="string"/>
      <att name="EDGE_SOURCE_ARROW_SHAPE" value="NONE" type="string"/>
      <att name="EDGE_SOURCE_ARROW_UNSELECTED_PAINT" value="#000000" type="string"/>
      <att name="EDGE_TOOLTIP" value="" type="string"/>
      <att name="EDGE_TARGET_ARROW_SELECTED_PAINT" value="#ffff00" type="string"/>
      <att name="EDGE_LABEL_TRANSPARENCY" value="255" type="string"/>
      <att name="EDGE_TRANSPARENCY" value="255" type="string"/>
      <att name="EDGE_TARGET_ARROW_SHAPE" value="NONE" type="string"/>
      <att name="EDGE_LABEL_FONT_SIZE" value="1" type="string"/>
      <att name="EDGE_STROKE_SELECTED_PAINT" value="#ff0000" type="string"/>
      <att name="EDGE_VISIBLE" value="true" type="string"/>
      <att name="EDGE_LABEL_COLOR" value="#00cc00" type="string"/>
      <att name="EDGE_LINE_TYPE" value="SOLID" type="string"/>
      <att name="EDGE_TARGET_ARROW_UNSELECTED_PAINT" value="#000000" type="string"/>
      <att name="EDGE_SOURCE_ARROW_SELECTED_PAINT" value="#ffff00" type="string"/>
      <att name="EDGE_LABEL_FONT_FACE" value="SansSerif.plain,plain,1" type="string"/>
      <att name="EDGE_SELECTED" value="false" type="string"/>
    </graphics>
  </edge>
  <edge id="160" label="DNM1L (pp) SEC24A" source="93" target="91" cy:directed="1">
    <att name="shared name" value="DNM1L (pp) SEC24A" type="string"/>
    <att name="shared interaction" value="pp" type="string"/>
    <att name="name" value="DNM1L (pp) SEC24A" type="string"/>
    <att name="selected" value="0" type="boolean"/>
    <att name="interaction" value="pp" type="string"/>
    <att name="bg_experimMethods" type="list">
      <att name="bg_experimMethods" value="affinity chromatography technology" type="string"/>
    </att>
    <att name="bg_references" type="list">
      <att name="bg_references" value="22863883" type="string"/>
    </att>
    <att name="bg_sbId" value="191119" type="string"/>
    <att name="bg_version" value="1302" type="integer"/>
    <att name="canonicalName" value="DNM1L (pp) SEC24A" type="string"/>
    <att name="vizmap:BisoGenet_Network_002 EDGE_COLOR" value="java.awt.Color[r=0,g=204,b=0]" type="string"/>
    <att name="vizmap:BisoGenet_Network_002 EDGE_LABEL" value="pp" type="string"/>
    <graphics width="2.0" fill="#00cc00">
      <att name="EDGE_CURVED" value="true" type="string"/>
      <att name="EDGE_LABEL" value="pp" type="string"/>
      <att name="EDGE_SOURCE_ARROW_SHAPE" value="NONE" type="string"/>
      <att name="EDGE_SOURCE_ARROW_UNSELECTED_PAINT" value="#000000" type="string"/>
      <att name="EDGE_TOOLTIP" value="" type="string"/>
      <att name="EDGE_TARGET_ARROW_SELECTED_PAINT" value="#ffff00" type="string"/>
      <att name="EDGE_LABEL_TRANSPARENCY" value="255" type="string"/>
      <att name="EDGE_TRANSPARENCY" value="255" type="string"/>
      <att name="EDGE_TARGET_ARROW_SHAPE" value="NONE" type="string"/>
      <att name="EDGE_LABEL_FONT_SIZE" value="1" type="string"/>
      <att name="EDGE_STROKE_SELECTED_PAINT" value="#ff0000" type="string"/>
      <att name="EDGE_VISIBLE" value="true" type="string"/>
      <att name="EDGE_LABEL_COLOR" value="#00cc00" type="string"/>
      <att name="EDGE_LINE_TYPE" value="SOLID" type="string"/>
      <att name="EDGE_TARGET_ARROW_UNSELECTED_PAINT" value="#000000" type="string"/>
      <att name="EDGE_SOURCE_ARROW_SELECTED_PAINT" value="#ffff00" type="string"/>
      <att name="EDGE_LABEL_FONT_FACE" value="SansSerif.plain,plain,1" type="string"/>
      <att name="EDGE_SELECTED" value="false" type="string"/>
    </graphics>
  </edge>
  <edge id="159" label="PSMD1 (pp) RANBP2" source="92" target="64" cy:directed="1">
    <att name="shared name" value="PSMD1 (pp) RANBP2" type="string"/>
    <att name="shared interaction" value="pp" type="string"/>
    <att name="name" value="PSMD1 (pp) RANBP2" type="string"/>
    <att name="selected" value="0" type="boolean"/>
    <att name="interaction" value="pp" type="string"/>
    <att name="bg_experimMethods" type="list">
      <att name="bg_experimMethods" value="affinity chromatography technology" type="string"/>
    </att>
    <att name="bg_references" type="list">
      <att name="bg_references" value="9733766" type="string"/>
    </att>
    <att name="bg_sbId" value="257944" type="string"/>
    <att name="bg_version" value="1302" type="integer"/>
    <att name="canonicalName" value="PSMD1 (pp) RANBP2" type="string"/>
    <att name="vizmap:BisoGenet_Network_002 EDGE_COLOR" value="java.awt.Color[r=0,g=204,b=0]" type="string"/>
    <att name="vizmap:BisoGenet_Network_002 EDGE_LABEL" value="pp" type="string"/>
    <graphics width="2.0" fill="#00cc00">
      <att name="EDGE_CURVED" value="true" type="string"/>
      <att name="EDGE_LABEL" value="pp" type="string"/>
      <att name="EDGE_SOURCE_ARROW_SHAPE" value="NONE" type="string"/>
      <att name="EDGE_SOURCE_ARROW_UNSELECTED_PAINT" value="#000000" type="string"/>
      <att name="EDGE_TOOLTIP" value="" type="string"/>
      <att name="EDGE_TARGET_ARROW_SELECTED_PAINT" value="#ffff00" type="string"/>
      <att name="EDGE_LABEL_TRANSPARENCY" value="255" type="string"/>
      <att name="EDGE_TRANSPARENCY" value="255" type="string"/>
      <att name="EDGE_TARGET_ARROW_SHAPE" value="NONE" type="string"/>
      <att name="EDGE_LABEL_FONT_SIZE" value="1" type="string"/>
      <att name="EDGE_STROKE_SELECTED_PAINT" value="#ff0000" type="string"/>
      <att name="EDGE_VISIBLE" value="true" type="string"/>
      <att name="EDGE_LABEL_COLOR" value="#00cc00" type="string"/>
      <att name="EDGE_LINE_TYPE" value="SOLID" type="string"/>
      <att name="EDGE_TARGET_ARROW_UNSELECTED_PAINT" value="#000000" type="string"/>
      <att name="EDGE_SOURCE_ARROW_SELECTED_PAINT" value="#ffff00" type="string"/>
      <att name="EDGE_LABEL_FONT_FACE" value="SansSerif.plain,plain,1" type="string"/>
      <att name="EDGE_SELECTED" value="false" type="string"/>
    </graphics>
  </edge>
  <edge id="158" label="PSMD1 (pp) SEC24A" source="92" target="91" cy:directed="1">
    <att name="shared name" value="PSMD1 (pp) SEC24A" type="string"/>
    <att name="shared interaction" value="pp" type="string"/>
    <att name="name" value="PSMD1 (pp) SEC24A" type="string"/>
    <att name="selected" value="0" type="boolean"/>
    <att name="interaction" value="pp" type="string"/>
    <att name="bg_experimMethods" type="list">
      <att name="bg_experimMethods" value="biochemical" type="string"/>
    </att>
    <att name="bg_references" type="list">
      <att name="bg_references" value="22939629" type="string"/>
    </att>
    <att name="bg_sbId" value="257950" type="string"/>
    <att name="bg_version" value="1302" type="integer"/>
    <att name="canonicalName" value="PSMD1 (pp) SEC24A" type="string"/>
    <att name="vizmap:BisoGenet_Network_002 EDGE_COLOR" value="java.awt.Color[r=0,g=204,b=0]" type="string"/>
    <att name="vizmap:BisoGenet_Network_002 EDGE_LABEL" value="pp" type="string"/>
    <graphics width="2.0" fill="#00cc00">
      <att name="EDGE_CURVED" value="true" type="string"/>
      <att name="EDGE_LABEL" value="pp" type="string"/>
      <att name="EDGE_SOURCE_ARROW_SHAPE" value="NONE" type="string"/>
      <att name="EDGE_SOURCE_ARROW_UNSELECTED_PAINT" value="#000000" type="string"/>
      <att name="EDGE_TOOLTIP" value="" type="string"/>
      <att name="EDGE_TARGET_ARROW_SELECTED_PAINT" value="#ffff00" type="string"/>
      <att name="EDGE_LABEL_TRANSPARENCY" value="255" type="string"/>
      <att name="EDGE_TRANSPARENCY" value="255" type="string"/>
      <att name="EDGE_TARGET_ARROW_SHAPE" value="NONE" type="string"/>
      <att name="EDGE_LABEL_FONT_SIZE" value="1" type="string"/>
      <att name="EDGE_STROKE_SELECTED_PAINT" value="#ff0000" type="string"/>
      <att name="EDGE_VISIBLE" value="true" type="string"/>
      <att name="EDGE_LABEL_COLOR" value="#00cc00" type="string"/>
      <att name="EDGE_LINE_TYPE" value="SOLID" type="string"/>
      <att name="EDGE_TARGET_ARROW_UNSELECTED_PAINT" value="#000000" type="string"/>
      <att name="EDGE_SOURCE_ARROW_SELECTED_PAINT" value="#ffff00" type="string"/>
      <att name="EDGE_LABEL_FONT_FACE" value="SansSerif.plain,plain,1" type="string"/>
      <att name="EDGE_SELECTED" value="false" type="string"/>
    </graphics>
  </edge>
  <edge id="157" label="SEC24A (pp) UBE2C" source="91" target="85" cy:directed="1">
    <att name="shared name" value="SEC24A (pp) UBE2C" type="string"/>
    <att name="shared interaction" value="pp" type="string"/>
    <att name="name" value="SEC24A (pp) UBE2C" type="string"/>
    <att name="selected" value="0" type="boolean"/>
    <att name="interaction" value="pp" type="string"/>
    <att name="bg_experimMethods" type="list">
      <att name="bg_experimMethods" value="biochemical" type="string"/>
    </att>
    <att name="bg_references" type="list">
      <att name="bg_references" value="22939629" type="string"/>
    </att>
    <att name="bg_sbId" value="273789" type="string"/>
    <att name="bg_version" value="1302" type="integer"/>
    <att name="canonicalName" value="SEC24A (pp) UBE2C" type="string"/>
    <att name="vizmap:BisoGenet_Network_002 EDGE_COLOR" value="java.awt.Color[r=0,g=204,b=0]" type="string"/>
    <att name="vizmap:BisoGenet_Network_002 EDGE_LABEL" value="pp" type="string"/>
    <graphics width="2.0" fill="#00cc00">
      <att name="EDGE_CURVED" value="true" type="string"/>
      <att name="EDGE_LABEL" value="pp" type="string"/>
      <att name="EDGE_SOURCE_ARROW_SHAPE" value="NONE" type="string"/>
      <att name="EDGE_SOURCE_ARROW_UNSELECTED_PAINT" value="#000000" type="string"/>
      <att name="EDGE_TOOLTIP" value="" type="string"/>
      <att name="EDGE_TARGET_ARROW_SELECTED_PAINT" value="#ffff00" type="string"/>
      <att name="EDGE_LABEL_TRANSPARENCY" value="255" type="string"/>
      <att name="EDGE_TRANSPARENCY" value="255" type="string"/>
      <att name="EDGE_TARGET_ARROW_SHAPE" value="NONE" type="string"/>
      <att name="EDGE_LABEL_FONT_SIZE" value="1" type="string"/>
      <att name="EDGE_STROKE_SELECTED_PAINT" value="#ff0000" type="string"/>
      <att name="EDGE_VISIBLE" value="true" type="string"/>
      <att name="EDGE_LABEL_COLOR" value="#00cc00" type="string"/>
      <att name="EDGE_LINE_TYPE" value="SOLID" type="string"/>
      <att name="EDGE_TARGET_ARROW_UNSELECTED_PAINT" value="#000000" type="string"/>
      <att name="EDGE_SOURCE_ARROW_SELECTED_PAINT" value="#ffff00" type="string"/>
      <att name="EDGE_LABEL_FONT_FACE" value="SansSerif.plain,plain,1" type="string"/>
      <att name="EDGE_SELECTED" value="false" type="string"/>
    </graphics>
  </edge>
  <edge id="156" label="SNRPA1 (pp) SFPQ" source="90" target="78" cy:directed="1">
    <att name="shared name" value="SNRPA1 (pp) SFPQ" type="string"/>
    <att name="shared interaction" value="pp" type="string"/>
    <att name="name" value="SNRPA1 (pp) SFPQ" type="string"/>
    <att name="selected" value="0" type="boolean"/>
    <att name="interaction" value="pp" type="string"/>
    <att name="bg_experimMethods" type="list">
      <att name="bg_experimMethods" value="biochemical" type="string"/>
    </att>
    <att name="bg_references" type="list">
      <att name="bg_references" value="22939629" type="string"/>
    </att>
    <att name="bg_sbId" value="272510" type="string"/>
    <att name="bg_version" value="1302" type="integer"/>
    <att name="canonicalName" value="SNRPA1 (pp) SFPQ" type="string"/>
    <att name="vizmap:BisoGenet_Network_002 EDGE_COLOR" value="java.awt.Color[r=0,g=204,b=0]" type="string"/>
    <att name="vizmap:BisoGenet_Network_002 EDGE_LABEL" value="pp" type="string"/>
    <graphics width="2.0" fill="#00cc00">
      <att name="EDGE_CURVED" value="true" type="string"/>
      <att name="EDGE_LABEL" value="pp" type="string"/>
      <att name="EDGE_SOURCE_ARROW_SHAPE" value="NONE" type="string"/>
      <att name="EDGE_SOURCE_ARROW_UNSELECTED_PAINT" value="#000000" type="string"/>
      <att name="EDGE_TOOLTIP" value="" type="string"/>
      <att name="EDGE_TARGET_ARROW_SELECTED_PAINT" value="#ffff00" type="string"/>
      <att name="EDGE_LABEL_TRANSPARENCY" value="255" type="string"/>
      <att name="EDGE_TRANSPARENCY" value="255" type="string"/>
      <att name="EDGE_TARGET_ARROW_SHAPE" value="NONE" type="string"/>
      <att name="EDGE_LABEL_FONT_SIZE" value="1" type="string"/>
      <att name="EDGE_STROKE_SELECTED_PAINT" value="#ff0000" type="string"/>
      <att name="EDGE_VISIBLE" value="true" type="string"/>
      <att name="EDGE_LABEL_COLOR" value="#00cc00" type="string"/>
      <att name="EDGE_LINE_TYPE" value="SOLID" type="string"/>
      <att name="EDGE_TARGET_ARROW_UNSELECTED_PAINT" value="#000000" type="string"/>
      <att name="EDGE_SOURCE_ARROW_SELECTED_PAINT" value="#ffff00" type="string"/>
      <att name="EDGE_LABEL_FONT_FACE" value="SansSerif.plain,plain,1" type="string"/>
      <att name="EDGE_SELECTED" value="false" type="string"/>
    </graphics>
  </edge>
  <edge id="155" label="CDKN1A (pp) CDKN1A" source="89" target="89" cy:directed="1">
    <att name="shared name" value="CDKN1A (pp) CDKN1A" type="string"/>
    <att name="shared interaction" value="pp" type="string"/>
    <att name="name" value="CDKN1A (pp) CDKN1A" type="string"/>
    <att name="selected" value="0" type="boolean"/>
    <att name="interaction" value="pp" type="string"/>
    <att name="bg_experimMethods" type="list">
      <att name="bg_experimMethods" value="in vitro" type="string"/>
    </att>
    <att name="bg_references" type="list">
      <att name="bg_references" value="15232106" type="string"/>
    </att>
    <att name="bg_sbId" value="10780" type="string"/>
    <att name="bg_version" value="1302" type="integer"/>
    <att name="canonicalName" value="CDKN1A (pp) CDKN1A" type="string"/>
    <att name="vizmap:BisoGenet_Network_002 EDGE_COLOR" value="java.awt.Color[r=0,g=204,b=0]" type="string"/>
    <att name="vizmap:BisoGenet_Network_002 EDGE_LABEL" value="pp" type="string"/>
    <graphics width="2.0" fill="#00cc00">
      <att name="EDGE_CURVED" value="true" type="string"/>
      <att name="EDGE_LABEL" value="pp" type="string"/>
      <att name="EDGE_SOURCE_ARROW_SHAPE" value="NONE" type="string"/>
      <att name="EDGE_SOURCE_ARROW_UNSELECTED_PAINT" value="#000000" type="string"/>
      <att name="EDGE_TOOLTIP" value="" type="string"/>
      <att name="EDGE_TARGET_ARROW_SELECTED_PAINT" value="#ffff00" type="string"/>
      <att name="EDGE_LABEL_TRANSPARENCY" value="255" type="string"/>
      <att name="EDGE_TRANSPARENCY" value="255" type="string"/>
      <att name="EDGE_TARGET_ARROW_SHAPE" value="NONE" type="string"/>
      <att name="EDGE_LABEL_FONT_SIZE" value="1" type="string"/>
      <att name="EDGE_STROKE_SELECTED_PAINT" value="#ff0000" type="string"/>
      <att name="EDGE_VISIBLE" value="false" type="string"/>
      <att name="EDGE_LABEL_COLOR" value="#00cc00" type="string"/>
      <att name="EDGE_LINE_TYPE" value="SOLID" type="string"/>
      <att name="EDGE_TARGET_ARROW_UNSELECTED_PAINT" value="#000000" type="string"/>
      <att name="EDGE_SOURCE_ARROW_SELECTED_PAINT" value="#ffff00" type="string"/>
      <att name="EDGE_LABEL_FONT_FACE" value="SansSerif.plain,plain,1" type="string"/>
      <att name="EDGE_SELECTED" value="false" type="string"/>
    </graphics>
  </edge>
  <edge id="154" label="CDKN1A (pp) PSMA3" source="89" target="70" cy:directed="1">
    <att name="shared name" value="CDKN1A (pp) PSMA3" type="string"/>
    <att name="shared interaction" value="pp" type="string"/>
    <att name="name" value="CDKN1A (pp) PSMA3" type="string"/>
    <att name="selected" value="0" type="boolean"/>
    <att name="interaction" value="pp" type="string"/>
    <att name="bg_experimMethods" type="list">
      <att name="bg_experimMethods" value="affinity chromatography technology" type="string"/>
      <att name="bg_experimMethods" value="pull down" type="string"/>
      <att name="bg_experimMethods" value="in vivo" type="string"/>
      <att name="bg_experimMethods" value="in vitro" type="string"/>
    </att>
    <att name="bg_references" type="list">
      <att name="bg_references" value="11350925" type="string"/>
      <att name="bg_references" value="20086099" type="string"/>
      <att name="bg_references" value="20308078" type="string"/>
    </att>
    <att name="bg_sbId" value="10804" type="string"/>
    <att name="bg_version" value="1302" type="integer"/>
    <att name="canonicalName" value="CDKN1A (pp) PSMA3" type="string"/>
    <att name="vizmap:BisoGenet_Network_002 EDGE_COLOR" value="java.awt.Color[r=0,g=204,b=0]" type="string"/>
    <att name="vizmap:BisoGenet_Network_002 EDGE_LABEL" value="pp" type="string"/>
    <graphics width="2.0" fill="#00cc00">
      <att name="EDGE_CURVED" value="true" type="string"/>
      <att name="EDGE_LABEL" value="pp" type="string"/>
      <att name="EDGE_SOURCE_ARROW_SHAPE" value="NONE" type="string"/>
      <att name="EDGE_SOURCE_ARROW_UNSELECTED_PAINT" value="#000000" type="string"/>
      <att name="EDGE_TOOLTIP" value="" type="string"/>
      <att name="EDGE_TARGET_ARROW_SELECTED_PAINT" value="#ffff00" type="string"/>
      <att name="EDGE_LABEL_TRANSPARENCY" value="255" type="string"/>
      <att name="EDGE_TRANSPARENCY" value="255" type="string"/>
      <att name="EDGE_TARGET_ARROW_SHAPE" value="NONE" type="string"/>
      <att name="EDGE_LABEL_FONT_SIZE" value="1" type="string"/>
      <att name="EDGE_STROKE_SELECTED_PAINT" value="#ff0000" type="string"/>
      <att name="EDGE_VISIBLE" value="true" type="string"/>
      <att name="EDGE_LABEL_COLOR" value="#00cc00" type="string"/>
      <att name="EDGE_LINE_TYPE" value="SOLID" type="string"/>
      <att name="EDGE_TARGET_ARROW_UNSELECTED_PAINT" value="#000000" type="string"/>
      <att name="EDGE_SOURCE_ARROW_SELECTED_PAINT" value="#ffff00" type="string"/>
      <att name="EDGE_LABEL_FONT_FACE" value="SansSerif.plain,plain,1" type="string"/>
      <att name="EDGE_SELECTED" value="false" type="string"/>
    </graphics>
  </edge>
  <edge id="153" label="CDKN1A (pp) PARP1" source="89" target="82" cy:directed="1">
    <att name="shared name" value="CDKN1A (pp) PARP1" type="string"/>
    <att name="shared interaction" value="pp" type="string"/>
    <att name="name" value="CDKN1A (pp) PARP1" type="string"/>
    <att name="selected" value="0" type="boolean"/>
    <att name="interaction" value="pp" type="string"/>
    <att name="bg_experimMethods" type="list">
      <att name="bg_experimMethods" value="imaging technique" type="string"/>
      <att name="bg_experimMethods" value="pull down" type="string"/>
      <att name="bg_experimMethods" value="affinity chromatography technology" type="string"/>
      <att name="bg_experimMethods" value="in vivo" type="string"/>
      <att name="bg_experimMethods" value="in vitro" type="string"/>
    </att>
    <att name="bg_references" type="list">
      <att name="bg_references" value="12930846" type="string"/>
      <att name="bg_references" value="20302655" type="string"/>
      <att name="bg_references" value="20303835" type="string"/>
      <att name="bg_references" value="23169665" type="string"/>
    </att>
    <att name="bg_sbId" value="10801" type="string"/>
    <att name="bg_version" value="1302" type="integer"/>
    <att name="canonicalName" value="CDKN1A (pp) PARP1" type="string"/>
    <att name="vizmap:BisoGenet_Network_002 EDGE_COLOR" value="java.awt.Color[r=0,g=204,b=0]" type="string"/>
    <att name="vizmap:BisoGenet_Network_002 EDGE_LABEL" value="pp" type="string"/>
    <graphics width="2.0" fill="#00cc00">
      <att name="EDGE_CURVED" value="true" type="string"/>
      <att name="EDGE_LABEL" value="pp" type="string"/>
      <att name="EDGE_SOURCE_ARROW_SHAPE" value="NONE" type="string"/>
      <att name="EDGE_SOURCE_ARROW_UNSELECTED_PAINT" value="#000000" type="string"/>
      <att name="EDGE_TOOLTIP" value="" type="string"/>
      <att name="EDGE_TARGET_ARROW_SELECTED_PAINT" value="#ffff00" type="string"/>
      <att name="EDGE_LABEL_TRANSPARENCY" value="255" type="string"/>
      <att name="EDGE_TRANSPARENCY" value="255" type="string"/>
      <att name="EDGE_TARGET_ARROW_SHAPE" value="NONE" type="string"/>
      <att name="EDGE_LABEL_FONT_SIZE" value="1" type="string"/>
      <att name="EDGE_STROKE_SELECTED_PAINT" value="#ff0000" type="string"/>
      <att name="EDGE_VISIBLE" value="true" type="string"/>
      <att name="EDGE_LABEL_COLOR" value="#00cc00" type="string"/>
      <att name="EDGE_LINE_TYPE" value="SOLID" type="string"/>
      <att name="EDGE_TARGET_ARROW_UNSELECTED_PAINT" value="#000000" type="string"/>
      <att name="EDGE_SOURCE_ARROW_SELECTED_PAINT" value="#ffff00" type="string"/>
      <att name="EDGE_LABEL_FONT_FACE" value="SansSerif.plain,plain,1" type="string"/>
      <att name="EDGE_SELECTED" value="false" type="string"/>
    </graphics>
  </edge>
  <edge id="152" label="CDKN1A (pp) EEF1A1" source="89" target="75" cy:directed="1">
    <att name="shared name" value="CDKN1A (pp) EEF1A1" type="string"/>
    <att name="shared interaction" value="pp" type="string"/>
    <att name="name" value="CDKN1A (pp) EEF1A1" type="string"/>
    <att name="selected" value="0" type="boolean"/>
    <att name="interaction" value="pp" type="string"/>
    <att name="bg_experimMethods" type="list">
      <att name="bg_experimMethods" value="two hybrid" type="string"/>
    </att>
    <att name="bg_references" type="list">
      <att name="bg_references" value="21900206" type="string"/>
    </att>
    <att name="bg_sbId" value="71891" type="string"/>
    <att name="bg_version" value="1302" type="integer"/>
    <att name="canonicalName" value="CDKN1A (pp) EEF1A1" type="string"/>
    <att name="vizmap:BisoGenet_Network_002 EDGE_COLOR" value="java.awt.Color[r=0,g=204,b=0]" type="string"/>
    <att name="vizmap:BisoGenet_Network_002 EDGE_LABEL" value="pp" type="string"/>
    <graphics width="2.0" fill="#00cc00">
      <att name="EDGE_CURVED" value="true" type="string"/>
      <att name="EDGE_LABEL" value="pp" type="string"/>
      <att name="EDGE_SOURCE_ARROW_SHAPE" value="NONE" type="string"/>
      <att name="EDGE_SOURCE_ARROW_UNSELECTED_PAINT" value="#000000" type="string"/>
      <att name="EDGE_TOOLTIP" value="" type="string"/>
      <att name="EDGE_TARGET_ARROW_SELECTED_PAINT" value="#ffff00" type="string"/>
      <att name="EDGE_LABEL_TRANSPARENCY" value="255" type="string"/>
      <att name="EDGE_TRANSPARENCY" value="255" type="string"/>
      <att name="EDGE_TARGET_ARROW_SHAPE" value="NONE" type="string"/>
      <att name="EDGE_LABEL_FONT_SIZE" value="1" type="string"/>
      <att name="EDGE_STROKE_SELECTED_PAINT" value="#ff0000" type="string"/>
      <att name="EDGE_VISIBLE" value="true" type="string"/>
      <att name="EDGE_LABEL_COLOR" value="#00cc00" type="string"/>
      <att name="EDGE_LINE_TYPE" value="SOLID" type="string"/>
      <att name="EDGE_TARGET_ARROW_UNSELECTED_PAINT" value="#000000" type="string"/>
      <att name="EDGE_SOURCE_ARROW_SELECTED_PAINT" value="#ffff00" type="string"/>
      <att name="EDGE_LABEL_FONT_FACE" value="SansSerif.plain,plain,1" type="string"/>
      <att name="EDGE_SELECTED" value="false" type="string"/>
    </graphics>
  </edge>
  <edge id="151" label="CDKN1A (pp) FBXO32" source="89" target="74" cy:directed="1">
    <att name="shared name" value="CDKN1A (pp) FBXO32" type="string"/>
    <att name="shared interaction" value="pp" type="string"/>
    <att name="name" value="CDKN1A (pp) FBXO32" type="string"/>
    <att name="selected" value="0" type="boolean"/>
    <att name="interaction" value="pp" type="string"/>
    <att name="bg_experimMethods" type="list">
      <att name="bg_experimMethods" value="affinity chromatography technology" type="string"/>
    </att>
    <att name="bg_references" type="list">
      <att name="bg_references" value="21546904" type="string"/>
    </att>
    <att name="bg_sbId" value="173284" type="string"/>
    <att name="bg_version" value="1302" type="integer"/>
    <att name="canonicalName" value="CDKN1A (pp) FBXO32" type="string"/>
    <att name="vizmap:BisoGenet_Network_002 EDGE_COLOR" value="java.awt.Color[r=0,g=204,b=0]" type="string"/>
    <att name="vizmap:BisoGenet_Network_002 EDGE_LABEL" value="pp" type="string"/>
    <graphics width="2.0" fill="#00cc00">
      <att name="EDGE_CURVED" value="true" type="string"/>
      <att name="EDGE_LABEL" value="pp" type="string"/>
      <att name="EDGE_SOURCE_ARROW_SHAPE" value="NONE" type="string"/>
      <att name="EDGE_SOURCE_ARROW_UNSELECTED_PAINT" value="#000000" type="string"/>
      <att name="EDGE_TOOLTIP" value="" type="string"/>
      <att name="EDGE_TARGET_ARROW_SELECTED_PAINT" value="#ffff00" type="string"/>
      <att name="EDGE_LABEL_TRANSPARENCY" value="255" type="string"/>
      <att name="EDGE_TRANSPARENCY" value="255" type="string"/>
      <att name="EDGE_TARGET_ARROW_SHAPE" value="NONE" type="string"/>
      <att name="EDGE_LABEL_FONT_SIZE" value="1" type="string"/>
      <att name="EDGE_STROKE_SELECTED_PAINT" value="#ff0000" type="string"/>
      <att name="EDGE_VISIBLE" value="true" type="string"/>
      <att name="EDGE_LABEL_COLOR" value="#00cc00" type="string"/>
      <att name="EDGE_LINE_TYPE" value="SOLID" type="string"/>
      <att name="EDGE_TARGET_ARROW_UNSELECTED_PAINT" value="#000000" type="string"/>
      <att name="EDGE_SOURCE_ARROW_SELECTED_PAINT" value="#ffff00" type="string"/>
      <att name="EDGE_LABEL_FONT_FACE" value="SansSerif.plain,plain,1" type="string"/>
      <att name="EDGE_SELECTED" value="false" type="string"/>
    </graphics>
  </edge>
  <edge id="150" label="DZIP3 (pp) UBE2H" source="88" target="77" cy:directed="1">
    <att name="shared name" value="DZIP3 (pp) UBE2H" type="string"/>
    <att name="shared interaction" value="pp" type="string"/>
    <att name="name" value="DZIP3 (pp) UBE2H" type="string"/>
    <att name="selected" value="0" type="boolean"/>
    <att name="interaction" value="pp" type="string"/>
    <att name="bg_experimMethods" type="list">
      <att name="bg_experimMethods" value="two hybrid" type="string"/>
      <att name="bg_experimMethods" value="two hybrid array" type="string"/>
    </att>
    <att name="bg_references" type="list">
      <att name="bg_references" value="19549727" type="string"/>
    </att>
    <att name="bg_sbId" value="108468" type="string"/>
    <att name="bg_version" value="1302" type="integer"/>
    <att name="canonicalName" value="DZIP3 (pp) UBE2H" type="string"/>
    <att name="vizmap:BisoGenet_Network_002 EDGE_COLOR" value="java.awt.Color[r=0,g=204,b=0]" type="string"/>
    <att name="vizmap:BisoGenet_Network_002 EDGE_LABEL" value="pp" type="string"/>
    <graphics width="2.0" fill="#00cc00">
      <att name="EDGE_CURVED" value="true" type="string"/>
      <att name="EDGE_LABEL" value="pp" type="string"/>
      <att name="EDGE_SOURCE_ARROW_SHAPE" value="NONE" type="string"/>
      <att name="EDGE_SOURCE_ARROW_UNSELECTED_PAINT" value="#000000" type="string"/>
      <att name="EDGE_TOOLTIP" value="" type="string"/>
      <att name="EDGE_TARGET_ARROW_SELECTED_PAINT" value="#ffff00" type="string"/>
      <att name="EDGE_LABEL_TRANSPARENCY" value="255" type="string"/>
      <att name="EDGE_TRANSPARENCY" value="255" type="string"/>
      <att name="EDGE_TARGET_ARROW_SHAPE" value="NONE" type="string"/>
      <att name="EDGE_LABEL_FONT_SIZE" value="1" type="string"/>
      <att name="EDGE_STROKE_SELECTED_PAINT" value="#ff0000" type="string"/>
      <att name="EDGE_VISIBLE" value="true" type="string"/>
      <att name="EDGE_LABEL_COLOR" value="#00cc00" type="string"/>
      <att name="EDGE_LINE_TYPE" value="SOLID" type="string"/>
      <att name="EDGE_TARGET_ARROW_UNSELECTED_PAINT" value="#000000" type="string"/>
      <att name="EDGE_SOURCE_ARROW_SELECTED_PAINT" value="#ffff00" type="string"/>
      <att name="EDGE_LABEL_FONT_FACE" value="SansSerif.plain,plain,1" type="string"/>
      <att name="EDGE_SELECTED" value="false" type="string"/>
    </graphics>
  </edge>
  <edge id="149" label="DZIP3 (pp) DZIP3" source="88" target="88" cy:directed="1">
    <att name="shared name" value="DZIP3 (pp) DZIP3" type="string"/>
    <att name="shared interaction" value="pp" type="string"/>
    <att name="name" value="DZIP3 (pp) DZIP3" type="string"/>
    <att name="selected" value="0" type="boolean"/>
    <att name="interaction" value="pp" type="string"/>
    <att name="bg_experimMethods" type="list">
      <att name="bg_experimMethods" value="enzymatic study" type="string"/>
      <att name="bg_experimMethods" value="in vitro" type="string"/>
    </att>
    <att name="bg_references" type="list">
      <att name="bg_references" value="12538761" type="string"/>
    </att>
    <att name="bg_sbId" value="16037" type="string"/>
    <att name="bg_version" value="1302" type="integer"/>
    <att name="canonicalName" value="DZIP3 (pp) DZIP3" type="string"/>
    <att name="vizmap:BisoGenet_Network_002 EDGE_COLOR" value="java.awt.Color[r=0,g=204,b=0]" type="string"/>
    <att name="vizmap:BisoGenet_Network_002 EDGE_LABEL" value="pp" type="string"/>
    <graphics width="2.0" fill="#00cc00">
      <att name="EDGE_CURVED" value="true" type="string"/>
      <att name="EDGE_LABEL" value="pp" type="string"/>
      <att name="EDGE_SOURCE_ARROW_SHAPE" value="NONE" type="string"/>
      <att name="EDGE_SOURCE_ARROW_UNSELECTED_PAINT" value="#000000" type="string"/>
      <att name="EDGE_TOOLTIP" value="" type="string"/>
      <att name="EDGE_TARGET_ARROW_SELECTED_PAINT" value="#ffff00" type="string"/>
      <att name="EDGE_LABEL_TRANSPARENCY" value="255" type="string"/>
      <att name="EDGE_TRANSPARENCY" value="255" type="string"/>
      <att name="EDGE_TARGET_ARROW_SHAPE" value="NONE" type="string"/>
      <att name="EDGE_LABEL_FONT_SIZE" value="1" type="string"/>
      <att name="EDGE_STROKE_SELECTED_PAINT" value="#ff0000" type="string"/>
      <att name="EDGE_VISIBLE" value="false" type="string"/>
      <att name="EDGE_LABEL_COLOR" value="#00cc00" type="string"/>
      <att name="EDGE_LINE_TYPE" value="SOLID" type="string"/>
      <att name="EDGE_TARGET_ARROW_UNSELECTED_PAINT" value="#000000" type="string"/>
      <att name="EDGE_SOURCE_ARROW_SELECTED_PAINT" value="#ffff00" type="string"/>
      <att name="EDGE_LABEL_FONT_FACE" value="SansSerif.plain,plain,1" type="string"/>
      <att name="EDGE_SELECTED" value="false" type="string"/>
    </graphics>
  </edge>
  <edge id="148" label="SAFB2 (pp) TP53BPL" source="87" target="79" cy:directed="1">
    <att name="shared name" value="SAFB2 (pp) TP53BPL" type="string"/>
    <att name="shared interaction" value="pp" type="string"/>
    <att name="name" value="SAFB2 (pp) TP53BPL" type="string"/>
    <att name="selected" value="0" type="boolean"/>
    <att name="interaction" value="pp" type="string"/>
    <att name="bg_experimMethods" type="list">
      <att name="bg_experimMethods" value="affinity chromatography technology" type="string"/>
    </att>
    <att name="bg_references" type="list">
      <att name="bg_references" value="17803295" type="string"/>
    </att>
    <att name="bg_sbId" value="273262" type="string"/>
    <att name="bg_version" value="1302" type="integer"/>
    <att name="canonicalName" value="SAFB2 (pp) TP53BPL" type="string"/>
    <att name="vizmap:BisoGenet_Network_002 EDGE_COLOR" value="java.awt.Color[r=0,g=204,b=0]" type="string"/>
    <att name="vizmap:BisoGenet_Network_002 EDGE_LABEL" value="pp" type="string"/>
    <graphics width="2.0" fill="#00cc00">
      <att name="EDGE_CURVED" value="true" type="string"/>
      <att name="EDGE_LABEL" value="pp" type="string"/>
      <att name="EDGE_SOURCE_ARROW_SHAPE" value="NONE" type="string"/>
      <att name="EDGE_SOURCE_ARROW_UNSELECTED_PAINT" value="#000000" type="string"/>
      <att name="EDGE_TOOLTIP" value="" type="string"/>
      <att name="EDGE_TARGET_ARROW_SELECTED_PAINT" value="#ffff00" type="string"/>
      <att name="EDGE_LABEL_TRANSPARENCY" value="255" type="string"/>
      <att name="EDGE_TRANSPARENCY" value="255" type="string"/>
      <att name="EDGE_TARGET_ARROW_SHAPE" value="NONE" type="string"/>
      <att name="EDGE_LABEL_FONT_SIZE" value="1" type="string"/>
      <att name="EDGE_STROKE_SELECTED_PAINT" value="#ff0000" type="string"/>
      <att name="EDGE_VISIBLE" value="true" type="string"/>
      <att name="EDGE_LABEL_COLOR" value="#00cc00" type="string"/>
      <att name="EDGE_LINE_TYPE" value="SOLID" type="string"/>
      <att name="EDGE_TARGET_ARROW_UNSELECTED_PAINT" value="#000000" type="string"/>
      <att name="EDGE_SOURCE_ARROW_SELECTED_PAINT" value="#ffff00" type="string"/>
      <att name="EDGE_LABEL_FONT_FACE" value="SansSerif.plain,plain,1" type="string"/>
      <att name="EDGE_SELECTED" value="false" type="string"/>
    </graphics>
  </edge>
  <edge id="147" label="SAFB2 (pp) SAFB2" source="87" target="87" cy:directed="1">
    <att name="shared name" value="SAFB2 (pp) SAFB2" type="string"/>
    <att name="shared interaction" value="pp" type="string"/>
    <att name="name" value="SAFB2 (pp) SAFB2" type="string"/>
    <att name="selected" value="0" type="boolean"/>
    <att name="interaction" value="pp" type="string"/>
    <att name="bg_experimMethods" type="list">
      <att name="bg_experimMethods" value="pull down" type="string"/>
      <att name="bg_experimMethods" value="anti tag coimmunoprecipitation" type="string"/>
    </att>
    <att name="bg_references" type="list">
      <att name="bg_references" value="19674106" type="string"/>
    </att>
    <att name="bg_sbId" value="88333" type="string"/>
    <att name="bg_version" value="1302" type="integer"/>
    <att name="canonicalName" value="SAFB2 (pp) SAFB2" type="string"/>
    <att name="vizmap:BisoGenet_Network_002 EDGE_COLOR" value="java.awt.Color[r=0,g=204,b=0]" type="string"/>
    <att name="vizmap:BisoGenet_Network_002 EDGE_LABEL" value="pp" type="string"/>
    <graphics width="2.0" fill="#00cc00">
      <att name="EDGE_CURVED" value="true" type="string"/>
      <att name="EDGE_LABEL" value="pp" type="string"/>
      <att name="EDGE_SOURCE_ARROW_SHAPE" value="NONE" type="string"/>
      <att name="EDGE_SOURCE_ARROW_UNSELECTED_PAINT" value="#000000" type="string"/>
      <att name="EDGE_TOOLTIP" value="" type="string"/>
      <att name="EDGE_TARGET_ARROW_SELECTED_PAINT" value="#ffff00" type="string"/>
      <att name="EDGE_LABEL_TRANSPARENCY" value="255" type="string"/>
      <att name="EDGE_TRANSPARENCY" value="255" type="string"/>
      <att name="EDGE_TARGET_ARROW_SHAPE" value="NONE" type="string"/>
      <att name="EDGE_LABEL_FONT_SIZE" value="1" type="string"/>
      <att name="EDGE_STROKE_SELECTED_PAINT" value="#ff0000" type="string"/>
      <att name="EDGE_VISIBLE" value="false" type="string"/>
      <att name="EDGE_LABEL_COLOR" value="#00cc00" type="string"/>
      <att name="EDGE_LINE_TYPE" value="SOLID" type="string"/>
      <att name="EDGE_TARGET_ARROW_UNSELECTED_PAINT" value="#000000" type="string"/>
      <att name="EDGE_SOURCE_ARROW_SELECTED_PAINT" value="#ffff00" type="string"/>
      <att name="EDGE_LABEL_FONT_FACE" value="SansSerif.plain,plain,1" type="string"/>
      <att name="EDGE_SELECTED" value="false" type="string"/>
    </graphics>
  </edge>
  <edge id="146" label="TRIP13 (pp) SEC24A" source="86" target="91" cy:directed="1">
    <att name="shared name" value="TRIP13 (pp) SEC24A" type="string"/>
    <att name="shared interaction" value="pp" type="string"/>
    <att name="name" value="TRIP13 (pp) SEC24A" type="string"/>
    <att name="selected" value="0" type="boolean"/>
    <att name="interaction" value="pp" type="string"/>
    <att name="bg_experimMethods" type="list">
      <att name="bg_experimMethods" value="two hybrid pooling approach" type="string"/>
      <att name="bg_experimMethods" value="two hybrid" type="string"/>
    </att>
    <att name="bg_references" type="list">
      <att name="bg_references" value="16189514" type="string"/>
    </att>
    <att name="bg_sbId" value="32272" type="string"/>
    <att name="bg_version" value="1302" type="integer"/>
    <att name="canonicalName" value="TRIP13 (pp) SEC24A" type="string"/>
    <att name="vizmap:BisoGenet_Network_002 EDGE_COLOR" value="java.awt.Color[r=0,g=204,b=0]" type="string"/>
    <att name="vizmap:BisoGenet_Network_002 EDGE_LABEL" value="pp" type="string"/>
    <graphics width="2.0" fill="#00cc00">
      <att name="EDGE_CURVED" value="true" type="string"/>
      <att name="EDGE_LABEL" value="pp" type="string"/>
      <att name="EDGE_SOURCE_ARROW_SHAPE" value="NONE" type="string"/>
      <att name="EDGE_SOURCE_ARROW_UNSELECTED_PAINT" value="#000000" type="string"/>
      <att name="EDGE_TOOLTIP" value="" type="string"/>
      <att name="EDGE_TARGET_ARROW_SELECTED_PAINT" value="#ffff00" type="string"/>
      <att name="EDGE_LABEL_TRANSPARENCY" value="255" type="string"/>
      <att name="EDGE_TRANSPARENCY" value="255" type="string"/>
      <att name="EDGE_TARGET_ARROW_SHAPE" value="NONE" type="string"/>
      <att name="EDGE_LABEL_FONT_SIZE" value="1" type="string"/>
      <att name="EDGE_STROKE_SELECTED_PAINT" value="#ff0000" type="string"/>
      <att name="EDGE_VISIBLE" value="true" type="string"/>
      <att name="EDGE_LABEL_COLOR" value="#00cc00" type="string"/>
      <att name="EDGE_LINE_TYPE" value="SOLID" type="string"/>
      <att name="EDGE_TARGET_ARROW_UNSELECTED_PAINT" value="#000000" type="string"/>
      <att name="EDGE_SOURCE_ARROW_SELECTED_PAINT" value="#ffff00" type="string"/>
      <att name="EDGE_LABEL_FONT_FACE" value="SansSerif.plain,plain,1" type="string"/>
      <att name="EDGE_SELECTED" value="false" type="string"/>
    </graphics>
  </edge>
  <edge id="145" label="TRIP13 (pp) TRIP13" source="86" target="86" cy:directed="1">
    <att name="shared name" value="TRIP13 (pp) TRIP13" type="string"/>
    <att name="shared interaction" value="pp" type="string"/>
    <att name="name" value="TRIP13 (pp) TRIP13" type="string"/>
    <att name="selected" value="0" type="boolean"/>
    <att name="interaction" value="pp" type="string"/>
    <att name="bg_experimMethods" type="list">
      <att name="bg_experimMethods" value="two hybrid pooling approach" type="string"/>
      <att name="bg_experimMethods" value="two hybrid" type="string"/>
      <att name="bg_experimMethods" value="in vivo" type="string"/>
    </att>
    <att name="bg_references" type="list">
      <att name="bg_references" value="11591653" type="string"/>
      <att name="bg_references" value="16169070" type="string"/>
      <att name="bg_references" value="16189514" type="string"/>
    </att>
    <att name="bg_sbId" value="32263" type="string"/>
    <att name="bg_version" value="1302" type="integer"/>
    <att name="canonicalName" value="TRIP13 (pp) TRIP13" type="string"/>
    <att name="vizmap:BisoGenet_Network_002 EDGE_COLOR" value="java.awt.Color[r=0,g=204,b=0]" type="string"/>
    <att name="vizmap:BisoGenet_Network_002 EDGE_LABEL" value="pp" type="string"/>
    <graphics width="2.0" fill="#00cc00">
      <att name="EDGE_CURVED" value="true" type="string"/>
      <att name="EDGE_LABEL" value="pp" type="string"/>
      <att name="EDGE_SOURCE_ARROW_SHAPE" value="NONE" type="string"/>
      <att name="EDGE_SOURCE_ARROW_UNSELECTED_PAINT" value="#000000" type="string"/>
      <att name="EDGE_TOOLTIP" value="" type="string"/>
      <att name="EDGE_TARGET_ARROW_SELECTED_PAINT" value="#ffff00" type="string"/>
      <att name="EDGE_LABEL_TRANSPARENCY" value="255" type="string"/>
      <att name="EDGE_TRANSPARENCY" value="255" type="string"/>
      <att name="EDGE_TARGET_ARROW_SHAPE" value="NONE" type="string"/>
      <att name="EDGE_LABEL_FONT_SIZE" value="1" type="string"/>
      <att name="EDGE_STROKE_SELECTED_PAINT" value="#ff0000" type="string"/>
      <att name="EDGE_VISIBLE" value="false" type="string"/>
      <att name="EDGE_LABEL_COLOR" value="#00cc00" type="string"/>
      <att name="EDGE_LINE_TYPE" value="SOLID" type="string"/>
      <att name="EDGE_TARGET_ARROW_UNSELECTED_PAINT" value="#000000" type="string"/>
      <att name="EDGE_SOURCE_ARROW_SELECTED_PAINT" value="#ffff00" type="string"/>
      <att name="EDGE_LABEL_FONT_FACE" value="SansSerif.plain,plain,1" type="string"/>
      <att name="EDGE_SELECTED" value="false" type="string"/>
    </graphics>
  </edge>
  <edge id="144" label="TRIP13 (pp) UBA1" source="86" target="81" cy:directed="1">
    <att name="shared name" value="TRIP13 (pp) UBA1" type="string"/>
    <att name="shared interaction" value="pp" type="string"/>
    <att name="name" value="TRIP13 (pp) UBA1" type="string"/>
    <att name="selected" value="0" type="boolean"/>
    <att name="interaction" value="pp" type="string"/>
    <att name="bg_experimMethods" type="list">
      <att name="bg_experimMethods" value="biochemical" type="string"/>
    </att>
    <att name="bg_references" type="list">
      <att name="bg_references" value="22939629" type="string"/>
    </att>
    <att name="bg_sbId" value="250447" type="string"/>
    <att name="bg_version" value="1302" type="integer"/>
    <att name="canonicalName" value="TRIP13 (pp) UBA1" type="string"/>
    <att name="vizmap:BisoGenet_Network_002 EDGE_COLOR" value="java.awt.Color[r=0,g=204,b=0]" type="string"/>
    <att name="vizmap:BisoGenet_Network_002 EDGE_LABEL" value="pp" type="string"/>
    <graphics width="2.0" fill="#00cc00">
      <att name="EDGE_CURVED" value="true" type="string"/>
      <att name="EDGE_LABEL" value="pp" type="string"/>
      <att name="EDGE_SOURCE_ARROW_SHAPE" value="NONE" type="string"/>
      <att name="EDGE_SOURCE_ARROW_UNSELECTED_PAINT" value="#000000" type="string"/>
      <att name="EDGE_TOOLTIP" value="" type="string"/>
      <att name="EDGE_TARGET_ARROW_SELECTED_PAINT" value="#ffff00" type="string"/>
      <att name="EDGE_LABEL_TRANSPARENCY" value="255" type="string"/>
      <att name="EDGE_TRANSPARENCY" value="255" type="string"/>
      <att name="EDGE_TARGET_ARROW_SHAPE" value="NONE" type="string"/>
      <att name="EDGE_LABEL_FONT_SIZE" value="1" type="string"/>
      <att name="EDGE_STROKE_SELECTED_PAINT" value="#ff0000" type="string"/>
      <att name="EDGE_VISIBLE" value="true" type="string"/>
      <att name="EDGE_LABEL_COLOR" value="#00cc00" type="string"/>
      <att name="EDGE_LINE_TYPE" value="SOLID" type="string"/>
      <att name="EDGE_TARGET_ARROW_UNSELECTED_PAINT" value="#000000" type="string"/>
      <att name="EDGE_SOURCE_ARROW_SELECTED_PAINT" value="#ffff00" type="string"/>
      <att name="EDGE_LABEL_FONT_FACE" value="SansSerif.plain,plain,1" type="string"/>
      <att name="EDGE_SELECTED" value="false" type="string"/>
    </graphics>
  </edge>
  <edge id="143" label="UBE2C (pp) UBE2C" source="85" target="85" cy:directed="1">
    <att name="shared name" value="UBE2C (pp) UBE2C" type="string"/>
    <att name="shared interaction" value="pp" type="string"/>
    <att name="name" value="UBE2C (pp) UBE2C" type="string"/>
    <att name="selected" value="0" type="boolean"/>
    <att name="interaction" value="pp" type="string"/>
    <att name="bg_experimMethods" type="list">
      <att name="bg_experimMethods" value="three-dimensional-structure" type="string"/>
      <att name="bg_experimMethods" value="enzymatic study" type="string"/>
      <att name="bg_experimMethods" value="in vitro" type="string"/>
    </att>
    <att name="bg_references" type="list">
      <att name="bg_references" value="11927573" type="string"/>
      <att name="bg_references" value="18485873" type="string"/>
    </att>
    <att name="bg_sbId" value="38289" type="string"/>
    <att name="bg_version" value="1302" type="integer"/>
    <att name="canonicalName" value="UBE2C (pp) UBE2C" type="string"/>
    <att name="vizmap:BisoGenet_Network_002 EDGE_COLOR" value="java.awt.Color[r=0,g=204,b=0]" type="string"/>
    <att name="vizmap:BisoGenet_Network_002 EDGE_LABEL" value="pp" type="string"/>
    <graphics width="2.0" fill="#00cc00">
      <att name="EDGE_CURVED" value="true" type="string"/>
      <att name="EDGE_LABEL" value="pp" type="string"/>
      <att name="EDGE_SOURCE_ARROW_SHAPE" value="NONE" type="string"/>
      <att name="EDGE_SOURCE_ARROW_UNSELECTED_PAINT" value="#000000" type="string"/>
      <att name="EDGE_TOOLTIP" value="" type="string"/>
      <att name="EDGE_TARGET_ARROW_SELECTED_PAINT" value="#ffff00" type="string"/>
      <att name="EDGE_LABEL_TRANSPARENCY" value="255" type="string"/>
      <att name="EDGE_TRANSPARENCY" value="255" type="string"/>
      <att name="EDGE_TARGET_ARROW_SHAPE" value="NONE" type="string"/>
      <att name="EDGE_LABEL_FONT_SIZE" value="1" type="string"/>
      <att name="EDGE_STROKE_SELECTED_PAINT" value="#ff0000" type="string"/>
      <att name="EDGE_VISIBLE" value="false" type="string"/>
      <att name="EDGE_LABEL_COLOR" value="#00cc00" type="string"/>
      <att name="EDGE_LINE_TYPE" value="SOLID" type="string"/>
      <att name="EDGE_TARGET_ARROW_UNSELECTED_PAINT" value="#000000" type="string"/>
      <att name="EDGE_SOURCE_ARROW_SELECTED_PAINT" value="#ffff00" type="string"/>
      <att name="EDGE_LABEL_FONT_FACE" value="SansSerif.plain,plain,1" type="string"/>
      <att name="EDGE_SELECTED" value="false" type="string"/>
    </graphics>
  </edge>
  <edge id="142" label="CDC16 (pp) UBE2C" source="84" target="85" cy:directed="1">
    <att name="shared name" value="CDC16 (pp) UBE2C" type="string"/>
    <att name="shared interaction" value="pp" type="string"/>
    <att name="name" value="CDC16 (pp) UBE2C" type="string"/>
    <att name="selected" value="0" type="boolean"/>
    <att name="interaction" value="pp" type="string"/>
    <att name="bg_experimMethods" type="list">
      <att name="bg_experimMethods" value="pull down" type="string"/>
    </att>
    <att name="bg_references" type="list">
      <att name="bg_references" value="20080579" type="string"/>
      <att name="bg_references" value="22193957" type="string"/>
    </att>
    <att name="bg_sbId" value="171103" type="string"/>
    <att name="bg_version" value="1302" type="integer"/>
    <att name="canonicalName" value="CDC16 (pp) UBE2C" type="string"/>
    <att name="vizmap:BisoGenet_Network_002 EDGE_COLOR" value="java.awt.Color[r=0,g=204,b=0]" type="string"/>
    <att name="vizmap:BisoGenet_Network_002 EDGE_LABEL" value="pp" type="string"/>
    <graphics width="2.0" fill="#00cc00">
      <att name="EDGE_CURVED" value="true" type="string"/>
      <att name="EDGE_LABEL" value="pp" type="string"/>
      <att name="EDGE_SOURCE_ARROW_SHAPE" value="NONE" type="string"/>
      <att name="EDGE_SOURCE_ARROW_UNSELECTED_PAINT" value="#000000" type="string"/>
      <att name="EDGE_TOOLTIP" value="" type="string"/>
      <att name="EDGE_TARGET_ARROW_SELECTED_PAINT" value="#ffff00" type="string"/>
      <att name="EDGE_LABEL_TRANSPARENCY" value="255" type="string"/>
      <att name="EDGE_TRANSPARENCY" value="255" type="string"/>
      <att name="EDGE_TARGET_ARROW_SHAPE" value="NONE" type="string"/>
      <att name="EDGE_LABEL_FONT_SIZE" value="1" type="string"/>
      <att name="EDGE_STROKE_SELECTED_PAINT" value="#ff0000" type="string"/>
      <att name="EDGE_VISIBLE" value="true" type="string"/>
      <att name="EDGE_LABEL_COLOR" value="#00cc00" type="string"/>
      <att name="EDGE_LINE_TYPE" value="SOLID" type="string"/>
      <att name="EDGE_TARGET_ARROW_UNSELECTED_PAINT" value="#000000" type="string"/>
      <att name="EDGE_SOURCE_ARROW_SELECTED_PAINT" value="#ffff00" type="string"/>
      <att name="EDGE_LABEL_FONT_FACE" value="SansSerif.plain,plain,1" type="string"/>
      <att name="EDGE_SELECTED" value="false" type="string"/>
    </graphics>
  </edge>
  <edge id="141" label="TRIM28 (pp) TP53BPL" source="83" target="79" cy:directed="1">
    <att name="shared name" value="TRIM28 (pp) TP53BPL" type="string"/>
    <att name="shared interaction" value="pp" type="string"/>
    <att name="name" value="TRIM28 (pp) TP53BPL" type="string"/>
    <att name="selected" value="0" type="boolean"/>
    <att name="interaction" value="pp" type="string"/>
    <att name="bg_experimMethods" type="list">
      <att name="bg_experimMethods" value="affinity chromatography technology" type="string"/>
    </att>
    <att name="bg_references" type="list">
      <att name="bg_references" value="17803295" type="string"/>
    </att>
    <att name="bg_sbId" value="282716" type="string"/>
    <att name="bg_version" value="1302" type="integer"/>
    <att name="canonicalName" value="TRIM28 (pp) TP53BPL" type="string"/>
    <att name="vizmap:BisoGenet_Network_002 EDGE_COLOR" value="java.awt.Color[r=0,g=204,b=0]" type="string"/>
    <att name="vizmap:BisoGenet_Network_002 EDGE_LABEL" value="pp" type="string"/>
    <graphics width="2.0" fill="#00cc00">
      <att name="EDGE_CURVED" value="true" type="string"/>
      <att name="EDGE_LABEL" value="pp" type="string"/>
      <att name="EDGE_SOURCE_ARROW_SHAPE" value="NONE" type="string"/>
      <att name="EDGE_SOURCE_ARROW_UNSELECTED_PAINT" value="#000000" type="string"/>
      <att name="EDGE_TOOLTIP" value="" type="string"/>
      <att name="EDGE_TARGET_ARROW_SELECTED_PAINT" value="#ffff00" type="string"/>
      <att name="EDGE_LABEL_TRANSPARENCY" value="255" type="string"/>
      <att name="EDGE_TRANSPARENCY" value="255" type="string"/>
      <att name="EDGE_TARGET_ARROW_SHAPE" value="NONE" type="string"/>
      <att name="EDGE_LABEL_FONT_SIZE" value="1" type="string"/>
      <att name="EDGE_STROKE_SELECTED_PAINT" value="#ff0000" type="string"/>
      <att name="EDGE_VISIBLE" value="true" type="string"/>
      <att name="EDGE_LABEL_COLOR" value="#00cc00" type="string"/>
      <att name="EDGE_LINE_TYPE" value="SOLID" type="string"/>
      <att name="EDGE_TARGET_ARROW_UNSELECTED_PAINT" value="#000000" type="string"/>
      <att name="EDGE_SOURCE_ARROW_SELECTED_PAINT" value="#ffff00" type="string"/>
      <att name="EDGE_LABEL_FONT_FACE" value="SansSerif.plain,plain,1" type="string"/>
      <att name="EDGE_SELECTED" value="false" type="string"/>
    </graphics>
  </edge>
  <edge id="140" label="TRIM28 (pp) TRIM28" source="83" target="83" cy:directed="1">
    <att name="shared name" value="TRIM28 (pp) TRIM28" type="string"/>
    <att name="shared interaction" value="pp" type="string"/>
    <att name="name" value="TRIM28 (pp) TRIM28" type="string"/>
    <att name="selected" value="0" type="boolean"/>
    <att name="interaction" value="pp" type="string"/>
    <att name="bg_experimMethods" type="list">
      <att name="bg_experimMethods" value="pull down" type="string"/>
      <att name="bg_experimMethods" value="fluorescent resonance energy transfer" type="string"/>
      <att name="bg_experimMethods" value="enzymatic study" type="string"/>
      <att name="bg_experimMethods" value="biochemical" type="string"/>
      <att name="bg_experimMethods" value="affinity chromatography technology" type="string"/>
      <att name="bg_experimMethods" value="in vivo" type="string"/>
      <att name="bg_experimMethods" value="in vitro" type="string"/>
    </att>
    <att name="bg_references" type="list">
      <att name="bg_references" value="10653693" type="string"/>
      <att name="bg_references" value="10748030" type="string"/>
      <att name="bg_references" value="11331580" type="string"/>
      <att name="bg_references" value="12096914" type="string"/>
      <att name="bg_references" value="12684500" type="string"/>
      <att name="bg_references" value="20864041" type="string"/>
    </att>
    <att name="bg_sbId" value="37734" type="string"/>
    <att name="bg_version" value="1302" type="integer"/>
    <att name="canonicalName" value="TRIM28 (pp) TRIM28" type="string"/>
    <att name="vizmap:BisoGenet_Network_002 EDGE_COLOR" value="java.awt.Color[r=0,g=204,b=0]" type="string"/>
    <att name="vizmap:BisoGenet_Network_002 EDGE_LABEL" value="pp" type="string"/>
    <graphics width="2.0" fill="#00cc00">
      <att name="EDGE_CURVED" value="true" type="string"/>
      <att name="EDGE_LABEL" value="pp" type="string"/>
      <att name="EDGE_SOURCE_ARROW_SHAPE" value="NONE" type="string"/>
      <att name="EDGE_SOURCE_ARROW_UNSELECTED_PAINT" value="#000000" type="string"/>
      <att name="EDGE_TOOLTIP" value="" type="string"/>
      <att name="EDGE_TARGET_ARROW_SELECTED_PAINT" value="#ffff00" type="string"/>
      <att name="EDGE_LABEL_TRANSPARENCY" value="255" type="string"/>
      <att name="EDGE_TRANSPARENCY" value="255" type="string"/>
      <att name="EDGE_TARGET_ARROW_SHAPE" value="NONE" type="string"/>
      <att name="EDGE_LABEL_FONT_SIZE" value="1" type="string"/>
      <att name="EDGE_STROKE_SELECTED_PAINT" value="#ff0000" type="string"/>
      <att name="EDGE_VISIBLE" value="false" type="string"/>
      <att name="EDGE_LABEL_COLOR" value="#00cc00" type="string"/>
      <att name="EDGE_LINE_TYPE" value="SOLID" type="string"/>
      <att name="EDGE_TARGET_ARROW_UNSELECTED_PAINT" value="#000000" type="string"/>
      <att name="EDGE_SOURCE_ARROW_SELECTED_PAINT" value="#ffff00" type="string"/>
      <att name="EDGE_LABEL_FONT_FACE" value="SansSerif.plain,plain,1" type="string"/>
      <att name="EDGE_SELECTED" value="false" type="string"/>
    </graphics>
  </edge>
  <edge id="139" label="TRIM28 (pp) UBE2H" source="83" target="77" cy:directed="1">
    <att name="shared name" value="TRIM28 (pp) UBE2H" type="string"/>
    <att name="shared interaction" value="pp" type="string"/>
    <att name="name" value="TRIM28 (pp) UBE2H" type="string"/>
    <att name="selected" value="0" type="boolean"/>
    <att name="interaction" value="pp" type="string"/>
    <att name="bg_experimMethods" type="list">
      <att name="bg_experimMethods" value="pull down" type="string"/>
    </att>
    <att name="bg_references" type="list">
      <att name="bg_references" value="20864041" type="string"/>
    </att>
    <att name="bg_sbId" value="282730" type="string"/>
    <att name="bg_version" value="1302" type="integer"/>
    <att name="canonicalName" value="TRIM28 (pp) UBE2H" type="string"/>
    <att name="vizmap:BisoGenet_Network_002 EDGE_COLOR" value="java.awt.Color[r=0,g=204,b=0]" type="string"/>
    <att name="vizmap:BisoGenet_Network_002 EDGE_LABEL" value="pp" type="string"/>
    <graphics width="2.0" fill="#00cc00">
      <att name="EDGE_CURVED" value="true" type="string"/>
      <att name="EDGE_LABEL" value="pp" type="string"/>
      <att name="EDGE_SOURCE_ARROW_SHAPE" value="NONE" type="string"/>
      <att name="EDGE_SOURCE_ARROW_UNSELECTED_PAINT" value="#000000" type="string"/>
      <att name="EDGE_TOOLTIP" value="" type="string"/>
      <att name="EDGE_TARGET_ARROW_SELECTED_PAINT" value="#ffff00" type="string"/>
      <att name="EDGE_LABEL_TRANSPARENCY" value="255" type="string"/>
      <att name="EDGE_TRANSPARENCY" value="255" type="string"/>
      <att name="EDGE_TARGET_ARROW_SHAPE" value="NONE" type="string"/>
      <att name="EDGE_LABEL_FONT_SIZE" value="1" type="string"/>
      <att name="EDGE_STROKE_SELECTED_PAINT" value="#ff0000" type="string"/>
      <att name="EDGE_VISIBLE" value="true" type="string"/>
      <att name="EDGE_LABEL_COLOR" value="#00cc00" type="string"/>
      <att name="EDGE_LINE_TYPE" value="SOLID" type="string"/>
      <att name="EDGE_TARGET_ARROW_UNSELECTED_PAINT" value="#000000" type="string"/>
      <att name="EDGE_SOURCE_ARROW_SELECTED_PAINT" value="#ffff00" type="string"/>
      <att name="EDGE_LABEL_FONT_FACE" value="SansSerif.plain,plain,1" type="string"/>
      <att name="EDGE_SELECTED" value="false" type="string"/>
    </graphics>
  </edge>
  <edge id="138" label="TRIM28 (pp) UBE2C" source="83" target="85" cy:directed="1">
    <att name="shared name" value="TRIM28 (pp) UBE2C" type="string"/>
    <att name="shared interaction" value="pp" type="string"/>
    <att name="name" value="TRIM28 (pp) UBE2C" type="string"/>
    <att name="selected" value="0" type="boolean"/>
    <att name="interaction" value="pp" type="string"/>
    <att name="bg_experimMethods" type="list">
      <att name="bg_experimMethods" value="pull down" type="string"/>
    </att>
    <att name="bg_references" type="list">
      <att name="bg_references" value="20864041" type="string"/>
    </att>
    <att name="bg_sbId" value="282729" type="string"/>
    <att name="bg_version" value="1302" type="integer"/>
    <att name="canonicalName" value="TRIM28 (pp) UBE2C" type="string"/>
    <att name="vizmap:BisoGenet_Network_002 EDGE_COLOR" value="java.awt.Color[r=0,g=204,b=0]" type="string"/>
    <att name="vizmap:BisoGenet_Network_002 EDGE_LABEL" value="pp" type="string"/>
    <graphics width="2.0" fill="#00cc00">
      <att name="EDGE_CURVED" value="true" type="string"/>
      <att name="EDGE_LABEL" value="pp" type="string"/>
      <att name="EDGE_SOURCE_ARROW_SHAPE" value="NONE" type="string"/>
      <att name="EDGE_SOURCE_ARROW_UNSELECTED_PAINT" value="#000000" type="string"/>
      <att name="EDGE_TOOLTIP" value="" type="string"/>
      <att name="EDGE_TARGET_ARROW_SELECTED_PAINT" value="#ffff00" type="string"/>
      <att name="EDGE_LABEL_TRANSPARENCY" value="255" type="string"/>
      <att name="EDGE_TRANSPARENCY" value="255" type="string"/>
      <att name="EDGE_TARGET_ARROW_SHAPE" value="NONE" type="string"/>
      <att name="EDGE_LABEL_FONT_SIZE" value="1" type="string"/>
      <att name="EDGE_STROKE_SELECTED_PAINT" value="#ff0000" type="string"/>
      <att name="EDGE_VISIBLE" value="true" type="string"/>
      <att name="EDGE_LABEL_COLOR" value="#00cc00" type="string"/>
      <att name="EDGE_LINE_TYPE" value="SOLID" type="string"/>
      <att name="EDGE_TARGET_ARROW_UNSELECTED_PAINT" value="#000000" type="string"/>
      <att name="EDGE_SOURCE_ARROW_SELECTED_PAINT" value="#ffff00" type="string"/>
      <att name="EDGE_LABEL_FONT_FACE" value="SansSerif.plain,plain,1" type="string"/>
      <att name="EDGE_SELECTED" value="false" type="string"/>
    </graphics>
  </edge>
  <edge id="137" label="PARP1 (pp) TRIM28" source="82" target="83" cy:directed="1">
    <att name="shared name" value="PARP1 (pp) TRIM28" type="string"/>
    <att name="shared interaction" value="pp" type="string"/>
    <att name="name" value="PARP1 (pp) TRIM28" type="string"/>
    <att name="selected" value="0" type="boolean"/>
    <att name="interaction" value="pp" type="string"/>
    <att name="bg_experimMethods" type="list">
      <att name="bg_experimMethods" value="affinity chromatography technology" type="string"/>
    </att>
    <att name="bg_references" type="list">
      <att name="bg_references" value="18676401" type="string"/>
    </att>
    <att name="bg_sbId" value="249942" type="string"/>
    <att name="bg_version" value="1302" type="integer"/>
    <att name="canonicalName" value="PARP1 (pp) TRIM28" type="string"/>
    <att name="vizmap:BisoGenet_Network_002 EDGE_COLOR" value="java.awt.Color[r=0,g=204,b=0]" type="string"/>
    <att name="vizmap:BisoGenet_Network_002 EDGE_LABEL" value="pp" type="string"/>
    <graphics width="2.0" fill="#00cc00">
      <att name="EDGE_CURVED" value="true" type="string"/>
      <att name="EDGE_LABEL" value="pp" type="string"/>
      <att name="EDGE_SOURCE_ARROW_SHAPE" value="NONE" type="string"/>
      <att name="EDGE_SOURCE_ARROW_UNSELECTED_PAINT" value="#000000" type="string"/>
      <att name="EDGE_TOOLTIP" value="" type="string"/>
      <att name="EDGE_TARGET_ARROW_SELECTED_PAINT" value="#ffff00" type="string"/>
      <att name="EDGE_LABEL_TRANSPARENCY" value="255" type="string"/>
      <att name="EDGE_TRANSPARENCY" value="255" type="string"/>
      <att name="EDGE_TARGET_ARROW_SHAPE" value="NONE" type="string"/>
      <att name="EDGE_LABEL_FONT_SIZE" value="1" type="string"/>
      <att name="EDGE_STROKE_SELECTED_PAINT" value="#ff0000" type="string"/>
      <att name="EDGE_VISIBLE" value="true" type="string"/>
      <att name="EDGE_LABEL_COLOR" value="#00cc00" type="string"/>
      <att name="EDGE_LINE_TYPE" value="SOLID" type="string"/>
      <att name="EDGE_TARGET_ARROW_UNSELECTED_PAINT" value="#000000" type="string"/>
      <att name="EDGE_SOURCE_ARROW_SELECTED_PAINT" value="#ffff00" type="string"/>
      <att name="EDGE_LABEL_FONT_FACE" value="SansSerif.plain,plain,1" type="string"/>
      <att name="EDGE_SELECTED" value="false" type="string"/>
    </graphics>
  </edge>
  <edge id="136" label="PARP1 (pp) TP53BPL" source="82" target="79" cy:directed="1">
    <att name="shared name" value="PARP1 (pp) TP53BPL" type="string"/>
    <att name="shared interaction" value="pp" type="string"/>
    <att name="name" value="PARP1 (pp) TP53BPL" type="string"/>
    <att name="selected" value="0" type="boolean"/>
    <att name="interaction" value="pp" type="string"/>
    <att name="bg_experimMethods" type="list">
      <att name="bg_experimMethods" value="affinity chromatography technology" type="string"/>
    </att>
    <att name="bg_references" type="list">
      <att name="bg_references" value="17803295" type="string"/>
    </att>
    <att name="bg_sbId" value="249945" type="string"/>
    <att name="bg_version" value="1302" type="integer"/>
    <att name="canonicalName" value="PARP1 (pp) TP53BPL" type="string"/>
    <att name="vizmap:BisoGenet_Network_002 EDGE_COLOR" value="java.awt.Color[r=0,g=204,b=0]" type="string"/>
    <att name="vizmap:BisoGenet_Network_002 EDGE_LABEL" value="pp" type="string"/>
    <graphics width="2.0" fill="#00cc00">
      <att name="EDGE_CURVED" value="true" type="string"/>
      <att name="EDGE_LABEL" value="pp" type="string"/>
      <att name="EDGE_SOURCE_ARROW_SHAPE" value="NONE" type="string"/>
      <att name="EDGE_SOURCE_ARROW_UNSELECTED_PAINT" value="#000000" type="string"/>
      <att name="EDGE_TOOLTIP" value="" type="string"/>
      <att name="EDGE_TARGET_ARROW_SELECTED_PAINT" value="#ffff00" type="string"/>
      <att name="EDGE_LABEL_TRANSPARENCY" value="255" type="string"/>
      <att name="EDGE_TRANSPARENCY" value="255" type="string"/>
      <att name="EDGE_TARGET_ARROW_SHAPE" value="NONE" type="string"/>
      <att name="EDGE_LABEL_FONT_SIZE" value="1" type="string"/>
      <att name="EDGE_STROKE_SELECTED_PAINT" value="#ff0000" type="string"/>
      <att name="EDGE_VISIBLE" value="true" type="string"/>
      <att name="EDGE_LABEL_COLOR" value="#00cc00" type="string"/>
      <att name="EDGE_LINE_TYPE" value="SOLID" type="string"/>
      <att name="EDGE_TARGET_ARROW_UNSELECTED_PAINT" value="#000000" type="string"/>
      <att name="EDGE_SOURCE_ARROW_SELECTED_PAINT" value="#ffff00" type="string"/>
      <att name="EDGE_LABEL_FONT_FACE" value="SansSerif.plain,plain,1" type="string"/>
      <att name="EDGE_SELECTED" value="false" type="string"/>
    </graphics>
  </edge>
  <edge id="135" label="PARP1 (pp) PARP1" source="82" target="82" cy:directed="1">
    <att name="shared name" value="PARP1 (pp) PARP1" type="string"/>
    <att name="shared interaction" value="pp" type="string"/>
    <att name="name" value="PARP1 (pp) PARP1" type="string"/>
    <att name="selected" value="0" type="boolean"/>
    <att name="interaction" value="pp" type="string"/>
    <att name="bg_experimMethods" type="list">
      <att name="bg_experimMethods" value="x-ray crystallography" type="string"/>
      <att name="bg_experimMethods" value="pull down" type="string"/>
      <att name="bg_experimMethods" value="affinity chromatography technology" type="string"/>
      <att name="bg_experimMethods" value="enzymatic study" type="string"/>
      <att name="bg_experimMethods" value="in vitro" type="string"/>
    </att>
    <att name="bg_references" type="list">
      <att name="bg_references" value="12519782" type="string"/>
      <att name="bg_references" value="14734561" type="string"/>
      <att name="bg_references" value="15737996" type="string"/>
      <att name="bg_references" value="16204234" type="string"/>
      <att name="bg_references" value="17283121" type="string"/>
      <att name="bg_references" value="20388712" type="string"/>
      <att name="bg_references" value="22683995" type="string"/>
    </att>
    <att name="bg_sbId" value="32124" type="string"/>
    <att name="bg_version" value="1302" type="integer"/>
    <att name="canonicalName" value="PARP1 (pp) PARP1" type="string"/>
    <att name="vizmap:BisoGenet_Network_002 EDGE_COLOR" value="java.awt.Color[r=0,g=204,b=0]" type="string"/>
    <att name="vizmap:BisoGenet_Network_002 EDGE_LABEL" value="pp" type="string"/>
    <graphics width="2.0" fill="#00cc00">
      <att name="EDGE_CURVED" value="true" type="string"/>
      <att name="EDGE_LABEL" value="pp" type="string"/>
      <att name="EDGE_SOURCE_ARROW_SHAPE" value="NONE" type="string"/>
      <att name="EDGE_SOURCE_ARROW_UNSELECTED_PAINT" value="#000000" type="string"/>
      <att name="EDGE_TOOLTIP" value="" type="string"/>
      <att name="EDGE_TARGET_ARROW_SELECTED_PAINT" value="#ffff00" type="string"/>
      <att name="EDGE_LABEL_TRANSPARENCY" value="255" type="string"/>
      <att name="EDGE_TRANSPARENCY" value="255" type="string"/>
      <att name="EDGE_TARGET_ARROW_SHAPE" value="NONE" type="string"/>
      <att name="EDGE_LABEL_FONT_SIZE" value="1" type="string"/>
      <att name="EDGE_STROKE_SELECTED_PAINT" value="#ff0000" type="string"/>
      <att name="EDGE_VISIBLE" value="false" type="string"/>
      <att name="EDGE_LABEL_COLOR" value="#00cc00" type="string"/>
      <att name="EDGE_LINE_TYPE" value="SOLID" type="string"/>
      <att name="EDGE_TARGET_ARROW_UNSELECTED_PAINT" value="#000000" type="string"/>
      <att name="EDGE_SOURCE_ARROW_SELECTED_PAINT" value="#ffff00" type="string"/>
      <att name="EDGE_LABEL_FONT_FACE" value="SansSerif.plain,plain,1" type="string"/>
      <att name="EDGE_SELECTED" value="false" type="string"/>
    </graphics>
  </edge>
  <edge id="134" label="UBA1 (pp) UBE2S" source="81" target="68" cy:directed="1">
    <att name="shared name" value="UBA1 (pp) UBE2S" type="string"/>
    <att name="shared interaction" value="pp" type="string"/>
    <att name="name" value="UBA1 (pp) UBE2S" type="string"/>
    <att name="selected" value="0" type="boolean"/>
    <att name="interaction" value="pp" type="string"/>
    <att name="bg_experimMethods" type="list">
      <att name="bg_experimMethods" value="enzymatic study" type="string"/>
    </att>
    <att name="bg_references" type="list">
      <att name="bg_references" value="22069333" type="string"/>
    </att>
    <att name="bg_sbId" value="284755" type="string"/>
    <att name="bg_version" value="1302" type="integer"/>
    <att name="canonicalName" value="UBA1 (pp) UBE2S" type="string"/>
    <att name="vizmap:BisoGenet_Network_002 EDGE_COLOR" value="java.awt.Color[r=0,g=204,b=0]" type="string"/>
    <att name="vizmap:BisoGenet_Network_002 EDGE_LABEL" value="pp" type="string"/>
    <graphics width="2.0" fill="#00cc00">
      <att name="EDGE_CURVED" value="true" type="string"/>
      <att name="EDGE_LABEL" value="pp" type="string"/>
      <att name="EDGE_SOURCE_ARROW_SHAPE" value="NONE" type="string"/>
      <att name="EDGE_SOURCE_ARROW_UNSELECTED_PAINT" value="#000000" type="string"/>
      <att name="EDGE_TOOLTIP" value="" type="string"/>
      <att name="EDGE_TARGET_ARROW_SELECTED_PAINT" value="#ffff00" type="string"/>
      <att name="EDGE_LABEL_TRANSPARENCY" value="255" type="string"/>
      <att name="EDGE_TRANSPARENCY" value="255" type="string"/>
      <att name="EDGE_TARGET_ARROW_SHAPE" value="NONE" type="string"/>
      <att name="EDGE_LABEL_FONT_SIZE" value="1" type="string"/>
      <att name="EDGE_STROKE_SELECTED_PAINT" value="#ff0000" type="string"/>
      <att name="EDGE_VISIBLE" value="true" type="string"/>
      <att name="EDGE_LABEL_COLOR" value="#00cc00" type="string"/>
      <att name="EDGE_LINE_TYPE" value="SOLID" type="string"/>
      <att name="EDGE_TARGET_ARROW_UNSELECTED_PAINT" value="#000000" type="string"/>
      <att name="EDGE_SOURCE_ARROW_SELECTED_PAINT" value="#ffff00" type="string"/>
      <att name="EDGE_LABEL_FONT_FACE" value="SansSerif.plain,plain,1" type="string"/>
      <att name="EDGE_SELECTED" value="false" type="string"/>
    </graphics>
  </edge>
  <edge id="133" label="ISG15 (pp) UBA1" source="80" target="81" cy:directed="1">
    <att name="shared name" value="ISG15 (pp) UBA1" type="string"/>
    <att name="shared interaction" value="pp" type="string"/>
    <att name="name" value="ISG15 (pp) UBA1" type="string"/>
    <att name="selected" value="0" type="boolean"/>
    <att name="interaction" value="pp" type="string"/>
    <att name="bg_experimMethods" type="list">
      <att name="bg_experimMethods" value="pull down" type="string"/>
    </att>
    <att name="bg_references" type="list">
      <att name="bg_references" value="8550581" type="string"/>
    </att>
    <att name="bg_sbId" value="224226" type="string"/>
    <att name="bg_version" value="1302" type="integer"/>
    <att name="canonicalName" value="ISG15 (pp) UBA1" type="string"/>
    <att name="vizmap:BisoGenet_Network_002 EDGE_COLOR" value="java.awt.Color[r=0,g=204,b=0]" type="string"/>
    <att name="vizmap:BisoGenet_Network_002 EDGE_LABEL" value="pp" type="string"/>
    <graphics width="2.0" fill="#00cc00">
      <att name="EDGE_CURVED" value="true" type="string"/>
      <att name="EDGE_LABEL" value="pp" type="string"/>
      <att name="EDGE_SOURCE_ARROW_SHAPE" value="NONE" type="string"/>
      <att name="EDGE_SOURCE_ARROW_UNSELECTED_PAINT" value="#000000" type="string"/>
      <att name="EDGE_TOOLTIP" value="" type="string"/>
      <att name="EDGE_TARGET_ARROW_SELECTED_PAINT" value="#ffff00" type="string"/>
      <att name="EDGE_LABEL_TRANSPARENCY" value="255" type="string"/>
      <att name="EDGE_TRANSPARENCY" value="255" type="string"/>
      <att name="EDGE_TARGET_ARROW_SHAPE" value="NONE" type="string"/>
      <att name="EDGE_LABEL_FONT_SIZE" value="1" type="string"/>
      <att name="EDGE_STROKE_SELECTED_PAINT" value="#ff0000" type="string"/>
      <att name="EDGE_VISIBLE" value="true" type="string"/>
      <att name="EDGE_LABEL_COLOR" value="#00cc00" type="string"/>
      <att name="EDGE_LINE_TYPE" value="SOLID" type="string"/>
      <att name="EDGE_TARGET_ARROW_UNSELECTED_PAINT" value="#000000" type="string"/>
      <att name="EDGE_SOURCE_ARROW_SELECTED_PAINT" value="#ffff00" type="string"/>
      <att name="EDGE_LABEL_FONT_FACE" value="SansSerif.plain,plain,1" type="string"/>
      <att name="EDGE_SELECTED" value="false" type="string"/>
    </graphics>
  </edge>
  <edge id="132" label="TP53BPL (pp) TP53BPL" source="79" target="79" cy:directed="1">
    <att name="shared name" value="TP53BPL (pp) TP53BPL" type="string"/>
    <att name="shared interaction" value="pp" type="string"/>
    <att name="name" value="TP53BPL (pp) TP53BPL" type="string"/>
    <att name="selected" value="0" type="boolean"/>
    <att name="interaction" value="pp" type="string"/>
    <att name="bg_experimMethods" type="list">
      <att name="bg_experimMethods" value="two hybrid" type="string"/>
      <att name="bg_experimMethods" value="in vitro" type="string"/>
    </att>
    <att name="bg_references" type="list">
      <att name="bg_references" value="11842245" type="string"/>
    </att>
    <att name="bg_sbId" value="37998" type="string"/>
    <att name="bg_version" value="1302" type="integer"/>
    <att name="canonicalName" value="TP53BPL (pp) TP53BPL" type="string"/>
    <att name="vizmap:BisoGenet_Network_002 EDGE_COLOR" value="java.awt.Color[r=0,g=204,b=0]" type="string"/>
    <att name="vizmap:BisoGenet_Network_002 EDGE_LABEL" value="pp" type="string"/>
    <graphics width="2.0" fill="#00cc00">
      <att name="EDGE_CURVED" value="true" type="string"/>
      <att name="EDGE_LABEL" value="pp" type="string"/>
      <att name="EDGE_SOURCE_ARROW_SHAPE" value="NONE" type="string"/>
      <att name="EDGE_SOURCE_ARROW_UNSELECTED_PAINT" value="#000000" type="string"/>
      <att name="EDGE_TOOLTIP" value="" type="string"/>
      <att name="EDGE_TARGET_ARROW_SELECTED_PAINT" value="#ffff00" type="string"/>
      <att name="EDGE_LABEL_TRANSPARENCY" value="255" type="string"/>
      <att name="EDGE_TRANSPARENCY" value="255" type="string"/>
      <att name="EDGE_TARGET_ARROW_SHAPE" value="NONE" type="string"/>
      <att name="EDGE_LABEL_FONT_SIZE" value="1" type="string"/>
      <att name="EDGE_STROKE_SELECTED_PAINT" value="#ff0000" type="string"/>
      <att name="EDGE_VISIBLE" value="false" type="string"/>
      <att name="EDGE_LABEL_COLOR" value="#00cc00" type="string"/>
      <att name="EDGE_LINE_TYPE" value="SOLID" type="string"/>
      <att name="EDGE_TARGET_ARROW_UNSELECTED_PAINT" value="#000000" type="string"/>
      <att name="EDGE_SOURCE_ARROW_SELECTED_PAINT" value="#ffff00" type="string"/>
      <att name="EDGE_LABEL_FONT_FACE" value="SansSerif.plain,plain,1" type="string"/>
      <att name="EDGE_SELECTED" value="false" type="string"/>
    </graphics>
  </edge>
  <edge id="131" label="SFPQ (pp) TP53BPL" source="78" target="79" cy:directed="1">
    <att name="shared name" value="SFPQ (pp) TP53BPL" type="string"/>
    <att name="shared interaction" value="pp" type="string"/>
    <att name="name" value="SFPQ (pp) TP53BPL" type="string"/>
    <att name="selected" value="0" type="boolean"/>
    <att name="interaction" value="pp" type="string"/>
    <att name="bg_experimMethods" type="list">
      <att name="bg_experimMethods" value="affinity chromatography technology" type="string"/>
    </att>
    <att name="bg_references" type="list">
      <att name="bg_references" value="17803295" type="string"/>
    </att>
    <att name="bg_sbId" value="275107" type="string"/>
    <att name="bg_version" value="1302" type="integer"/>
    <att name="canonicalName" value="SFPQ (pp) TP53BPL" type="string"/>
    <att name="vizmap:BisoGenet_Network_002 EDGE_COLOR" value="java.awt.Color[r=0,g=204,b=0]" type="string"/>
    <att name="vizmap:BisoGenet_Network_002 EDGE_LABEL" value="pp" type="string"/>
    <graphics width="2.0" fill="#00cc00">
      <att name="EDGE_CURVED" value="true" type="string"/>
      <att name="EDGE_LABEL" value="pp" type="string"/>
      <att name="EDGE_SOURCE_ARROW_SHAPE" value="NONE" type="string"/>
      <att name="EDGE_SOURCE_ARROW_UNSELECTED_PAINT" value="#000000" type="string"/>
      <att name="EDGE_TOOLTIP" value="" type="string"/>
      <att name="EDGE_TARGET_ARROW_SELECTED_PAINT" value="#ffff00" type="string"/>
      <att name="EDGE_LABEL_TRANSPARENCY" value="255" type="string"/>
      <att name="EDGE_TRANSPARENCY" value="255" type="string"/>
      <att name="EDGE_TARGET_ARROW_SHAPE" value="NONE" type="string"/>
      <att name="EDGE_LABEL_FONT_SIZE" value="1" type="string"/>
      <att name="EDGE_STROKE_SELECTED_PAINT" value="#ff0000" type="string"/>
      <att name="EDGE_VISIBLE" value="true" type="string"/>
      <att name="EDGE_LABEL_COLOR" value="#00cc00" type="string"/>
      <att name="EDGE_LINE_TYPE" value="SOLID" type="string"/>
      <att name="EDGE_TARGET_ARROW_UNSELECTED_PAINT" value="#000000" type="string"/>
      <att name="EDGE_SOURCE_ARROW_SELECTED_PAINT" value="#ffff00" type="string"/>
      <att name="EDGE_LABEL_FONT_FACE" value="SansSerif.plain,plain,1" type="string"/>
      <att name="EDGE_SELECTED" value="false" type="string"/>
    </graphics>
  </edge>
  <edge id="130" label="SFPQ (pp) SFPQ" source="78" target="78" cy:directed="1">
    <att name="shared name" value="SFPQ (pp) SFPQ" type="string"/>
    <att name="shared interaction" value="pp" type="string"/>
    <att name="name" value="SFPQ (pp) SFPQ" type="string"/>
    <att name="selected" value="0" type="boolean"/>
    <att name="interaction" value="pp" type="string"/>
    <att name="bg_experimMethods" type="list">
      <att name="bg_experimMethods" value="two hybrid pooling approach" type="string"/>
      <att name="bg_experimMethods" value="two hybrid" type="string"/>
    </att>
    <att name="bg_references" type="list">
      <att name="bg_references" value="16169070" type="string"/>
    </att>
    <att name="bg_sbId" value="35983" type="string"/>
    <att name="bg_version" value="1302" type="integer"/>
    <att name="canonicalName" value="SFPQ (pp) SFPQ" type="string"/>
    <att name="vizmap:BisoGenet_Network_002 EDGE_COLOR" value="java.awt.Color[r=0,g=204,b=0]" type="string"/>
    <att name="vizmap:BisoGenet_Network_002 EDGE_LABEL" value="pp" type="string"/>
    <graphics width="2.0" fill="#00cc00">
      <att name="EDGE_CURVED" value="true" type="string"/>
      <att name="EDGE_LABEL" value="pp" type="string"/>
      <att name="EDGE_SOURCE_ARROW_SHAPE" value="NONE" type="string"/>
      <att name="EDGE_SOURCE_ARROW_UNSELECTED_PAINT" value="#000000" type="string"/>
      <att name="EDGE_TOOLTIP" value="" type="string"/>
      <att name="EDGE_TARGET_ARROW_SELECTED_PAINT" value="#ffff00" type="string"/>
      <att name="EDGE_LABEL_TRANSPARENCY" value="255" type="string"/>
      <att name="EDGE_TRANSPARENCY" value="255" type="string"/>
      <att name="EDGE_TARGET_ARROW_SHAPE" value="NONE" type="string"/>
      <att name="EDGE_LABEL_FONT_SIZE" value="1" type="string"/>
      <att name="EDGE_STROKE_SELECTED_PAINT" value="#ff0000" type="string"/>
      <att name="EDGE_VISIBLE" value="false" type="string"/>
      <att name="EDGE_LABEL_COLOR" value="#00cc00" type="string"/>
      <att name="EDGE_LINE_TYPE" value="SOLID" type="string"/>
      <att name="EDGE_TARGET_ARROW_UNSELECTED_PAINT" value="#000000" type="string"/>
      <att name="EDGE_SOURCE_ARROW_SELECTED_PAINT" value="#ffff00" type="string"/>
      <att name="EDGE_LABEL_FONT_FACE" value="SansSerif.plain,plain,1" type="string"/>
      <att name="EDGE_SELECTED" value="false" type="string"/>
    </graphics>
  </edge>
  <edge id="129" label="SFPQ (pp) SMAD5" source="78" target="62" cy:directed="1">
    <att name="shared name" value="SFPQ (pp) SMAD5" type="string"/>
    <att name="shared interaction" value="pp" type="string"/>
    <att name="name" value="SFPQ (pp) SMAD5" type="string"/>
    <att name="selected" value="0" type="boolean"/>
    <att name="interaction" value="pp" type="string"/>
    <att name="bg_experimMethods" type="list">
      <att name="bg_experimMethods" value="two hybrid" type="string"/>
    </att>
    <att name="bg_references" type="list">
      <att name="bg_references" value="15231748" type="string"/>
    </att>
    <att name="bg_sbId" value="35985" type="string"/>
    <att name="bg_version" value="1302" type="integer"/>
    <att name="canonicalName" value="SFPQ (pp) SMAD5" type="string"/>
    <att name="vizmap:BisoGenet_Network_002 EDGE_COLOR" value="java.awt.Color[r=0,g=204,b=0]" type="string"/>
    <att name="vizmap:BisoGenet_Network_002 EDGE_LABEL" value="pp" type="string"/>
    <graphics width="2.0" fill="#00cc00">
      <att name="EDGE_CURVED" value="true" type="string"/>
      <att name="EDGE_LABEL" value="pp" type="string"/>
      <att name="EDGE_SOURCE_ARROW_SHAPE" value="NONE" type="string"/>
      <att name="EDGE_SOURCE_ARROW_UNSELECTED_PAINT" value="#000000" type="string"/>
      <att name="EDGE_TOOLTIP" value="" type="string"/>
      <att name="EDGE_TARGET_ARROW_SELECTED_PAINT" value="#ffff00" type="string"/>
      <att name="EDGE_LABEL_TRANSPARENCY" value="255" type="string"/>
      <att name="EDGE_TRANSPARENCY" value="255" type="string"/>
      <att name="EDGE_TARGET_ARROW_SHAPE" value="NONE" type="string"/>
      <att name="EDGE_LABEL_FONT_SIZE" value="1" type="string"/>
      <att name="EDGE_STROKE_SELECTED_PAINT" value="#ff0000" type="string"/>
      <att name="EDGE_VISIBLE" value="true" type="string"/>
      <att name="EDGE_LABEL_COLOR" value="#00cc00" type="string"/>
      <att name="EDGE_LINE_TYPE" value="SOLID" type="string"/>
      <att name="EDGE_TARGET_ARROW_UNSELECTED_PAINT" value="#000000" type="string"/>
      <att name="EDGE_SOURCE_ARROW_SELECTED_PAINT" value="#ffff00" type="string"/>
      <att name="EDGE_LABEL_FONT_FACE" value="SansSerif.plain,plain,1" type="string"/>
      <att name="EDGE_SELECTED" value="false" type="string"/>
    </graphics>
  </edge>
  <edge id="128" label="EEF1A1 (pp) HSPA8" source="75" target="94" cy:directed="1">
    <att name="shared name" value="EEF1A1 (pp) HSPA8" type="string"/>
    <att name="shared interaction" value="pp" type="string"/>
    <att name="name" value="EEF1A1 (pp) HSPA8" type="string"/>
    <att name="selected" value="0" type="boolean"/>
    <att name="interaction" value="pp" type="string"/>
    <att name="bg_experimMethods" type="list">
      <att name="bg_experimMethods" value="affinity chromatography technology" type="string"/>
    </att>
    <att name="bg_references" type="list">
      <att name="bg_references" value="18172692" type="string"/>
    </att>
    <att name="bg_sbId" value="194642" type="string"/>
    <att name="bg_version" value="1302" type="integer"/>
    <att name="canonicalName" value="EEF1A1 (pp) HSPA8" type="string"/>
    <att name="vizmap:BisoGenet_Network_002 EDGE_COLOR" value="java.awt.Color[r=0,g=204,b=0]" type="string"/>
    <att name="vizmap:BisoGenet_Network_002 EDGE_LABEL" value="pp" type="string"/>
    <graphics width="2.0" fill="#00cc00">
      <att name="EDGE_CURVED" value="true" type="string"/>
      <att name="EDGE_LABEL" value="pp" type="string"/>
      <att name="EDGE_SOURCE_ARROW_SHAPE" value="NONE" type="string"/>
      <att name="EDGE_SOURCE_ARROW_UNSELECTED_PAINT" value="#000000" type="string"/>
      <att name="EDGE_TOOLTIP" value="" type="string"/>
      <att name="EDGE_TARGET_ARROW_SELECTED_PAINT" value="#ffff00" type="string"/>
      <att name="EDGE_LABEL_TRANSPARENCY" value="255" type="string"/>
      <att name="EDGE_TRANSPARENCY" value="255" type="string"/>
      <att name="EDGE_TARGET_ARROW_SHAPE" value="NONE" type="string"/>
      <att name="EDGE_LABEL_FONT_SIZE" value="1" type="string"/>
      <att name="EDGE_STROKE_SELECTED_PAINT" value="#ff0000" type="string"/>
      <att name="EDGE_VISIBLE" value="true" type="string"/>
      <att name="EDGE_LABEL_COLOR" value="#00cc00" type="string"/>
      <att name="EDGE_LINE_TYPE" value="SOLID" type="string"/>
      <att name="EDGE_TARGET_ARROW_UNSELECTED_PAINT" value="#000000" type="string"/>
      <att name="EDGE_SOURCE_ARROW_SELECTED_PAINT" value="#ffff00" type="string"/>
      <att name="EDGE_LABEL_FONT_FACE" value="SansSerif.plain,plain,1" type="string"/>
      <att name="EDGE_SELECTED" value="false" type="string"/>
    </graphics>
  </edge>
  <edge id="127" label="EEF1A1 (pp) RANBP2" source="75" target="64" cy:directed="1">
    <att name="shared name" value="EEF1A1 (pp) RANBP2" type="string"/>
    <att name="shared interaction" value="pp" type="string"/>
    <att name="name" value="EEF1A1 (pp) RANBP2" type="string"/>
    <att name="selected" value="0" type="boolean"/>
    <att name="interaction" value="pp" type="string"/>
    <att name="bg_experimMethods" type="list">
      <att name="bg_experimMethods" value="biochemical" type="string"/>
    </att>
    <att name="bg_references" type="list">
      <att name="bg_references" value="22939629" type="string"/>
    </att>
    <att name="bg_sbId" value="194687" type="string"/>
    <att name="bg_version" value="1302" type="integer"/>
    <att name="canonicalName" value="EEF1A1 (pp) RANBP2" type="string"/>
    <att name="vizmap:BisoGenet_Network_002 EDGE_COLOR" value="java.awt.Color[r=0,g=204,b=0]" type="string"/>
    <att name="vizmap:BisoGenet_Network_002 EDGE_LABEL" value="pp" type="string"/>
    <graphics width="2.0" fill="#00cc00">
      <att name="EDGE_CURVED" value="true" type="string"/>
      <att name="EDGE_LABEL" value="pp" type="string"/>
      <att name="EDGE_SOURCE_ARROW_SHAPE" value="NONE" type="string"/>
      <att name="EDGE_SOURCE_ARROW_UNSELECTED_PAINT" value="#000000" type="string"/>
      <att name="EDGE_TOOLTIP" value="" type="string"/>
      <att name="EDGE_TARGET_ARROW_SELECTED_PAINT" value="#ffff00" type="string"/>
      <att name="EDGE_LABEL_TRANSPARENCY" value="255" type="string"/>
      <att name="EDGE_TRANSPARENCY" value="255" type="string"/>
      <att name="EDGE_TARGET_ARROW_SHAPE" value="NONE" type="string"/>
      <att name="EDGE_LABEL_FONT_SIZE" value="1" type="string"/>
      <att name="EDGE_STROKE_SELECTED_PAINT" value="#ff0000" type="string"/>
      <att name="EDGE_VISIBLE" value="true" type="string"/>
      <att name="EDGE_LABEL_COLOR" value="#00cc00" type="string"/>
      <att name="EDGE_LINE_TYPE" value="SOLID" type="string"/>
      <att name="EDGE_TARGET_ARROW_UNSELECTED_PAINT" value="#000000" type="string"/>
      <att name="EDGE_SOURCE_ARROW_SELECTED_PAINT" value="#ffff00" type="string"/>
      <att name="EDGE_LABEL_FONT_FACE" value="SansSerif.plain,plain,1" type="string"/>
      <att name="EDGE_SELECTED" value="false" type="string"/>
    </graphics>
  </edge>
  <edge id="126" label="EEF1A1 (pp) EEF1A1" source="75" target="75" cy:directed="1">
    <att name="shared name" value="EEF1A1 (pp) EEF1A1" type="string"/>
    <att name="shared interaction" value="pp" type="string"/>
    <att name="name" value="EEF1A1 (pp) EEF1A1" type="string"/>
    <att name="selected" value="0" type="boolean"/>
    <att name="interaction" value="pp" type="string"/>
    <att name="bg_experimMethods" type="list">
      <att name="bg_experimMethods" value="affinity chromatography technology" type="string"/>
      <att name="bg_experimMethods" value="in vitro" type="string"/>
    </att>
    <att name="bg_references" type="list">
      <att name="bg_references" value="15835887" type="string"/>
      <att name="bg_references" value="18172692" type="string"/>
    </att>
    <att name="bg_sbId" value="16273" type="string"/>
    <att name="bg_version" value="1302" type="integer"/>
    <att name="canonicalName" value="EEF1A1 (pp) EEF1A1" type="string"/>
    <att name="vizmap:BisoGenet_Network_002 EDGE_COLOR" value="java.awt.Color[r=0,g=204,b=0]" type="string"/>
    <att name="vizmap:BisoGenet_Network_002 EDGE_LABEL" value="pp" type="string"/>
    <graphics width="2.0" fill="#00cc00">
      <att name="EDGE_CURVED" value="true" type="string"/>
      <att name="EDGE_LABEL" value="pp" type="string"/>
      <att name="EDGE_SOURCE_ARROW_SHAPE" value="NONE" type="string"/>
      <att name="EDGE_SOURCE_ARROW_UNSELECTED_PAINT" value="#000000" type="string"/>
      <att name="EDGE_TOOLTIP" value="" type="string"/>
      <att name="EDGE_TARGET_ARROW_SELECTED_PAINT" value="#ffff00" type="string"/>
      <att name="EDGE_LABEL_TRANSPARENCY" value="255" type="string"/>
      <att name="EDGE_TRANSPARENCY" value="255" type="string"/>
      <att name="EDGE_TARGET_ARROW_SHAPE" value="NONE" type="string"/>
      <att name="EDGE_LABEL_FONT_SIZE" value="1" type="string"/>
      <att name="EDGE_STROKE_SELECTED_PAINT" value="#ff0000" type="string"/>
      <att name="EDGE_VISIBLE" value="false" type="string"/>
      <att name="EDGE_LABEL_COLOR" value="#00cc00" type="string"/>
      <att name="EDGE_LINE_TYPE" value="SOLID" type="string"/>
      <att name="EDGE_TARGET_ARROW_UNSELECTED_PAINT" value="#000000" type="string"/>
      <att name="EDGE_SOURCE_ARROW_SELECTED_PAINT" value="#ffff00" type="string"/>
      <att name="EDGE_LABEL_FONT_FACE" value="SansSerif.plain,plain,1" type="string"/>
      <att name="EDGE_SELECTED" value="false" type="string"/>
    </graphics>
  </edge>
  <edge id="125" label="EEF1A1 (pp) PABPC1" source="75" target="65" cy:directed="1">
    <att name="shared name" value="EEF1A1 (pp) PABPC1" type="string"/>
    <att name="shared interaction" value="pp" type="string"/>
    <att name="name" value="EEF1A1 (pp) PABPC1" type="string"/>
    <att name="selected" value="0" type="boolean"/>
    <att name="interaction" value="pp" type="string"/>
    <att name="bg_experimMethods" type="list">
      <att name="bg_experimMethods" value="biochemical" type="string"/>
    </att>
    <att name="bg_references" type="list">
      <att name="bg_references" value="22939629" type="string"/>
    </att>
    <att name="bg_sbId" value="194669" type="string"/>
    <att name="bg_version" value="1302" type="integer"/>
    <att name="canonicalName" value="EEF1A1 (pp) PABPC1" type="string"/>
    <att name="vizmap:BisoGenet_Network_002 EDGE_COLOR" value="java.awt.Color[r=0,g=204,b=0]" type="string"/>
    <att name="vizmap:BisoGenet_Network_002 EDGE_LABEL" value="pp" type="string"/>
    <graphics width="2.0" fill="#00cc00">
      <att name="EDGE_CURVED" value="true" type="string"/>
      <att name="EDGE_LABEL" value="pp" type="string"/>
      <att name="EDGE_SOURCE_ARROW_SHAPE" value="NONE" type="string"/>
      <att name="EDGE_SOURCE_ARROW_UNSELECTED_PAINT" value="#000000" type="string"/>
      <att name="EDGE_TOOLTIP" value="" type="string"/>
      <att name="EDGE_TARGET_ARROW_SELECTED_PAINT" value="#ffff00" type="string"/>
      <att name="EDGE_LABEL_TRANSPARENCY" value="255" type="string"/>
      <att name="EDGE_TRANSPARENCY" value="255" type="string"/>
      <att name="EDGE_TARGET_ARROW_SHAPE" value="NONE" type="string"/>
      <att name="EDGE_LABEL_FONT_SIZE" value="1" type="string"/>
      <att name="EDGE_STROKE_SELECTED_PAINT" value="#ff0000" type="string"/>
      <att name="EDGE_VISIBLE" value="true" type="string"/>
      <att name="EDGE_LABEL_COLOR" value="#00cc00" type="string"/>
      <att name="EDGE_LINE_TYPE" value="SOLID" type="string"/>
      <att name="EDGE_TARGET_ARROW_UNSELECTED_PAINT" value="#000000" type="string"/>
      <att name="EDGE_SOURCE_ARROW_SELECTED_PAINT" value="#ffff00" type="string"/>
      <att name="EDGE_LABEL_FONT_FACE" value="SansSerif.plain,plain,1" type="string"/>
      <att name="EDGE_SELECTED" value="false" type="string"/>
    </graphics>
  </edge>
  <edge id="124" label="EEF1A1 (pp) PSMA6" source="75" target="71" cy:directed="1">
    <att name="shared name" value="EEF1A1 (pp) PSMA6" type="string"/>
    <att name="shared interaction" value="pp" type="string"/>
    <att name="name" value="EEF1A1 (pp) PSMA6" type="string"/>
    <att name="selected" value="0" type="boolean"/>
    <att name="interaction" value="pp" type="string"/>
    <att name="bg_experimMethods" type="list">
      <att name="bg_experimMethods" value="biochemical" type="string"/>
    </att>
    <att name="bg_references" type="list">
      <att name="bg_references" value="22939629" type="string"/>
    </att>
    <att name="bg_sbId" value="194677" type="string"/>
    <att name="bg_version" value="1302" type="integer"/>
    <att name="canonicalName" value="EEF1A1 (pp) PSMA6" type="string"/>
    <att name="vizmap:BisoGenet_Network_002 EDGE_COLOR" value="java.awt.Color[r=0,g=204,b=0]" type="string"/>
    <att name="vizmap:BisoGenet_Network_002 EDGE_LABEL" value="pp" type="string"/>
    <graphics width="2.0" fill="#00cc00">
      <att name="EDGE_CURVED" value="true" type="string"/>
      <att name="EDGE_LABEL" value="pp" type="string"/>
      <att name="EDGE_SOURCE_ARROW_SHAPE" value="NONE" type="string"/>
      <att name="EDGE_SOURCE_ARROW_UNSELECTED_PAINT" value="#000000" type="string"/>
      <att name="EDGE_TOOLTIP" value="" type="string"/>
      <att name="EDGE_TARGET_ARROW_SELECTED_PAINT" value="#ffff00" type="string"/>
      <att name="EDGE_LABEL_TRANSPARENCY" value="255" type="string"/>
      <att name="EDGE_TRANSPARENCY" value="255" type="string"/>
      <att name="EDGE_TARGET_ARROW_SHAPE" value="NONE" type="string"/>
      <att name="EDGE_LABEL_FONT_SIZE" value="1" type="string"/>
      <att name="EDGE_STROKE_SELECTED_PAINT" value="#ff0000" type="string"/>
      <att name="EDGE_VISIBLE" value="true" type="string"/>
      <att name="EDGE_LABEL_COLOR" value="#00cc00" type="string"/>
      <att name="EDGE_LINE_TYPE" value="SOLID" type="string"/>
      <att name="EDGE_TARGET_ARROW_UNSELECTED_PAINT" value="#000000" type="string"/>
      <att name="EDGE_SOURCE_ARROW_SELECTED_PAINT" value="#ffff00" type="string"/>
      <att name="EDGE_LABEL_FONT_FACE" value="SansSerif.plain,plain,1" type="string"/>
      <att name="EDGE_SELECTED" value="false" type="string"/>
    </graphics>
  </edge>
  <edge id="123" label="EEF1A1 (pp) TP53BPL" source="75" target="79" cy:directed="1">
    <att name="shared name" value="EEF1A1 (pp) TP53BPL" type="string"/>
    <att name="shared interaction" value="pp" type="string"/>
    <att name="name" value="EEF1A1 (pp) TP53BPL" type="string"/>
    <att name="selected" value="0" type="boolean"/>
    <att name="interaction" value="pp" type="string"/>
    <att name="bg_experimMethods" type="list">
      <att name="bg_experimMethods" value="affinity chromatography technology" type="string"/>
    </att>
    <att name="bg_references" type="list">
      <att name="bg_references" value="17803295" type="string"/>
    </att>
    <att name="bg_sbId" value="194745" type="string"/>
    <att name="bg_version" value="1302" type="integer"/>
    <att name="canonicalName" value="EEF1A1 (pp) TP53BPL" type="string"/>
    <att name="vizmap:BisoGenet_Network_002 EDGE_COLOR" value="java.awt.Color[r=0,g=204,b=0]" type="string"/>
    <att name="vizmap:BisoGenet_Network_002 EDGE_LABEL" value="pp" type="string"/>
    <graphics width="2.0" fill="#00cc00">
      <att name="EDGE_CURVED" value="true" type="string"/>
      <att name="EDGE_LABEL" value="pp" type="string"/>
      <att name="EDGE_SOURCE_ARROW_SHAPE" value="NONE" type="string"/>
      <att name="EDGE_SOURCE_ARROW_UNSELECTED_PAINT" value="#000000" type="string"/>
      <att name="EDGE_TOOLTIP" value="" type="string"/>
      <att name="EDGE_TARGET_ARROW_SELECTED_PAINT" value="#ffff00" type="string"/>
      <att name="EDGE_LABEL_TRANSPARENCY" value="255" type="string"/>
      <att name="EDGE_TRANSPARENCY" value="255" type="string"/>
      <att name="EDGE_TARGET_ARROW_SHAPE" value="NONE" type="string"/>
      <att name="EDGE_LABEL_FONT_SIZE" value="1" type="string"/>
      <att name="EDGE_STROKE_SELECTED_PAINT" value="#ff0000" type="string"/>
      <att name="EDGE_VISIBLE" value="true" type="string"/>
      <att name="EDGE_LABEL_COLOR" value="#00cc00" type="string"/>
      <att name="EDGE_LINE_TYPE" value="SOLID" type="string"/>
      <att name="EDGE_TARGET_ARROW_UNSELECTED_PAINT" value="#000000" type="string"/>
      <att name="EDGE_SOURCE_ARROW_SELECTED_PAINT" value="#ffff00" type="string"/>
      <att name="EDGE_LABEL_FONT_FACE" value="SansSerif.plain,plain,1" type="string"/>
      <att name="EDGE_SELECTED" value="false" type="string"/>
    </graphics>
  </edge>
  <edge id="122" label="EEF1A1 (pp) PSMA3" source="75" target="70" cy:directed="1">
    <att name="shared name" value="EEF1A1 (pp) PSMA3" type="string"/>
    <att name="shared interaction" value="pp" type="string"/>
    <att name="name" value="EEF1A1 (pp) PSMA3" type="string"/>
    <att name="selected" value="0" type="boolean"/>
    <att name="interaction" value="pp" type="string"/>
    <att name="bg_experimMethods" type="list">
      <att name="bg_experimMethods" value="affinity chromatography technology" type="string"/>
    </att>
    <att name="bg_references" type="list">
      <att name="bg_references" value="22079093" type="string"/>
    </att>
    <att name="bg_sbId" value="194676" type="string"/>
    <att name="bg_version" value="1302" type="integer"/>
    <att name="canonicalName" value="EEF1A1 (pp) PSMA3" type="string"/>
    <att name="vizmap:BisoGenet_Network_002 EDGE_COLOR" value="java.awt.Color[r=0,g=204,b=0]" type="string"/>
    <att name="vizmap:BisoGenet_Network_002 EDGE_LABEL" value="pp" type="string"/>
    <graphics width="2.0" fill="#00cc00">
      <att name="EDGE_CURVED" value="true" type="string"/>
      <att name="EDGE_LABEL" value="pp" type="string"/>
      <att name="EDGE_SOURCE_ARROW_SHAPE" value="NONE" type="string"/>
      <att name="EDGE_SOURCE_ARROW_UNSELECTED_PAINT" value="#000000" type="string"/>
      <att name="EDGE_TOOLTIP" value="" type="string"/>
      <att name="EDGE_TARGET_ARROW_SELECTED_PAINT" value="#ffff00" type="string"/>
      <att name="EDGE_LABEL_TRANSPARENCY" value="255" type="string"/>
      <att name="EDGE_TRANSPARENCY" value="255" type="string"/>
      <att name="EDGE_TARGET_ARROW_SHAPE" value="NONE" type="string"/>
      <att name="EDGE_LABEL_FONT_SIZE" value="1" type="string"/>
      <att name="EDGE_STROKE_SELECTED_PAINT" value="#ff0000" type="string"/>
      <att name="EDGE_VISIBLE" value="true" type="string"/>
      <att name="EDGE_LABEL_COLOR" value="#00cc00" type="string"/>
      <att name="EDGE_LINE_TYPE" value="SOLID" type="string"/>
      <att name="EDGE_TARGET_ARROW_UNSELECTED_PAINT" value="#000000" type="string"/>
      <att name="EDGE_SOURCE_ARROW_SELECTED_PAINT" value="#ffff00" type="string"/>
      <att name="EDGE_LABEL_FONT_FACE" value="SansSerif.plain,plain,1" type="string"/>
      <att name="EDGE_SELECTED" value="false" type="string"/>
    </graphics>
  </edge>
  <edge id="121" label="S100A9 (pp) TP53BPL" source="73" target="79" cy:directed="1">
    <att name="shared name" value="S100A9 (pp) TP53BPL" type="string"/>
    <att name="shared interaction" value="pp" type="string"/>
    <att name="name" value="S100A9 (pp) TP53BPL" type="string"/>
    <att name="selected" value="0" type="boolean"/>
    <att name="interaction" value="pp" type="string"/>
    <att name="bg_experimMethods" type="list">
      <att name="bg_experimMethods" value="affinity chromatography technology" type="string"/>
    </att>
    <att name="bg_references" type="list">
      <att name="bg_references" value="17803295" type="string"/>
    </att>
    <att name="bg_sbId" value="272937" type="string"/>
    <att name="bg_version" value="1302" type="integer"/>
    <att name="canonicalName" value="S100A9 (pp) TP53BPL" type="string"/>
    <att name="vizmap:BisoGenet_Network_002 EDGE_COLOR" value="java.awt.Color[r=0,g=204,b=0]" type="string"/>
    <att name="vizmap:BisoGenet_Network_002 EDGE_LABEL" value="pp" type="string"/>
    <graphics width="2.0" fill="#00cc00">
      <att name="EDGE_CURVED" value="true" type="string"/>
      <att name="EDGE_LABEL" value="pp" type="string"/>
      <att name="EDGE_SOURCE_ARROW_SHAPE" value="NONE" type="string"/>
      <att name="EDGE_SOURCE_ARROW_UNSELECTED_PAINT" value="#000000" type="string"/>
      <att name="EDGE_TOOLTIP" value="" type="string"/>
      <att name="EDGE_TARGET_ARROW_SELECTED_PAINT" value="#ffff00" type="string"/>
      <att name="EDGE_LABEL_TRANSPARENCY" value="255" type="string"/>
      <att name="EDGE_TRANSPARENCY" value="255" type="string"/>
      <att name="EDGE_TARGET_ARROW_SHAPE" value="NONE" type="string"/>
      <att name="EDGE_LABEL_FONT_SIZE" value="1" type="string"/>
      <att name="EDGE_STROKE_SELECTED_PAINT" value="#ff0000" type="string"/>
      <att name="EDGE_VISIBLE" value="true" type="string"/>
      <att name="EDGE_LABEL_COLOR" value="#00cc00" type="string"/>
      <att name="EDGE_LINE_TYPE" value="SOLID" type="string"/>
      <att name="EDGE_TARGET_ARROW_UNSELECTED_PAINT" value="#000000" type="string"/>
      <att name="EDGE_SOURCE_ARROW_SELECTED_PAINT" value="#ffff00" type="string"/>
      <att name="EDGE_LABEL_FONT_FACE" value="SansSerif.plain,plain,1" type="string"/>
      <att name="EDGE_SELECTED" value="false" type="string"/>
    </graphics>
  </edge>
  <edge id="120" label="S100A9 (pp) S100A9" source="73" target="73" cy:directed="1">
    <att name="shared name" value="S100A9 (pp) S100A9" type="string"/>
    <att name="shared interaction" value="pp" type="string"/>
    <att name="name" value="S100A9 (pp) S100A9" type="string"/>
    <att name="selected" value="0" type="boolean"/>
    <att name="interaction" value="pp" type="string"/>
    <att name="bg_experimMethods" type="list">
      <att name="bg_experimMethods" value="three-dimensional-structure" type="string"/>
      <att name="bg_experimMethods" value="x-ray crystallography" type="string"/>
      <att name="bg_experimMethods" value="in vitro" type="string"/>
    </att>
    <att name="bg_references" type="list">
      <att name="bg_references" value="11851337" type="string"/>
    </att>
    <att name="bg_sbId" value="35626" type="string"/>
    <att name="bg_version" value="1302" type="integer"/>
    <att name="canonicalName" value="S100A9 (pp) S100A9" type="string"/>
    <att name="vizmap:BisoGenet_Network_002 EDGE_COLOR" value="java.awt.Color[r=0,g=204,b=0]" type="string"/>
    <att name="vizmap:BisoGenet_Network_002 EDGE_LABEL" value="pp" type="string"/>
    <graphics width="2.0" fill="#00cc00">
      <att name="EDGE_CURVED" value="true" type="string"/>
      <att name="EDGE_LABEL" value="pp" type="string"/>
      <att name="EDGE_SOURCE_ARROW_SHAPE" value="NONE" type="string"/>
      <att name="EDGE_SOURCE_ARROW_UNSELECTED_PAINT" value="#000000" type="string"/>
      <att name="EDGE_TOOLTIP" value="" type="string"/>
      <att name="EDGE_TARGET_ARROW_SELECTED_PAINT" value="#ffff00" type="string"/>
      <att name="EDGE_LABEL_TRANSPARENCY" value="255" type="string"/>
      <att name="EDGE_TRANSPARENCY" value="255" type="string"/>
      <att name="EDGE_TARGET_ARROW_SHAPE" value="NONE" type="string"/>
      <att name="EDGE_LABEL_FONT_SIZE" value="1" type="string"/>
      <att name="EDGE_STROKE_SELECTED_PAINT" value="#ff0000" type="string"/>
      <att name="EDGE_VISIBLE" value="false" type="string"/>
      <att name="EDGE_LABEL_COLOR" value="#00cc00" type="string"/>
      <att name="EDGE_LINE_TYPE" value="SOLID" type="string"/>
      <att name="EDGE_TARGET_ARROW_UNSELECTED_PAINT" value="#000000" type="string"/>
      <att name="EDGE_SOURCE_ARROW_SELECTED_PAINT" value="#ffff00" type="string"/>
      <att name="EDGE_LABEL_FONT_FACE" value="SansSerif.plain,plain,1" type="string"/>
      <att name="EDGE_SELECTED" value="false" type="string"/>
    </graphics>
  </edge>
  <edge id="119" label="RNF185 (pp) RNF185" source="72" target="72" cy:directed="1">
    <att name="shared name" value="RNF185 (pp) RNF185" type="string"/>
    <att name="shared interaction" value="pp" type="string"/>
    <att name="name" value="RNF185 (pp) RNF185" type="string"/>
    <att name="selected" value="0" type="boolean"/>
    <att name="interaction" value="pp" type="string"/>
    <att name="bg_experimMethods" type="list">
      <att name="bg_experimMethods" value="two hybrid" type="string"/>
    </att>
    <att name="bg_references" type="list">
      <att name="bg_references" value="22493164" type="string"/>
    </att>
    <att name="bg_sbId" value="267920" type="string"/>
    <att name="bg_version" value="1302" type="integer"/>
    <att name="canonicalName" value="RNF185 (pp) RNF185" type="string"/>
    <att name="vizmap:BisoGenet_Network_002 EDGE_COLOR" value="java.awt.Color[r=0,g=204,b=0]" type="string"/>
    <att name="vizmap:BisoGenet_Network_002 EDGE_LABEL" value="pp" type="string"/>
    <graphics width="2.0" fill="#00cc00">
      <att name="EDGE_CURVED" value="true" type="string"/>
      <att name="EDGE_LABEL" value="pp" type="string"/>
      <att name="EDGE_SOURCE_ARROW_SHAPE" value="NONE" type="string"/>
      <att name="EDGE_SOURCE_ARROW_UNSELECTED_PAINT" value="#000000" type="string"/>
      <att name="EDGE_TOOLTIP" value="" type="string"/>
      <att name="EDGE_TARGET_ARROW_SELECTED_PAINT" value="#ffff00" type="string"/>
      <att name="EDGE_LABEL_TRANSPARENCY" value="255" type="string"/>
      <att name="EDGE_TRANSPARENCY" value="255" type="string"/>
      <att name="EDGE_TARGET_ARROW_SHAPE" value="NONE" type="string"/>
      <att name="EDGE_LABEL_FONT_SIZE" value="1" type="string"/>
      <att name="EDGE_STROKE_SELECTED_PAINT" value="#ff0000" type="string"/>
      <att name="EDGE_VISIBLE" value="false" type="string"/>
      <att name="EDGE_LABEL_COLOR" value="#00cc00" type="string"/>
      <att name="EDGE_LINE_TYPE" value="SOLID" type="string"/>
      <att name="EDGE_TARGET_ARROW_UNSELECTED_PAINT" value="#000000" type="string"/>
      <att name="EDGE_SOURCE_ARROW_SELECTED_PAINT" value="#ffff00" type="string"/>
      <att name="EDGE_LABEL_FONT_FACE" value="SansSerif.plain,plain,1" type="string"/>
      <att name="EDGE_SELECTED" value="false" type="string"/>
    </graphics>
  </edge>
  <edge id="118" label="RNF185 (pp) UBE2H" source="72" target="77" cy:directed="1">
    <att name="shared name" value="RNF185 (pp) UBE2H" type="string"/>
    <att name="shared interaction" value="pp" type="string"/>
    <att name="name" value="RNF185 (pp) UBE2H" type="string"/>
    <att name="selected" value="0" type="boolean"/>
    <att name="interaction" value="pp" type="string"/>
    <att name="bg_experimMethods" type="list">
      <att name="bg_experimMethods" value="two hybrid" type="string"/>
      <att name="bg_experimMethods" value="two hybrid array" type="string"/>
    </att>
    <att name="bg_references" type="list">
      <att name="bg_references" value="19549727" type="string"/>
    </att>
    <att name="bg_sbId" value="139357" type="string"/>
    <att name="bg_version" value="1302" type="integer"/>
    <att name="canonicalName" value="RNF185 (pp) UBE2H" type="string"/>
    <att name="vizmap:BisoGenet_Network_002 EDGE_COLOR" value="java.awt.Color[r=0,g=204,b=0]" type="string"/>
    <att name="vizmap:BisoGenet_Network_002 EDGE_LABEL" value="pp" type="string"/>
    <graphics width="2.0" fill="#00cc00">
      <att name="EDGE_CURVED" value="true" type="string"/>
      <att name="EDGE_LABEL" value="pp" type="string"/>
      <att name="EDGE_SOURCE_ARROW_SHAPE" value="NONE" type="string"/>
      <att name="EDGE_SOURCE_ARROW_UNSELECTED_PAINT" value="#000000" type="string"/>
      <att name="EDGE_TOOLTIP" value="" type="string"/>
      <att name="EDGE_TARGET_ARROW_SELECTED_PAINT" value="#ffff00" type="string"/>
      <att name="EDGE_LABEL_TRANSPARENCY" value="255" type="string"/>
      <att name="EDGE_TRANSPARENCY" value="255" type="string"/>
      <att name="EDGE_TARGET_ARROW_SHAPE" value="NONE" type="string"/>
      <att name="EDGE_LABEL_FONT_SIZE" value="1" type="string"/>
      <att name="EDGE_STROKE_SELECTED_PAINT" value="#ff0000" type="string"/>
      <att name="EDGE_VISIBLE" value="true" type="string"/>
      <att name="EDGE_LABEL_COLOR" value="#00cc00" type="string"/>
      <att name="EDGE_LINE_TYPE" value="SOLID" type="string"/>
      <att name="EDGE_TARGET_ARROW_UNSELECTED_PAINT" value="#000000" type="string"/>
      <att name="EDGE_SOURCE_ARROW_SELECTED_PAINT" value="#ffff00" type="string"/>
      <att name="EDGE_LABEL_FONT_FACE" value="SansSerif.plain,plain,1" type="string"/>
      <att name="EDGE_SELECTED" value="false" type="string"/>
    </graphics>
  </edge>
  <edge id="117" label="PSMA6 (pp) RNF185" source="71" target="72" cy:directed="1">
    <att name="shared name" value="PSMA6 (pp) RNF185" type="string"/>
    <att name="shared interaction" value="pp" type="string"/>
    <att name="name" value="PSMA6 (pp) RNF185" type="string"/>
    <att name="selected" value="0" type="boolean"/>
    <att name="interaction" value="pp" type="string"/>
    <att name="bg_experimMethods" type="list">
      <att name="bg_experimMethods" value="affinity chromatography technology" type="string"/>
    </att>
    <att name="bg_references" type="list">
      <att name="bg_references" value="17558393" type="string"/>
    </att>
    <att name="bg_sbId" value="257189" type="string"/>
    <att name="bg_version" value="1302" type="integer"/>
    <att name="canonicalName" value="PSMA6 (pp) RNF185" type="string"/>
    <att name="vizmap:BisoGenet_Network_002 EDGE_COLOR" value="java.awt.Color[r=0,g=204,b=0]" type="string"/>
    <att name="vizmap:BisoGenet_Network_002 EDGE_LABEL" value="pp" type="string"/>
    <graphics width="2.0" fill="#00cc00">
      <att name="EDGE_CURVED" value="true" type="string"/>
      <att name="EDGE_LABEL" value="pp" type="string"/>
      <att name="EDGE_SOURCE_ARROW_SHAPE" value="NONE" type="string"/>
      <att name="EDGE_SOURCE_ARROW_UNSELECTED_PAINT" value="#000000" type="string"/>
      <att name="EDGE_TOOLTIP" value="" type="string"/>
      <att name="EDGE_TARGET_ARROW_SELECTED_PAINT" value="#ffff00" type="string"/>
      <att name="EDGE_LABEL_TRANSPARENCY" value="255" type="string"/>
      <att name="EDGE_TRANSPARENCY" value="255" type="string"/>
      <att name="EDGE_TARGET_ARROW_SHAPE" value="NONE" type="string"/>
      <att name="EDGE_LABEL_FONT_SIZE" value="1" type="string"/>
      <att name="EDGE_STROKE_SELECTED_PAINT" value="#ff0000" type="string"/>
      <att name="EDGE_VISIBLE" value="true" type="string"/>
      <att name="EDGE_LABEL_COLOR" value="#00cc00" type="string"/>
      <att name="EDGE_LINE_TYPE" value="SOLID" type="string"/>
      <att name="EDGE_TARGET_ARROW_UNSELECTED_PAINT" value="#000000" type="string"/>
      <att name="EDGE_SOURCE_ARROW_SELECTED_PAINT" value="#ffff00" type="string"/>
      <att name="EDGE_LABEL_FONT_FACE" value="SansSerif.plain,plain,1" type="string"/>
      <att name="EDGE_SELECTED" value="false" type="string"/>
    </graphics>
  </edge>
  <edge id="116" label="PSMA6 (pp) PSMD1" source="71" target="92" cy:directed="1">
    <att name="shared name" value="PSMA6 (pp) PSMD1" type="string"/>
    <att name="shared interaction" value="pp" type="string"/>
    <att name="name" value="PSMA6 (pp) PSMD1" type="string"/>
    <att name="selected" value="0" type="boolean"/>
    <att name="interaction" value="pp" type="string"/>
    <att name="bg_experimMethods" type="list">
      <att name="bg_experimMethods" value="biochemical" type="string"/>
    </att>
    <att name="bg_references" type="list">
      <att name="bg_references" value="19781552" type="string"/>
      <att name="bg_references" value="22939629" type="string"/>
    </att>
    <att name="bg_sbId" value="257177" type="string"/>
    <att name="bg_version" value="1302" type="integer"/>
    <att name="canonicalName" value="PSMA6 (pp) PSMD1" type="string"/>
    <att name="vizmap:BisoGenet_Network_002 EDGE_COLOR" value="java.awt.Color[r=0,g=204,b=0]" type="string"/>
    <att name="vizmap:BisoGenet_Network_002 EDGE_LABEL" value="pp" type="string"/>
    <graphics width="2.0" fill="#00cc00">
      <att name="EDGE_CURVED" value="true" type="string"/>
      <att name="EDGE_LABEL" value="pp" type="string"/>
      <att name="EDGE_SOURCE_ARROW_SHAPE" value="NONE" type="string"/>
      <att name="EDGE_SOURCE_ARROW_UNSELECTED_PAINT" value="#000000" type="string"/>
      <att name="EDGE_TOOLTIP" value="" type="string"/>
      <att name="EDGE_TARGET_ARROW_SELECTED_PAINT" value="#ffff00" type="string"/>
      <att name="EDGE_LABEL_TRANSPARENCY" value="255" type="string"/>
      <att name="EDGE_TRANSPARENCY" value="255" type="string"/>
      <att name="EDGE_TARGET_ARROW_SHAPE" value="NONE" type="string"/>
      <att name="EDGE_LABEL_FONT_SIZE" value="1" type="string"/>
      <att name="EDGE_STROKE_SELECTED_PAINT" value="#ff0000" type="string"/>
      <att name="EDGE_VISIBLE" value="true" type="string"/>
      <att name="EDGE_LABEL_COLOR" value="#00cc00" type="string"/>
      <att name="EDGE_LINE_TYPE" value="SOLID" type="string"/>
      <att name="EDGE_TARGET_ARROW_UNSELECTED_PAINT" value="#000000" type="string"/>
      <att name="EDGE_SOURCE_ARROW_SELECTED_PAINT" value="#ffff00" type="string"/>
      <att name="EDGE_LABEL_FONT_FACE" value="SansSerif.plain,plain,1" type="string"/>
      <att name="EDGE_SELECTED" value="false" type="string"/>
    </graphics>
  </edge>
  <edge id="115" label="PSMA6 (pp) PSMB3" source="71" target="67" cy:directed="1">
    <att name="shared name" value="PSMA6 (pp) PSMB3" type="string"/>
    <att name="shared interaction" value="pp" type="string"/>
    <att name="name" value="PSMA6 (pp) PSMB3" type="string"/>
    <att name="selected" value="0" type="boolean"/>
    <att name="interaction" value="pp" type="string"/>
    <att name="bg_experimMethods" type="list">
      <att name="bg_experimMethods" value="biochemical" type="string"/>
      <att name="bg_experimMethods" value="affinity chromatography technology" type="string"/>
    </att>
    <att name="bg_references" type="list">
      <att name="bg_references" value="22863883" type="string"/>
      <att name="bg_references" value="22939629" type="string"/>
    </att>
    <att name="bg_sbId" value="257168" type="string"/>
    <att name="bg_version" value="1302" type="integer"/>
    <att name="canonicalName" value="PSMA6 (pp) PSMB3" type="string"/>
    <att name="vizmap:BisoGenet_Network_002 EDGE_COLOR" value="java.awt.Color[r=0,g=204,b=0]" type="string"/>
    <att name="vizmap:BisoGenet_Network_002 EDGE_LABEL" value="pp" type="string"/>
    <graphics width="2.0" fill="#00cc00">
      <att name="EDGE_CURVED" value="true" type="string"/>
      <att name="EDGE_LABEL" value="pp" type="string"/>
      <att name="EDGE_SOURCE_ARROW_SHAPE" value="NONE" type="string"/>
      <att name="EDGE_SOURCE_ARROW_UNSELECTED_PAINT" value="#000000" type="string"/>
      <att name="EDGE_TOOLTIP" value="" type="string"/>
      <att name="EDGE_TARGET_ARROW_SELECTED_PAINT" value="#ffff00" type="string"/>
      <att name="EDGE_LABEL_TRANSPARENCY" value="255" type="string"/>
      <att name="EDGE_TRANSPARENCY" value="255" type="string"/>
      <att name="EDGE_TARGET_ARROW_SHAPE" value="NONE" type="string"/>
      <att name="EDGE_LABEL_FONT_SIZE" value="1" type="string"/>
      <att name="EDGE_STROKE_SELECTED_PAINT" value="#ff0000" type="string"/>
      <att name="EDGE_VISIBLE" value="true" type="string"/>
      <att name="EDGE_LABEL_COLOR" value="#00cc00" type="string"/>
      <att name="EDGE_LINE_TYPE" value="SOLID" type="string"/>
      <att name="EDGE_TARGET_ARROW_UNSELECTED_PAINT" value="#000000" type="string"/>
      <att name="EDGE_SOURCE_ARROW_SELECTED_PAINT" value="#ffff00" type="string"/>
      <att name="EDGE_LABEL_FONT_FACE" value="SansSerif.plain,plain,1" type="string"/>
      <att name="EDGE_SELECTED" value="false" type="string"/>
    </graphics>
  </edge>
  <edge id="114" label="PSMA6 (pp) SNRPA1" source="71" target="90" cy:directed="1">
    <att name="shared name" value="PSMA6 (pp) SNRPA1" type="string"/>
    <att name="shared interaction" value="pp" type="string"/>
    <att name="name" value="PSMA6 (pp) SNRPA1" type="string"/>
    <att name="selected" value="0" type="boolean"/>
    <att name="interaction" value="pp" type="string"/>
    <att name="bg_experimMethods" type="list">
      <att name="bg_experimMethods" value="biochemical" type="string"/>
    </att>
    <att name="bg_references" type="list">
      <att name="bg_references" value="22939629" type="string"/>
    </att>
    <att name="bg_sbId" value="257193" type="string"/>
    <att name="bg_version" value="1302" type="integer"/>
    <att name="canonicalName" value="PSMA6 (pp) SNRPA1" type="string"/>
    <att name="vizmap:BisoGenet_Network_002 EDGE_COLOR" value="java.awt.Color[r=0,g=204,b=0]" type="string"/>
    <att name="vizmap:BisoGenet_Network_002 EDGE_LABEL" value="pp" type="string"/>
    <graphics width="2.0" fill="#00cc00">
      <att name="EDGE_CURVED" value="true" type="string"/>
      <att name="EDGE_LABEL" value="pp" type="string"/>
      <att name="EDGE_SOURCE_ARROW_SHAPE" value="NONE" type="string"/>
      <att name="EDGE_SOURCE_ARROW_UNSELECTED_PAINT" value="#000000" type="string"/>
      <att name="EDGE_TOOLTIP" value="" type="string"/>
      <att name="EDGE_TARGET_ARROW_SELECTED_PAINT" value="#ffff00" type="string"/>
      <att name="EDGE_LABEL_TRANSPARENCY" value="255" type="string"/>
      <att name="EDGE_TRANSPARENCY" value="255" type="string"/>
      <att name="EDGE_TARGET_ARROW_SHAPE" value="NONE" type="string"/>
      <att name="EDGE_LABEL_FONT_SIZE" value="1" type="string"/>
      <att name="EDGE_STROKE_SELECTED_PAINT" value="#ff0000" type="string"/>
      <att name="EDGE_VISIBLE" value="true" type="string"/>
      <att name="EDGE_LABEL_COLOR" value="#00cc00" type="string"/>
      <att name="EDGE_LINE_TYPE" value="SOLID" type="string"/>
      <att name="EDGE_TARGET_ARROW_UNSELECTED_PAINT" value="#000000" type="string"/>
      <att name="EDGE_SOURCE_ARROW_SELECTED_PAINT" value="#ffff00" type="string"/>
      <att name="EDGE_LABEL_FONT_FACE" value="SansSerif.plain,plain,1" type="string"/>
      <att name="EDGE_SELECTED" value="false" type="string"/>
    </graphics>
  </edge>
  <edge id="113" label="PSMA3 (pp) PSMA6" source="70" target="71" cy:directed="1">
    <att name="shared name" value="PSMA3 (pp) PSMA6" type="string"/>
    <att name="shared interaction" value="pp" type="string"/>
    <att name="name" value="PSMA3 (pp) PSMA6" type="string"/>
    <att name="selected" value="0" type="boolean"/>
    <att name="interaction" value="pp" type="string"/>
    <att name="bg_experimMethods" type="list">
      <att name="bg_experimMethods" value="biochemical" type="string"/>
      <att name="bg_experimMethods" value="affinity chromatography technology" type="string"/>
      <att name="bg_experimMethods" value="two hybrid pooling approach" type="string"/>
      <att name="bg_experimMethods" value="pull down" type="string"/>
      <att name="bg_experimMethods" value="two hybrid" type="string"/>
      <att name="bg_experimMethods" value="in vitro" type="string"/>
    </att>
    <att name="bg_references" type="list">
      <att name="bg_references" value="16169070" type="string"/>
      <att name="bg_references" value="22863883" type="string"/>
      <att name="bg_references" value="22939629" type="string"/>
      <att name="bg_references" value="9311996" type="string"/>
      <att name="bg_references" value="9451443" type="string"/>
    </att>
    <att name="bg_sbId" value="33706" type="string"/>
    <att name="bg_version" value="1302" type="integer"/>
    <att name="canonicalName" value="PSMA3 (pp) PSMA6" type="string"/>
    <att name="vizmap:BisoGenet_Network_002 EDGE_COLOR" value="java.awt.Color[r=0,g=204,b=0]" type="string"/>
    <att name="vizmap:BisoGenet_Network_002 EDGE_LABEL" value="pp" type="string"/>
    <graphics width="2.0" fill="#00cc00">
      <att name="EDGE_CURVED" value="true" type="string"/>
      <att name="EDGE_LABEL" value="pp" type="string"/>
      <att name="EDGE_SOURCE_ARROW_SHAPE" value="NONE" type="string"/>
      <att name="EDGE_SOURCE_ARROW_UNSELECTED_PAINT" value="#000000" type="string"/>
      <att name="EDGE_TOOLTIP" value="" type="string"/>
      <att name="EDGE_TARGET_ARROW_SELECTED_PAINT" value="#ffff00" type="string"/>
      <att name="EDGE_LABEL_TRANSPARENCY" value="255" type="string"/>
      <att name="EDGE_TRANSPARENCY" value="255" type="string"/>
      <att name="EDGE_TARGET_ARROW_SHAPE" value="NONE" type="string"/>
      <att name="EDGE_LABEL_FONT_SIZE" value="1" type="string"/>
      <att name="EDGE_STROKE_SELECTED_PAINT" value="#ff0000" type="string"/>
      <att name="EDGE_VISIBLE" value="true" type="string"/>
      <att name="EDGE_LABEL_COLOR" value="#00cc00" type="string"/>
      <att name="EDGE_LINE_TYPE" value="SOLID" type="string"/>
      <att name="EDGE_TARGET_ARROW_UNSELECTED_PAINT" value="#000000" type="string"/>
      <att name="EDGE_SOURCE_ARROW_SELECTED_PAINT" value="#ffff00" type="string"/>
      <att name="EDGE_LABEL_FONT_FACE" value="SansSerif.plain,plain,1" type="string"/>
      <att name="EDGE_SELECTED" value="false" type="string"/>
    </graphics>
  </edge>
  <edge id="112" label="PSMA3 (pp) PSMD1" source="70" target="92" cy:directed="1">
    <att name="shared name" value="PSMA3 (pp) PSMD1" type="string"/>
    <att name="shared interaction" value="pp" type="string"/>
    <att name="name" value="PSMA3 (pp) PSMD1" type="string"/>
    <att name="selected" value="0" type="boolean"/>
    <att name="interaction" value="pp" type="string"/>
    <att name="bg_experimMethods" type="list">
      <att name="bg_experimMethods" value="pull down" type="string"/>
      <att name="bg_experimMethods" value="biochemical" type="string"/>
    </att>
    <att name="bg_references" type="list">
      <att name="bg_references" value="22079093" type="string"/>
      <att name="bg_references" value="22939629" type="string"/>
    </att>
    <att name="bg_sbId" value="256942" type="string"/>
    <att name="bg_version" value="1302" type="integer"/>
    <att name="canonicalName" value="PSMA3 (pp) PSMD1" type="string"/>
    <att name="vizmap:BisoGenet_Network_002 EDGE_COLOR" value="java.awt.Color[r=0,g=204,b=0]" type="string"/>
    <att name="vizmap:BisoGenet_Network_002 EDGE_LABEL" value="pp" type="string"/>
    <graphics width="2.0" fill="#00cc00">
      <att name="EDGE_CURVED" value="true" type="string"/>
      <att name="EDGE_LABEL" value="pp" type="string"/>
      <att name="EDGE_SOURCE_ARROW_SHAPE" value="NONE" type="string"/>
      <att name="EDGE_SOURCE_ARROW_UNSELECTED_PAINT" value="#000000" type="string"/>
      <att name="EDGE_TOOLTIP" value="" type="string"/>
      <att name="EDGE_TARGET_ARROW_SELECTED_PAINT" value="#ffff00" type="string"/>
      <att name="EDGE_LABEL_TRANSPARENCY" value="255" type="string"/>
      <att name="EDGE_TRANSPARENCY" value="255" type="string"/>
      <att name="EDGE_TARGET_ARROW_SHAPE" value="NONE" type="string"/>
      <att name="EDGE_LABEL_FONT_SIZE" value="1" type="string"/>
      <att name="EDGE_STROKE_SELECTED_PAINT" value="#ff0000" type="string"/>
      <att name="EDGE_VISIBLE" value="true" type="string"/>
      <att name="EDGE_LABEL_COLOR" value="#00cc00" type="string"/>
      <att name="EDGE_LINE_TYPE" value="SOLID" type="string"/>
      <att name="EDGE_TARGET_ARROW_UNSELECTED_PAINT" value="#000000" type="string"/>
      <att name="EDGE_SOURCE_ARROW_SELECTED_PAINT" value="#ffff00" type="string"/>
      <att name="EDGE_LABEL_FONT_FACE" value="SansSerif.plain,plain,1" type="string"/>
      <att name="EDGE_SELECTED" value="false" type="string"/>
    </graphics>
  </edge>
  <edge id="111" label="PSMA3 (pp) PSMB3" source="70" target="67" cy:directed="1">
    <att name="shared name" value="PSMA3 (pp) PSMB3" type="string"/>
    <att name="shared interaction" value="pp" type="string"/>
    <att name="name" value="PSMA3 (pp) PSMB3" type="string"/>
    <att name="selected" value="0" type="boolean"/>
    <att name="interaction" value="pp" type="string"/>
    <att name="bg_experimMethods" type="list">
      <att name="bg_experimMethods" value="biochemical" type="string"/>
      <att name="bg_experimMethods" value="affinity chromatography technology" type="string"/>
    </att>
    <att name="bg_references" type="list">
      <att name="bg_references" value="22863883" type="string"/>
      <att name="bg_references" value="22939629" type="string"/>
    </att>
    <att name="bg_sbId" value="256933" type="string"/>
    <att name="bg_version" value="1302" type="integer"/>
    <att name="canonicalName" value="PSMA3 (pp) PSMB3" type="string"/>
    <att name="vizmap:BisoGenet_Network_002 EDGE_COLOR" value="java.awt.Color[r=0,g=204,b=0]" type="string"/>
    <att name="vizmap:BisoGenet_Network_002 EDGE_LABEL" value="pp" type="string"/>
    <graphics width="2.0" fill="#00cc00">
      <att name="EDGE_CURVED" value="true" type="string"/>
      <att name="EDGE_LABEL" value="pp" type="string"/>
      <att name="EDGE_SOURCE_ARROW_SHAPE" value="NONE" type="string"/>
      <att name="EDGE_SOURCE_ARROW_UNSELECTED_PAINT" value="#000000" type="string"/>
      <att name="EDGE_TOOLTIP" value="" type="string"/>
      <att name="EDGE_TARGET_ARROW_SELECTED_PAINT" value="#ffff00" type="string"/>
      <att name="EDGE_LABEL_TRANSPARENCY" value="255" type="string"/>
      <att name="EDGE_TRANSPARENCY" value="255" type="string"/>
      <att name="EDGE_TARGET_ARROW_SHAPE" value="NONE" type="string"/>
      <att name="EDGE_LABEL_FONT_SIZE" value="1" type="string"/>
      <att name="EDGE_STROKE_SELECTED_PAINT" value="#ff0000" type="string"/>
      <att name="EDGE_VISIBLE" value="true" type="string"/>
      <att name="EDGE_LABEL_COLOR" value="#00cc00" type="string"/>
      <att name="EDGE_LINE_TYPE" value="SOLID" type="string"/>
      <att name="EDGE_TARGET_ARROW_UNSELECTED_PAINT" value="#000000" type="string"/>
      <att name="EDGE_SOURCE_ARROW_SELECTED_PAINT" value="#ffff00" type="string"/>
      <att name="EDGE_LABEL_FONT_FACE" value="SansSerif.plain,plain,1" type="string"/>
      <att name="EDGE_SELECTED" value="false" type="string"/>
    </graphics>
  </edge>
  <edge id="110" label="PSMA3 (pp) PSMA3" source="70" target="70" cy:directed="1">
    <att name="shared name" value="PSMA3 (pp) PSMA3" type="string"/>
    <att name="shared interaction" value="pp" type="string"/>
    <att name="name" value="PSMA3 (pp) PSMA3" type="string"/>
    <att name="selected" value="0" type="boolean"/>
    <att name="interaction" value="pp" type="string"/>
    <att name="bg_experimMethods" type="list">
      <att name="bg_experimMethods" value="two hybrid" type="string"/>
    </att>
    <att name="bg_references" type="list">
      <att name="bg_references" value="21516116" type="string"/>
    </att>
    <att name="bg_sbId" value="86338" type="string"/>
    <att name="bg_version" value="1302" type="integer"/>
    <att name="canonicalName" value="PSMA3 (pp) PSMA3" type="string"/>
    <att name="vizmap:BisoGenet_Network_002 EDGE_COLOR" value="java.awt.Color[r=0,g=204,b=0]" type="string"/>
    <att name="vizmap:BisoGenet_Network_002 EDGE_LABEL" value="pp" type="string"/>
    <graphics width="2.0" fill="#00cc00">
      <att name="EDGE_CURVED" value="true" type="string"/>
      <att name="EDGE_LABEL" value="pp" type="string"/>
      <att name="EDGE_SOURCE_ARROW_SHAPE" value="NONE" type="string"/>
      <att name="EDGE_SOURCE_ARROW_UNSELECTED_PAINT" value="#000000" type="string"/>
      <att name="EDGE_TOOLTIP" value="" type="string"/>
      <att name="EDGE_TARGET_ARROW_SELECTED_PAINT" value="#ffff00" type="string"/>
      <att name="EDGE_LABEL_TRANSPARENCY" value="255" type="string"/>
      <att name="EDGE_TRANSPARENCY" value="255" type="string"/>
      <att name="EDGE_TARGET_ARROW_SHAPE" value="NONE" type="string"/>
      <att name="EDGE_LABEL_FONT_SIZE" value="1" type="string"/>
      <att name="EDGE_STROKE_SELECTED_PAINT" value="#ff0000" type="string"/>
      <att name="EDGE_VISIBLE" value="false" type="string"/>
      <att name="EDGE_LABEL_COLOR" value="#00cc00" type="string"/>
      <att name="EDGE_LINE_TYPE" value="SOLID" type="string"/>
      <att name="EDGE_TARGET_ARROW_UNSELECTED_PAINT" value="#000000" type="string"/>
      <att name="EDGE_SOURCE_ARROW_SELECTED_PAINT" value="#ffff00" type="string"/>
      <att name="EDGE_LABEL_FONT_FACE" value="SansSerif.plain,plain,1" type="string"/>
      <att name="EDGE_SELECTED" value="false" type="string"/>
    </graphics>
  </edge>
  <edge id="109" label="KIF5B (pp) PSMB3" source="69" target="67" cy:directed="1">
    <att name="shared name" value="KIF5B (pp) PSMB3" type="string"/>
    <att name="shared interaction" value="pp" type="string"/>
    <att name="name" value="KIF5B (pp) PSMB3" type="string"/>
    <att name="selected" value="0" type="boolean"/>
    <att name="interaction" value="pp" type="string"/>
    <att name="bg_experimMethods" type="list">
      <att name="bg_experimMethods" value="affinity chromatography technology" type="string"/>
    </att>
    <att name="bg_references" type="list">
      <att name="bg_references" value="22863883" type="string"/>
    </att>
    <att name="bg_sbId" value="228251" type="string"/>
    <att name="bg_version" value="1302" type="integer"/>
    <att name="canonicalName" value="KIF5B (pp) PSMB3" type="string"/>
    <att name="vizmap:BisoGenet_Network_002 EDGE_COLOR" value="java.awt.Color[r=0,g=204,b=0]" type="string"/>
    <att name="vizmap:BisoGenet_Network_002 EDGE_LABEL" value="pp" type="string"/>
    <graphics width="2.0" fill="#00cc00">
      <att name="EDGE_CURVED" value="true" type="string"/>
      <att name="EDGE_LABEL" value="pp" type="string"/>
      <att name="EDGE_SOURCE_ARROW_SHAPE" value="NONE" type="string"/>
      <att name="EDGE_SOURCE_ARROW_UNSELECTED_PAINT" value="#000000" type="string"/>
      <att name="EDGE_TOOLTIP" value="" type="string"/>
      <att name="EDGE_TARGET_ARROW_SELECTED_PAINT" value="#ffff00" type="string"/>
      <att name="EDGE_LABEL_TRANSPARENCY" value="255" type="string"/>
      <att name="EDGE_TRANSPARENCY" value="255" type="string"/>
      <att name="EDGE_TARGET_ARROW_SHAPE" value="NONE" type="string"/>
      <att name="EDGE_LABEL_FONT_SIZE" value="1" type="string"/>
      <att name="EDGE_STROKE_SELECTED_PAINT" value="#ff0000" type="string"/>
      <att name="EDGE_VISIBLE" value="true" type="string"/>
      <att name="EDGE_LABEL_COLOR" value="#00cc00" type="string"/>
      <att name="EDGE_LINE_TYPE" value="SOLID" type="string"/>
      <att name="EDGE_TARGET_ARROW_UNSELECTED_PAINT" value="#000000" type="string"/>
      <att name="EDGE_SOURCE_ARROW_SELECTED_PAINT" value="#ffff00" type="string"/>
      <att name="EDGE_LABEL_FONT_FACE" value="SansSerif.plain,plain,1" type="string"/>
      <att name="EDGE_SELECTED" value="false" type="string"/>
    </graphics>
  </edge>
  <edge id="108" label="KIF5B (pp) RANBP2" source="69" target="64" cy:directed="1">
    <att name="shared name" value="KIF5B (pp) RANBP2" type="string"/>
    <att name="shared interaction" value="pp" type="string"/>
    <att name="name" value="KIF5B (pp) RANBP2" type="string"/>
    <att name="selected" value="0" type="boolean"/>
    <att name="interaction" value="pp" type="string"/>
    <att name="bg_experimMethods" type="list">
      <att name="bg_experimMethods" value="affinity chromatography technology" type="string"/>
      <att name="bg_experimMethods" value="pull down" type="string"/>
    </att>
    <att name="bg_references" type="list">
      <att name="bg_references" value="17887960" type="string"/>
      <att name="bg_references" value="19305391" type="string"/>
    </att>
    <att name="bg_sbId" value="81241" type="string"/>
    <att name="bg_version" value="1302" type="integer"/>
    <att name="canonicalName" value="KIF5B (pp) RANBP2" type="string"/>
    <att name="vizmap:BisoGenet_Network_002 EDGE_COLOR" value="java.awt.Color[r=0,g=204,b=0]" type="string"/>
    <att name="vizmap:BisoGenet_Network_002 EDGE_LABEL" value="pp" type="string"/>
    <graphics width="2.0" fill="#00cc00">
      <att name="EDGE_CURVED" value="true" type="string"/>
      <att name="EDGE_LABEL" value="pp" type="string"/>
      <att name="EDGE_SOURCE_ARROW_SHAPE" value="NONE" type="string"/>
      <att name="EDGE_SOURCE_ARROW_UNSELECTED_PAINT" value="#000000" type="string"/>
      <att name="EDGE_TOOLTIP" value="" type="string"/>
      <att name="EDGE_TARGET_ARROW_SELECTED_PAINT" value="#ffff00" type="string"/>
      <att name="EDGE_LABEL_TRANSPARENCY" value="255" type="string"/>
      <att name="EDGE_TRANSPARENCY" value="255" type="string"/>
      <att name="EDGE_TARGET_ARROW_SHAPE" value="NONE" type="string"/>
      <att name="EDGE_LABEL_FONT_SIZE" value="1" type="string"/>
      <att name="EDGE_STROKE_SELECTED_PAINT" value="#ff0000" type="string"/>
      <att name="EDGE_VISIBLE" value="true" type="string"/>
      <att name="EDGE_LABEL_COLOR" value="#00cc00" type="string"/>
      <att name="EDGE_LINE_TYPE" value="SOLID" type="string"/>
      <att name="EDGE_TARGET_ARROW_UNSELECTED_PAINT" value="#000000" type="string"/>
      <att name="EDGE_SOURCE_ARROW_SELECTED_PAINT" value="#ffff00" type="string"/>
      <att name="EDGE_LABEL_FONT_FACE" value="SansSerif.plain,plain,1" type="string"/>
      <att name="EDGE_SELECTED" value="false" type="string"/>
    </graphics>
  </edge>
  <edge id="107" label="UBE2S (pp) UBE2S" source="68" target="68" cy:directed="1">
    <att name="shared name" value="UBE2S (pp) UBE2S" type="string"/>
    <att name="shared interaction" value="pp" type="string"/>
    <att name="name" value="UBE2S (pp) UBE2S" type="string"/>
    <att name="selected" value="0" type="boolean"/>
    <att name="interaction" value="pp" type="string"/>
    <att name="bg_experimMethods" type="list">
      <att name="bg_experimMethods" value="enzymatic study" type="string"/>
    </att>
    <att name="bg_references" type="list">
      <att name="bg_references" value="20622874" type="string"/>
      <att name="bg_references" value="8576261" type="string"/>
    </att>
    <att name="bg_sbId" value="285778" type="string"/>
    <att name="bg_version" value="1302" type="integer"/>
    <att name="canonicalName" value="UBE2S (pp) UBE2S" type="string"/>
    <att name="vizmap:BisoGenet_Network_002 EDGE_COLOR" value="java.awt.Color[r=0,g=204,b=0]" type="string"/>
    <att name="vizmap:BisoGenet_Network_002 EDGE_LABEL" value="pp" type="string"/>
    <graphics width="2.0" fill="#00cc00">
      <att name="EDGE_CURVED" value="true" type="string"/>
      <att name="EDGE_LABEL" value="pp" type="string"/>
      <att name="EDGE_SOURCE_ARROW_SHAPE" value="NONE" type="string"/>
      <att name="EDGE_SOURCE_ARROW_UNSELECTED_PAINT" value="#000000" type="string"/>
      <att name="EDGE_TOOLTIP" value="" type="string"/>
      <att name="EDGE_TARGET_ARROW_SELECTED_PAINT" value="#ffff00" type="string"/>
      <att name="EDGE_LABEL_TRANSPARENCY" value="255" type="string"/>
      <att name="EDGE_TRANSPARENCY" value="255" type="string"/>
      <att name="EDGE_TARGET_ARROW_SHAPE" value="NONE" type="string"/>
      <att name="EDGE_LABEL_FONT_SIZE" value="1" type="string"/>
      <att name="EDGE_STROKE_SELECTED_PAINT" value="#ff0000" type="string"/>
      <att name="EDGE_VISIBLE" value="false" type="string"/>
      <att name="EDGE_LABEL_COLOR" value="#00cc00" type="string"/>
      <att name="EDGE_LINE_TYPE" value="SOLID" type="string"/>
      <att name="EDGE_TARGET_ARROW_UNSELECTED_PAINT" value="#000000" type="string"/>
      <att name="EDGE_SOURCE_ARROW_SELECTED_PAINT" value="#ffff00" type="string"/>
      <att name="EDGE_LABEL_FONT_FACE" value="SansSerif.plain,plain,1" type="string"/>
      <att name="EDGE_SELECTED" value="false" type="string"/>
    </graphics>
  </edge>
  <edge id="106" label="PSMB3 (pp) SNRPA1" source="67" target="90" cy:directed="1">
    <att name="shared name" value="PSMB3 (pp) SNRPA1" type="string"/>
    <att name="shared interaction" value="pp" type="string"/>
    <att name="name" value="PSMB3 (pp) SNRPA1" type="string"/>
    <att name="selected" value="0" type="boolean"/>
    <att name="interaction" value="pp" type="string"/>
    <att name="bg_experimMethods" type="list">
      <att name="bg_experimMethods" value="biochemical" type="string"/>
    </att>
    <att name="bg_references" type="list">
      <att name="bg_references" value="22939629" type="string"/>
    </att>
    <att name="bg_sbId" value="257497" type="string"/>
    <att name="bg_version" value="1302" type="integer"/>
    <att name="canonicalName" value="PSMB3 (pp) SNRPA1" type="string"/>
    <att name="vizmap:BisoGenet_Network_002 EDGE_COLOR" value="java.awt.Color[r=0,g=204,b=0]" type="string"/>
    <att name="vizmap:BisoGenet_Network_002 EDGE_LABEL" value="pp" type="string"/>
    <graphics width="2.0" fill="#00cc00">
      <att name="EDGE_CURVED" value="true" type="string"/>
      <att name="EDGE_LABEL" value="pp" type="string"/>
      <att name="EDGE_SOURCE_ARROW_SHAPE" value="NONE" type="string"/>
      <att name="EDGE_SOURCE_ARROW_UNSELECTED_PAINT" value="#000000" type="string"/>
      <att name="EDGE_TOOLTIP" value="" type="string"/>
      <att name="EDGE_TARGET_ARROW_SELECTED_PAINT" value="#ffff00" type="string"/>
      <att name="EDGE_LABEL_TRANSPARENCY" value="255" type="string"/>
      <att name="EDGE_TRANSPARENCY" value="255" type="string"/>
      <att name="EDGE_TARGET_ARROW_SHAPE" value="NONE" type="string"/>
      <att name="EDGE_LABEL_FONT_SIZE" value="1" type="string"/>
      <att name="EDGE_STROKE_SELECTED_PAINT" value="#ff0000" type="string"/>
      <att name="EDGE_VISIBLE" value="true" type="string"/>
      <att name="EDGE_LABEL_COLOR" value="#00cc00" type="string"/>
      <att name="EDGE_LINE_TYPE" value="SOLID" type="string"/>
      <att name="EDGE_TARGET_ARROW_UNSELECTED_PAINT" value="#000000" type="string"/>
      <att name="EDGE_SOURCE_ARROW_SELECTED_PAINT" value="#ffff00" type="string"/>
      <att name="EDGE_LABEL_FONT_FACE" value="SansSerif.plain,plain,1" type="string"/>
      <att name="EDGE_SELECTED" value="false" type="string"/>
    </graphics>
  </edge>
  <edge id="105" label="PSMB3 (pp) PSMD1" source="67" target="92" cy:directed="1">
    <att name="shared name" value="PSMB3 (pp) PSMD1" type="string"/>
    <att name="shared interaction" value="pp" type="string"/>
    <att name="name" value="PSMB3 (pp) PSMD1" type="string"/>
    <att name="selected" value="0" type="boolean"/>
    <att name="interaction" value="pp" type="string"/>
    <att name="bg_experimMethods" type="list">
      <att name="bg_experimMethods" value="biochemical" type="string"/>
    </att>
    <att name="bg_references" type="list">
      <att name="bg_references" value="22939629" type="string"/>
    </att>
    <att name="bg_sbId" value="257486" type="string"/>
    <att name="bg_version" value="1302" type="integer"/>
    <att name="canonicalName" value="PSMB3 (pp) PSMD1" type="string"/>
    <att name="vizmap:BisoGenet_Network_002 EDGE_COLOR" value="java.awt.Color[r=0,g=204,b=0]" type="string"/>
    <att name="vizmap:BisoGenet_Network_002 EDGE_LABEL" value="pp" type="string"/>
    <graphics width="2.0" fill="#00cc00">
      <att name="EDGE_CURVED" value="true" type="string"/>
      <att name="EDGE_LABEL" value="pp" type="string"/>
      <att name="EDGE_SOURCE_ARROW_SHAPE" value="NONE" type="string"/>
      <att name="EDGE_SOURCE_ARROW_UNSELECTED_PAINT" value="#000000" type="string"/>
      <att name="EDGE_TOOLTIP" value="" type="string"/>
      <att name="EDGE_TARGET_ARROW_SELECTED_PAINT" value="#ffff00" type="string"/>
      <att name="EDGE_LABEL_TRANSPARENCY" value="255" type="string"/>
      <att name="EDGE_TRANSPARENCY" value="255" type="string"/>
      <att name="EDGE_TARGET_ARROW_SHAPE" value="NONE" type="string"/>
      <att name="EDGE_LABEL_FONT_SIZE" value="1" type="string"/>
      <att name="EDGE_STROKE_SELECTED_PAINT" value="#ff0000" type="string"/>
      <att name="EDGE_VISIBLE" value="true" type="string"/>
      <att name="EDGE_LABEL_COLOR" value="#00cc00" type="string"/>
      <att name="EDGE_LINE_TYPE" value="SOLID" type="string"/>
      <att name="EDGE_TARGET_ARROW_UNSELECTED_PAINT" value="#000000" type="string"/>
      <att name="EDGE_SOURCE_ARROW_SELECTED_PAINT" value="#ffff00" type="string"/>
      <att name="EDGE_LABEL_FONT_FACE" value="SansSerif.plain,plain,1" type="string"/>
      <att name="EDGE_SELECTED" value="false" type="string"/>
    </graphics>
  </edge>
  <edge id="104" label="PSMB3 (pp) PSMB3" source="67" target="67" cy:directed="1">
    <att name="shared name" value="PSMB3 (pp) PSMB3" type="string"/>
    <att name="shared interaction" value="pp" type="string"/>
    <att name="name" value="PSMB3 (pp) PSMB3" type="string"/>
    <att name="selected" value="0" type="boolean"/>
    <att name="interaction" value="pp" type="string"/>
    <att name="bg_experimMethods" type="list">
      <att name="bg_experimMethods" value="two hybrid" type="string"/>
    </att>
    <att name="bg_references" type="list">
      <att name="bg_references" value="17948026" type="string"/>
    </att>
    <att name="bg_sbId" value="257477" type="string"/>
    <att name="bg_version" value="1302" type="integer"/>
    <att name="canonicalName" value="PSMB3 (pp) PSMB3" type="string"/>
    <att name="vizmap:BisoGenet_Network_002 EDGE_COLOR" value="java.awt.Color[r=0,g=204,b=0]" type="string"/>
    <att name="vizmap:BisoGenet_Network_002 EDGE_LABEL" value="pp" type="string"/>
    <graphics width="2.0" fill="#00cc00">
      <att name="EDGE_CURVED" value="true" type="string"/>
      <att name="EDGE_LABEL" value="pp" type="string"/>
      <att name="EDGE_SOURCE_ARROW_SHAPE" value="NONE" type="string"/>
      <att name="EDGE_SOURCE_ARROW_UNSELECTED_PAINT" value="#000000" type="string"/>
      <att name="EDGE_TOOLTIP" value="" type="string"/>
      <att name="EDGE_TARGET_ARROW_SELECTED_PAINT" value="#ffff00" type="string"/>
      <att name="EDGE_LABEL_TRANSPARENCY" value="255" type="string"/>
      <att name="EDGE_TRANSPARENCY" value="255" type="string"/>
      <att name="EDGE_TARGET_ARROW_SHAPE" value="NONE" type="string"/>
      <att name="EDGE_LABEL_FONT_SIZE" value="1" type="string"/>
      <att name="EDGE_STROKE_SELECTED_PAINT" value="#ff0000" type="string"/>
      <att name="EDGE_VISIBLE" value="false" type="string"/>
      <att name="EDGE_LABEL_COLOR" value="#00cc00" type="string"/>
      <att name="EDGE_LINE_TYPE" value="SOLID" type="string"/>
      <att name="EDGE_TARGET_ARROW_UNSELECTED_PAINT" value="#000000" type="string"/>
      <att name="EDGE_SOURCE_ARROW_SELECTED_PAINT" value="#ffff00" type="string"/>
      <att name="EDGE_LABEL_FONT_FACE" value="SansSerif.plain,plain,1" type="string"/>
      <att name="EDGE_SELECTED" value="false" type="string"/>
    </graphics>
  </edge>
  <edge id="103" label="SATB1 (pp) SATB1" source="66" target="66" cy:directed="1">
    <att name="shared name" value="SATB1 (pp) SATB1" type="string"/>
    <att name="shared interaction" value="pp" type="string"/>
    <att name="name" value="SATB1 (pp) SATB1" type="string"/>
    <att name="selected" value="0" type="boolean"/>
    <att name="interaction" value="pp" type="string"/>
    <att name="bg_experimMethods" type="list">
      <att name="bg_experimMethods" value="two hybrid" type="string"/>
      <att name="bg_experimMethods" value="in vivo" type="string"/>
    </att>
    <att name="bg_references" type="list">
      <att name="bg_references" value="11463840" type="string"/>
      <att name="bg_references" value="12374985" type="string"/>
    </att>
    <att name="bg_sbId" value="35716" type="string"/>
    <att name="bg_version" value="1302" type="integer"/>
    <att name="canonicalName" value="SATB1 (pp) SATB1" type="string"/>
    <att name="vizmap:BisoGenet_Network_002 EDGE_COLOR" value="java.awt.Color[r=0,g=204,b=0]" type="string"/>
    <att name="vizmap:BisoGenet_Network_002 EDGE_LABEL" value="pp" type="string"/>
    <graphics width="2.0" fill="#00cc00">
      <att name="EDGE_CURVED" value="true" type="string"/>
      <att name="EDGE_LABEL" value="pp" type="string"/>
      <att name="EDGE_SOURCE_ARROW_SHAPE" value="NONE" type="string"/>
      <att name="EDGE_SOURCE_ARROW_UNSELECTED_PAINT" value="#000000" type="string"/>
      <att name="EDGE_TOOLTIP" value="" type="string"/>
      <att name="EDGE_TARGET_ARROW_SELECTED_PAINT" value="#ffff00" type="string"/>
      <att name="EDGE_LABEL_TRANSPARENCY" value="255" type="string"/>
      <att name="EDGE_TRANSPARENCY" value="255" type="string"/>
      <att name="EDGE_TARGET_ARROW_SHAPE" value="NONE" type="string"/>
      <att name="EDGE_LABEL_FONT_SIZE" value="1" type="string"/>
      <att name="EDGE_STROKE_SELECTED_PAINT" value="#ff0000" type="string"/>
      <att name="EDGE_VISIBLE" value="false" type="string"/>
      <att name="EDGE_LABEL_COLOR" value="#00cc00" type="string"/>
      <att name="EDGE_LINE_TYPE" value="SOLID" type="string"/>
      <att name="EDGE_TARGET_ARROW_UNSELECTED_PAINT" value="#000000" type="string"/>
      <att name="EDGE_SOURCE_ARROW_SELECTED_PAINT" value="#ffff00" type="string"/>
      <att name="EDGE_LABEL_FONT_FACE" value="SansSerif.plain,plain,1" type="string"/>
      <att name="EDGE_SELECTED" value="false" type="string"/>
    </graphics>
  </edge>
  <edge id="102" label="SATB1 (pp) TP53BPL" source="66" target="79" cy:directed="1">
    <att name="shared name" value="SATB1 (pp) TP53BPL" type="string"/>
    <att name="shared interaction" value="pp" type="string"/>
    <att name="name" value="SATB1 (pp) TP53BPL" type="string"/>
    <att name="selected" value="0" type="boolean"/>
    <att name="interaction" value="pp" type="string"/>
    <att name="bg_experimMethods" type="list">
      <att name="bg_experimMethods" value="two hybrid" type="string"/>
    </att>
    <att name="bg_references" type="list">
      <att name="bg_references" value="18408014" type="string"/>
      <att name="bg_references" value="20351170" type="string"/>
    </att>
    <att name="bg_sbId" value="140230" type="string"/>
    <att name="bg_version" value="1302" type="integer"/>
    <att name="canonicalName" value="SATB1 (pp) TP53BPL" type="string"/>
    <att name="vizmap:BisoGenet_Network_002 EDGE_COLOR" value="java.awt.Color[r=0,g=204,b=0]" type="string"/>
    <att name="vizmap:BisoGenet_Network_002 EDGE_LABEL" value="pp" type="string"/>
    <graphics width="2.0" fill="#00cc00">
      <att name="EDGE_CURVED" value="true" type="string"/>
      <att name="EDGE_LABEL" value="pp" type="string"/>
      <att name="EDGE_SOURCE_ARROW_SHAPE" value="NONE" type="string"/>
      <att name="EDGE_SOURCE_ARROW_UNSELECTED_PAINT" value="#000000" type="string"/>
      <att name="EDGE_TOOLTIP" value="" type="string"/>
      <att name="EDGE_TARGET_ARROW_SELECTED_PAINT" value="#ffff00" type="string"/>
      <att name="EDGE_LABEL_TRANSPARENCY" value="255" type="string"/>
      <att name="EDGE_TRANSPARENCY" value="255" type="string"/>
      <att name="EDGE_TARGET_ARROW_SHAPE" value="NONE" type="string"/>
      <att name="EDGE_LABEL_FONT_SIZE" value="1" type="string"/>
      <att name="EDGE_STROKE_SELECTED_PAINT" value="#ff0000" type="string"/>
      <att name="EDGE_VISIBLE" value="true" type="string"/>
      <att name="EDGE_LABEL_COLOR" value="#00cc00" type="string"/>
      <att name="EDGE_LINE_TYPE" value="SOLID" type="string"/>
      <att name="EDGE_TARGET_ARROW_UNSELECTED_PAINT" value="#000000" type="string"/>
      <att name="EDGE_SOURCE_ARROW_SELECTED_PAINT" value="#ffff00" type="string"/>
      <att name="EDGE_LABEL_FONT_FACE" value="SansSerif.plain,plain,1" type="string"/>
      <att name="EDGE_SELECTED" value="false" type="string"/>
    </graphics>
  </edge>
  <edge id="101" label="PABPC1 (pp) PABPC1" source="65" target="65" cy:directed="1">
    <att name="shared name" value="PABPC1 (pp) PABPC1" type="string"/>
    <att name="shared interaction" value="pp" type="string"/>
    <att name="name" value="PABPC1 (pp) PABPC1" type="string"/>
    <att name="selected" value="0" type="boolean"/>
    <att name="interaction" value="pp" type="string"/>
    <att name="bg_experimMethods" type="list">
      <att name="bg_experimMethods" value="three-dimensional-structure" type="string"/>
      <att name="bg_experimMethods" value="x-ray crystallography" type="string"/>
      <att name="bg_experimMethods" value="pull down" type="string"/>
      <att name="bg_experimMethods" value="in vitro" type="string"/>
    </att>
    <att name="bg_references" type="list">
      <att name="bg_references" value="10499800" type="string"/>
      <att name="bg_references" value="17785442" type="string"/>
      <att name="bg_references" value="20096703" type="string"/>
    </att>
    <att name="bg_sbId" value="31934" type="string"/>
    <att name="bg_version" value="1302" type="integer"/>
    <att name="canonicalName" value="PABPC1 (pp) PABPC1" type="string"/>
    <att name="vizmap:BisoGenet_Network_002 EDGE_COLOR" value="java.awt.Color[r=0,g=204,b=0]" type="string"/>
    <att name="vizmap:BisoGenet_Network_002 EDGE_LABEL" value="pp" type="string"/>
    <graphics width="2.0" fill="#00cc00">
      <att name="EDGE_CURVED" value="true" type="string"/>
      <att name="EDGE_LABEL" value="pp" type="string"/>
      <att name="EDGE_SOURCE_ARROW_SHAPE" value="NONE" type="string"/>
      <att name="EDGE_SOURCE_ARROW_UNSELECTED_PAINT" value="#000000" type="string"/>
      <att name="EDGE_TOOLTIP" value="" type="string"/>
      <att name="EDGE_TARGET_ARROW_SELECTED_PAINT" value="#ffff00" type="string"/>
      <att name="EDGE_LABEL_TRANSPARENCY" value="255" type="string"/>
      <att name="EDGE_TRANSPARENCY" value="255" type="string"/>
      <att name="EDGE_TARGET_ARROW_SHAPE" value="NONE" type="string"/>
      <att name="EDGE_LABEL_FONT_SIZE" value="1" type="string"/>
      <att name="EDGE_STROKE_SELECTED_PAINT" value="#ff0000" type="string"/>
      <att name="EDGE_VISIBLE" value="false" type="string"/>
      <att name="EDGE_LABEL_COLOR" value="#00cc00" type="string"/>
      <att name="EDGE_LINE_TYPE" value="SOLID" type="string"/>
      <att name="EDGE_TARGET_ARROW_UNSELECTED_PAINT" value="#000000" type="string"/>
      <att name="EDGE_SOURCE_ARROW_SELECTED_PAINT" value="#ffff00" type="string"/>
      <att name="EDGE_LABEL_FONT_FACE" value="SansSerif.plain,plain,1" type="string"/>
      <att name="EDGE_SELECTED" value="false" type="string"/>
    </graphics>
  </edge>
  <edge id="100" label="PABPC1 (pp) UBA1" source="65" target="81" cy:directed="1">
    <att name="shared name" value="PABPC1 (pp) UBA1" type="string"/>
    <att name="shared interaction" value="pp" type="string"/>
    <att name="name" value="PABPC1 (pp) UBA1" type="string"/>
    <att name="selected" value="0" type="boolean"/>
    <att name="interaction" value="pp" type="string"/>
    <att name="bg_experimMethods" type="list">
      <att name="bg_experimMethods" value="affinity chromatography technology" type="string"/>
    </att>
    <att name="bg_references" type="list">
      <att name="bg_references" value="22863883" type="string"/>
    </att>
    <att name="bg_sbId" value="249015" type="string"/>
    <att name="bg_version" value="1302" type="integer"/>
    <att name="canonicalName" value="PABPC1 (pp) UBA1" type="string"/>
    <att name="vizmap:BisoGenet_Network_002 EDGE_COLOR" value="java.awt.Color[r=0,g=204,b=0]" type="string"/>
    <att name="vizmap:BisoGenet_Network_002 EDGE_LABEL" value="pp" type="string"/>
    <graphics width="2.0" fill="#00cc00">
      <att name="EDGE_CURVED" value="true" type="string"/>
      <att name="EDGE_LABEL" value="pp" type="string"/>
      <att name="EDGE_SOURCE_ARROW_SHAPE" value="NONE" type="string"/>
      <att name="EDGE_SOURCE_ARROW_UNSELECTED_PAINT" value="#000000" type="string"/>
      <att name="EDGE_TOOLTIP" value="" type="string"/>
      <att name="EDGE_TARGET_ARROW_SELECTED_PAINT" value="#ffff00" type="string"/>
      <att name="EDGE_LABEL_TRANSPARENCY" value="255" type="string"/>
      <att name="EDGE_TRANSPARENCY" value="255" type="string"/>
      <att name="EDGE_TARGET_ARROW_SHAPE" value="NONE" type="string"/>
      <att name="EDGE_LABEL_FONT_SIZE" value="1" type="string"/>
      <att name="EDGE_STROKE_SELECTED_PAINT" value="#ff0000" type="string"/>
      <att name="EDGE_VISIBLE" value="true" type="string"/>
      <att name="EDGE_LABEL_COLOR" value="#00cc00" type="string"/>
      <att name="EDGE_LINE_TYPE" value="SOLID" type="string"/>
      <att name="EDGE_TARGET_ARROW_UNSELECTED_PAINT" value="#000000" type="string"/>
      <att name="EDGE_SOURCE_ARROW_SELECTED_PAINT" value="#ffff00" type="string"/>
      <att name="EDGE_LABEL_FONT_FACE" value="SansSerif.plain,plain,1" type="string"/>
      <att name="EDGE_SELECTED" value="false" type="string"/>
    </graphics>
  </edge>
  <edge id="99" label="RANBP2 (pp) RANBP2" source="64" target="64" cy:directed="1">
    <att name="shared name" value="RANBP2 (pp) RANBP2" type="string"/>
    <att name="shared interaction" value="pp" type="string"/>
    <att name="name" value="RANBP2 (pp) RANBP2" type="string"/>
    <att name="selected" value="0" type="boolean"/>
    <att name="interaction" value="pp" type="string"/>
    <att name="bg_experimMethods" type="list">
      <att name="bg_experimMethods" value="two hybrid pooling approach" type="string"/>
    </att>
    <att name="bg_references" type="list">
      <att name="bg_references" value="20936779" type="string"/>
    </att>
    <att name="bg_sbId" value="138547" type="string"/>
    <att name="bg_version" value="1302" type="integer"/>
    <att name="canonicalName" value="RANBP2 (pp) RANBP2" type="string"/>
    <att name="vizmap:BisoGenet_Network_002 EDGE_COLOR" value="java.awt.Color[r=0,g=204,b=0]" type="string"/>
    <att name="vizmap:BisoGenet_Network_002 EDGE_LABEL" value="pp" type="string"/>
    <graphics width="2.0" fill="#00cc00">
      <att name="EDGE_CURVED" value="true" type="string"/>
      <att name="EDGE_LABEL" value="pp" type="string"/>
      <att name="EDGE_SOURCE_ARROW_SHAPE" value="NONE" type="string"/>
      <att name="EDGE_SOURCE_ARROW_UNSELECTED_PAINT" value="#000000" type="string"/>
      <att name="EDGE_TOOLTIP" value="" type="string"/>
      <att name="EDGE_TARGET_ARROW_SELECTED_PAINT" value="#ffff00" type="string"/>
      <att name="EDGE_LABEL_TRANSPARENCY" value="255" type="string"/>
      <att name="EDGE_TRANSPARENCY" value="255" type="string"/>
      <att name="EDGE_TARGET_ARROW_SHAPE" value="NONE" type="string"/>
      <att name="EDGE_LABEL_FONT_SIZE" value="1" type="string"/>
      <att name="EDGE_STROKE_SELECTED_PAINT" value="#ff0000" type="string"/>
      <att name="EDGE_VISIBLE" value="false" type="string"/>
      <att name="EDGE_LABEL_COLOR" value="#00cc00" type="string"/>
      <att name="EDGE_LINE_TYPE" value="SOLID" type="string"/>
      <att name="EDGE_TARGET_ARROW_UNSELECTED_PAINT" value="#000000" type="string"/>
      <att name="EDGE_SOURCE_ARROW_SELECTED_PAINT" value="#ffff00" type="string"/>
      <att name="EDGE_LABEL_FONT_FACE" value="SansSerif.plain,plain,1" type="string"/>
      <att name="EDGE_SELECTED" value="false" type="string"/>
    </graphics>
  </edge>
  <edge id="98" label="UBA3 (pp) UBE2H" source="63" target="77" cy:directed="1">
    <att name="shared name" value="UBA3 (pp) UBE2H" type="string"/>
    <att name="shared interaction" value="pp" type="string"/>
    <att name="name" value="UBA3 (pp) UBE2H" type="string"/>
    <att name="selected" value="0" type="boolean"/>
    <att name="interaction" value="pp" type="string"/>
    <att name="bg_experimMethods" type="list">
      <att name="bg_experimMethods" value="biochemical" type="string"/>
    </att>
    <att name="bg_references" type="list">
      <att name="bg_references" value="22939629" type="string"/>
    </att>
    <att name="bg_sbId" value="284773" type="string"/>
    <att name="bg_version" value="1302" type="integer"/>
    <att name="canonicalName" value="UBA3 (pp) UBE2H" type="string"/>
    <att name="vizmap:BisoGenet_Network_002 EDGE_COLOR" value="java.awt.Color[r=0,g=204,b=0]" type="string"/>
    <att name="vizmap:BisoGenet_Network_002 EDGE_LABEL" value="pp" type="string"/>
    <graphics width="2.0" fill="#00cc00">
      <att name="EDGE_CURVED" value="true" type="string"/>
      <att name="EDGE_LABEL" value="pp" type="string"/>
      <att name="EDGE_SOURCE_ARROW_SHAPE" value="NONE" type="string"/>
      <att name="EDGE_SOURCE_ARROW_UNSELECTED_PAINT" value="#000000" type="string"/>
      <att name="EDGE_TOOLTIP" value="" type="string"/>
      <att name="EDGE_TARGET_ARROW_SELECTED_PAINT" value="#ffff00" type="string"/>
      <att name="EDGE_LABEL_TRANSPARENCY" value="255" type="string"/>
      <att name="EDGE_TRANSPARENCY" value="255" type="string"/>
      <att name="EDGE_TARGET_ARROW_SHAPE" value="NONE" type="string"/>
      <att name="EDGE_LABEL_FONT_SIZE" value="1" type="string"/>
      <att name="EDGE_STROKE_SELECTED_PAINT" value="#ff0000" type="string"/>
      <att name="EDGE_VISIBLE" value="true" type="string"/>
      <att name="EDGE_LABEL_COLOR" value="#00cc00" type="string"/>
      <att name="EDGE_LINE_TYPE" value="SOLID" type="string"/>
      <att name="EDGE_TARGET_ARROW_UNSELECTED_PAINT" value="#000000" type="string"/>
      <att name="EDGE_SOURCE_ARROW_SELECTED_PAINT" value="#ffff00" type="string"/>
      <att name="EDGE_LABEL_FONT_FACE" value="SansSerif.plain,plain,1" type="string"/>
      <att name="EDGE_SELECTED" value="false" type="string"/>
    </graphics>
  </edge>
  <edge id="97" label="SMAD5 (pp) UBA1" source="62" target="81" cy:directed="1">
    <att name="shared name" value="SMAD5 (pp) UBA1" type="string"/>
    <att name="shared interaction" value="pp" type="string"/>
    <att name="name" value="SMAD5 (pp) UBA1" type="string"/>
    <att name="selected" value="0" type="boolean"/>
    <att name="interaction" value="pp" type="string"/>
    <att name="bg_experimMethods" type="list">
      <att name="bg_experimMethods" value="two hybrid" type="string"/>
    </att>
    <att name="bg_references" type="list">
      <att name="bg_references" value="21900206" type="string"/>
    </att>
    <att name="bg_sbId" value="88873" type="string"/>
    <att name="bg_version" value="1302" type="integer"/>
    <att name="canonicalName" value="SMAD5 (pp) UBA1" type="string"/>
    <att name="vizmap:BisoGenet_Network_002 EDGE_COLOR" value="java.awt.Color[r=0,g=204,b=0]" type="string"/>
    <att name="vizmap:BisoGenet_Network_002 EDGE_LABEL" value="pp" type="string"/>
    <graphics width="2.0" fill="#00cc00">
      <att name="EDGE_CURVED" value="true" type="string"/>
      <att name="EDGE_LABEL" value="pp" type="string"/>
      <att name="EDGE_SOURCE_ARROW_SHAPE" value="NONE" type="string"/>
      <att name="EDGE_SOURCE_ARROW_UNSELECTED_PAINT" value="#000000" type="string"/>
      <att name="EDGE_TOOLTIP" value="" type="string"/>
      <att name="EDGE_TARGET_ARROW_SELECTED_PAINT" value="#ffff00" type="string"/>
      <att name="EDGE_LABEL_TRANSPARENCY" value="255" type="string"/>
      <att name="EDGE_TRANSPARENCY" value="255" type="string"/>
      <att name="EDGE_TARGET_ARROW_SHAPE" value="NONE" type="string"/>
      <att name="EDGE_LABEL_FONT_SIZE" value="1" type="string"/>
      <att name="EDGE_STROKE_SELECTED_PAINT" value="#ff0000" type="string"/>
      <att name="EDGE_VISIBLE" value="true" type="string"/>
      <att name="EDGE_LABEL_COLOR" value="#00cc00" type="string"/>
      <att name="EDGE_LINE_TYPE" value="SOLID" type="string"/>
      <att name="EDGE_TARGET_ARROW_UNSELECTED_PAINT" value="#000000" type="string"/>
      <att name="EDGE_SOURCE_ARROW_SELECTED_PAINT" value="#ffff00" type="string"/>
      <att name="EDGE_LABEL_FONT_FACE" value="SansSerif.plain,plain,1" type="string"/>
      <att name="EDGE_SELECTED" value="false" type="string"/>
    </graphics>
  </edge>
</graph>
